# Supplementary material for: Crystal structures of pure 3-(4-bromo-2-chloro­phen­yl)-1-(pyridin-4-yl)benzo[4,5]imidazo[1,2-d][1,2,4]triazin-4(3H)-one and contaminated with 3-(4-bromo­phen­yl)-1-(pyridin-4-yl)benzo[4,5]imidazo[1,2-d][1,2,4]triazin-4(3H)-one
Source: Acta Crystallogr E Crystallogr Commun. 2017 Aug 15;73(Pt 9):1341–3. doi: 10.1107/S2056989017011732 (PMC5588576; doi:10.1107/S2056989017011732)
Supplement: Supplementary file 1 [file e-73-01341-sup1.cif]

##############################################################################
#                                                                            #
# This CIF contains the data in a paper accepted for publication in          #
# Acta Crystallographica Section E. It conforms to the requirements of       #
# Notes for Authors for Acta Crystallographica Section E, and has been       #
# peer reviewed under the auspices of the IUCr Commission on Journals.       #
#                                                                            #
# Full details of the Crystallographic Information File format               #
# are given in the paper "The Crystallographic Information File (CIF):       #
# a New Standard Archive File for Crystallography" by S. R. Hall, F. H.      #
# Allen and I. D. Brown [Acta Cryst. (1991), A47, 655-685].                  #
#                                                                            #
# The current version of the core CIF dictionary is obtainable from          #
# ftp://ftp.iucr.org/pub/cif_core.dic.                                       #
#                                                                            #
# Software is freely available for graphical display of the structure(s)     #
# in this CIF. For information consult the CIF software page                 #
# http://www.iucr.org/resources/cif/software.                                #
#                                                                            #
# This file may be used for bona fide research purposes within the           #
# scientific community so long as proper attribution is given to the journal # 
# article from which it was obtained.                                        #
#                                                                            #
##############################################################################
data_1
_database_code_depnum_ccdc_archive 'CCDC 1568129'
_audit_creation_method     'SHELXL-2014/7'
_chemical_name_systematic
;\
3-(4-Bromo-2-chlorophenyl)-1-(pyridin-4-yl)benzo[4,5]imidazo[1,2-<i>d</i>]\
[1,2,4]triazin-4(3<i>H</i>)-one--\
3-(4-bromophenyl)-1-(pyridin-4-yl)benzo[4,5]imidazo[1,2-<i>d</i>][1,2,4]\
triazin-4(3<i>H</i>)-one (1/7)
;
_chemical_name_common     ?
_chemical_formula_moiety     '7(C20 H12 Br N5 O), C20 H11 Br Cl N5 O'
_chemical_formula_sum     'C20 H11.88 Br Cl0.12 N5 O'
_chemical_formula_iupac     'C20 H12 Br N5 O, 0.143C20 H11 Br Cl N5 O'
_chemical_formula_weight     422.56
_chemical_melting_point     ?
_shelx_space_group_comment
;
The symmetry employed for this shelxl refinement is uniquely defined
by the following loop, which should always be used as a source of
symmetry information in preference to the above space-group names.
They are only intended as comments.
;
_space_group_crystal_system     monoclinic
_space_group_name_H-M_alt     'C 2/c'
_space_group_name_Hall     '-C 2yc'
loop_
    _space_group_symop_operation_xyz
    'x, y, z'
    '-x, y, -z+1/2'
    'x+1/2, y+1/2, z'
    '-x+1/2, y+1/2, -z+1/2'
    '-x, -y, -z'
    'x, -y, z-1/2'
    '-x+1/2, -y+1/2, -z'
    'x+1/2, -y+1/2, z-1/2'
_cell_length_a     25.7608(18)
_cell_length_b     11.0507(5)
_cell_length_c     12.2709(10)
_cell_angle_alpha     90
_cell_angle_beta     90.955(6)
_cell_angle_gamma     90
_cell_volume     3492.7(4)
_cell_formula_units_Z     8
_cell_measurement_reflns_used     9637
_cell_measurement_theta_min     2.01
_cell_measurement_theta_max     28.20
_cell_measurement_temperature     193(2)
_exptl_crystal_description     'needle'
_exptl_crystal_colour     'colourless'
_exptl_crystal_size_max     0.280
_exptl_crystal_size_mid     0.260
_exptl_crystal_size_min     0.120
_exptl_crystal_density_diffrn     1.607
_exptl_crystal_density_meas     ?
_exptl_crystal_density_method     ?
_exptl_crystal_F_000     1696
loop_
    _exptl_crystal_face_index_h
    _exptl_crystal_face_index_k
    _exptl_crystal_face_index_l
    _exptl_crystal_face_perp_dist
    0 1 0 0.1152
    0 -1 0 0.1088
    0 1 1 0.1316
    0 -1 -1 0.1384
    0 1 -1 0.1411
    0 -1 1 0.1479
    1 0 0 0.0625
    -1 0 0 0.0625
_exptl_absorpt_coefficient_mu     2.394
_exptl_absorpt_correction_type     integration
_exptl_absorpt_process_details
;
(X-RED32; Stoe & Cie 2006)
;
_shelx_estimated_absorpt_T_min     0.554
_shelx_estimated_absorpt_T_max     0.762
_exptl_absorpt_correction_T_min     0.4879
_exptl_absorpt_correction_T_max     0.7435
_diffrn_ambient_temperature     193(2)
_diffrn_radiation_type     MoK\a
_diffrn_radiation_wavelength     0.71073
_diffrn_measurement_device_type     'Stoe IPDS 2T'
_diffrn_measurement_device     '2-circle goniometer'
_diffrn_measurement_method     'rotation method'
_diffrn_detector_area_resol_mean     6.67
_diffrn_reflns_number     11699
_diffrn_reflns_av_R_equivalents     0.0413
_diffrn_reflns_theta_min     2.595
_diffrn_reflns_theta_max     28.268
_diffrn_reflns_theta_full     25.242
_diffrn_measured_fraction_theta_max     0.997
_diffrn_measured_fraction_theta_full     0.999
_diffrn_reflns_limit_h_min     -34
_diffrn_reflns_limit_h_max     34
_diffrn_reflns_limit_k_min     -14
_diffrn_reflns_limit_k_max     14
_diffrn_reflns_limit_l_min     -16
_diffrn_reflns_limit_l_max     16
_refine_special_details     ?
_reflns_number_total     4317
_reflns_number_gt     2369
_reflns_threshold_expression     'I > 2\s(I)'
_refine_ls_structure_factor_coef     Fsqd
_refine_ls_matrix_type     full
_refine_ls_R_factor_all     0.1095
_refine_ls_R_factor_gt     0.0507
_refine_ls_wR_factor_gt     0.1153
_refine_ls_wR_factor_ref     0.1419
_refine_ls_goodness_of_fit_ref     1.026
_refine_ls_restrained_S_all     1.026
_refine_ls_number_reflns     4317
_refine_ls_number_parameters     253
_refine_ls_number_restraints     0
_refine_ls_hydrogen_treatment     constr
_refine_ls_weighting_scheme     calc
_refine_ls_weighting_details
              'w=1/[\s^2^(Fo^2^)+(0.0663P)^2^+0.8550P] where P=(Fo^2^+2Fc^2^)/3'
_atom_sites_solution_hydrogens     geom
_atom_sites_solution_primary     ?
_atom_sites_solution_secondary     ?
_refine_ls_shift/su_max     0.000
_refine_ls_shift/su_mean     0.000
_refine_diff_density_max     0.646
_refine_diff_density_min     -0.687
_refine_ls_extinction_method     none
_refine_ls_extinction_coef     .
loop_
    _atom_type_symbol
    _atom_type_description
    _atom_type_scat_dispersion_real
    _atom_type_scat_dispersion_imag
    _atom_type_scat_source
    'C' 'C' 0.0033 0.0016
                         'International Tables Vol C Tables 4.2.6.8 and 6.1.1.4'
    'H' 'H' 0.0000 0.0000
                         'International Tables Vol C Tables 4.2.6.8 and 6.1.1.4'
    'O' 'O' 0.0106 0.0060
                         'International Tables Vol C Tables 4.2.6.8 and 6.1.1.4'
    'Br' 'Br' -0.2901 2.4595
                         'International Tables Vol C Tables 4.2.6.8 and 6.1.1.4'
    'N' 'N' 0.0061 0.0033
                         'International Tables Vol C Tables 4.2.6.8 and 6.1.1.4'
    'Cl' 'Cl' 0.1484 0.1585
                         'International Tables Vol C Tables 4.2.6.8 and 6.1.1.4'
_computing_data_collection
;
X-AREA (Stoe & Cie 2006)
;
_computing_cell_refinement
;
X-AREA (Stoe & Cie 2006)
;
_computing_data_reduction
;
X-RED32 (Stoe & Cie 2006)
;
_computing_structure_solution
;
SHELXT (Sheldrick, 2015a)
;
_computing_structure_refinement
;
SHELXL2014 (Sheldrick, 2015b)
;
_computing_molecular_graphics     ?
_computing_publication_material
;
SHELXL2014 (Sheldrick, 2015b)
;
loop_
    _atom_site_type_symbol
    _atom_site_label
    _atom_site_fract_x
    _atom_site_fract_y
    _atom_site_fract_z
    _atom_site_U_iso_or_equiv
    _atom_site_adp_type
    _atom_site_calc_flag
    _atom_site_occupancy
    _atom_site_disorder_assembly
    _atom_site_disorder_group
    Br Br1 -0.02345(2) 0.15248(4) 0.54904(4) 0.06608(19) Uani d 1 . .
    N N1 0.11796(12) 0.5865(3) 0.4925(2) 0.0379(7) Uani d 1 . .
    C C2 0.14764(14) 0.6114(4) 0.4030(3) 0.0390(8) Uani d 1 . .
    C C3 0.17585(14) 0.7263(4) 0.4112(3) 0.0399(8) Uani d 1 . .
    N N4 0.20640(12) 0.7717(3) 0.3376(3) 0.0467(8) Uani d 1 . .
    C C5 0.22548(14) 0.8765(4) 0.3860(3) 0.0448(9) Uani d 1 . .
    C C6 0.25926(16) 0.9629(5) 0.3428(4) 0.0548(11) Uani d 1 . .
    H H6 0.2727 0.9540 0.2717 0.066 Uiso calc 1 . .
    C C7 0.27228(16) 1.0608(5) 0.4064(4) 0.0580(12) Uani d 1 . .
    H H7 0.2945 1.1213 0.3779 0.070 Uiso calc 1 . .
    C C8 0.25371(17) 1.0735(4) 0.5117(4) 0.0558(11) Uani d 1 . .
    H H8 0.2642 1.1420 0.5534 0.067 Uiso calc 1 . .
    C C9 0.22053(15) 0.9903(4) 0.5579(3) 0.0483(10) Uani d 1 . .
    H H9 0.2084 0.9987 0.6302 0.058 Uiso calc 1 . .
    C C10 0.20604(14) 0.8931(4) 0.4914(3) 0.0421(9) Uani d 1 . .
    N N11 0.17314(11) 0.7939(3) 0.5062(2) 0.0366(7) Uani d 1 . .
    C C12 0.14121(14) 0.7566(3) 0.5906(3) 0.0361(8) Uani d 1 . .
    N N13 0.11540(11) 0.6577(3) 0.5851(2) 0.0374(6) Uani d 1 . .
    C C14 0.08654(14) 0.4794(3) 0.5007(3) 0.0385(8) Uani d 1 . .
    C C15 0.08749(17) 0.4173(4) 0.5986(3) 0.0481(9) Uani d 1 . .
    H H15 0.1104 0.4414 0.6560 0.058 Uiso calc 1 . .
    C C16 0.05456(17) 0.3193(4) 0.6119(4) 0.0523(10) Uani d 1 . .
    H H16 0.0545 0.2761 0.6788 0.063 Uiso calc 1 . .
    C C17 0.02186(16) 0.2848(4) 0.5275(4) 0.0485(9) Uani d 1 . .
    C C18 0.02157(15) 0.3456(4) 0.4294(3) 0.0467(9) Uani d 1 . .
    H H18 -0.0009 0.3203 0.3717 0.056 Uiso calc 1 . .
    C C19 0.05422(15) 0.4436(4) 0.4156(3) 0.0441(9) Uani d 1 . .
    H H19 0.0544 0.4860 0.3483 0.053 Uiso calc 0.875 A 1
    O O20 0.15031(10) 0.5434(3) 0.3248(2) 0.0490(7) Uani d 1 . .
    Cl Cl1 0.0394(3) 0.5181(8) 0.3084(6) 0.0457(17) Uani d 0.125 B 2
    C C21 0.13313(13) 0.8320(3) 0.6879(3) 0.0366(8) Uani d 1 . .
    C C22 0.11511(16) 0.9496(4) 0.6782(3) 0.0461(9) Uani d 1 . .
    H H22 0.1102 0.9862 0.6088 0.055 Uiso calc 1 . .
    C C23 0.10454(18) 1.0123(4) 0.7731(4) 0.0550(11) Uani d 1 . .
    H H23 0.0923 1.0931 0.7663 0.066 Uiso calc 1 . .
    N N24 0.11042(14) 0.9671(3) 0.8731(3) 0.0533(9) Uani d 1 . .
    C C25 0.12787(16) 0.8544(4) 0.8800(3) 0.0479(9) Uani d 1 . .
    H H25 0.1328 0.8206 0.9506 0.057 Uiso calc 1 . .
    C C26 0.13934(14) 0.7828(3) 0.7911(3) 0.0414(8) Uani d 1 . .
    H H26 0.1512 0.7020 0.8006 0.050 Uiso calc 1 . .
loop_
    _atom_site_aniso_label
    _atom_site_aniso_U_11
    _atom_site_aniso_U_22
    _atom_site_aniso_U_33
    _atom_site_aniso_U_12
    _atom_site_aniso_U_13
    _atom_site_aniso_U_23
    Br1 0.0666(3) 0.0435(2) 0.0878(4) -0.0127(2) -0.0093(2) 0.0036(2)
    N1 0.0417(16) 0.0385(16) 0.0337(15) 0.0010(14) 0.0011(13) -0.0041(13)
    C2 0.0370(19) 0.051(2) 0.0291(18) 0.0038(17) 0.0010(14) -0.0004(16)
    C3 0.0360(18) 0.051(2) 0.0334(18) 0.0052(17) 0.0037(15) 0.0040(16)
    N4 0.0416(17) 0.059(2) 0.0402(17) 0.0040(16) 0.0064(14) 0.0069(16)
    C5 0.0339(18) 0.060(3) 0.040(2) 0.0046(18) 0.0047(15) 0.0128(18)
    C6 0.042(2) 0.072(3) 0.051(2) 0.000(2) 0.0030(18) 0.023(2)
    C7 0.043(2) 0.066(3) 0.066(3) -0.008(2) -0.001(2) 0.029(2)
    C8 0.049(2) 0.056(3) 0.063(3) -0.013(2) -0.006(2) 0.015(2)
    C9 0.044(2) 0.054(2) 0.047(2) -0.0078(19) -0.0043(17) 0.0080(19)
    C10 0.0340(18) 0.046(2) 0.047(2) 0.0005(16) 0.0012(16) 0.0134(17)
    N11 0.0346(15) 0.0443(17) 0.0309(14) -0.0018(14) 0.0033(12) 0.0035(13)
    C12 0.0374(18) 0.0374(19) 0.0336(18) 0.0012(16) 0.0028(14) 0.0028(15)
    N13 0.0421(16) 0.0377(16) 0.0325(14) 0.0008(15) 0.0029(12) -0.0019(13)
    C14 0.0402(19) 0.0352(18) 0.0401(19) 0.0040(16) 0.0012(15) -0.0012(15)
    C15 0.056(2) 0.047(2) 0.041(2) -0.0043(19) -0.0080(18) 0.0052(17)
    C16 0.061(3) 0.045(2) 0.051(2) -0.006(2) -0.007(2) 0.0074(18)
    C17 0.045(2) 0.038(2) 0.063(3) 0.0010(18) 0.0004(19) -0.0059(19)
    C18 0.042(2) 0.048(2) 0.050(2) -0.0033(19) -0.0043(17) -0.0087(19)
    C19 0.044(2) 0.048(2) 0.0399(19) 0.0084(18) -0.0026(16) -0.0065(17)
    O20 0.0469(15) 0.0637(18) 0.0365(13) -0.0008(14) 0.0049(12) -0.0113(13)
    Cl1 0.044(4) 0.055(5) 0.038(4) 0.007(3) 0.000(3) 0.008(3)
    C21 0.0357(17) 0.0354(19) 0.0387(18) -0.0030(15) 0.0029(14) -0.0012(15)
    C22 0.057(2) 0.038(2) 0.044(2) 0.0027(18) -0.0002(18) -0.0005(16)
    C23 0.066(3) 0.038(2) 0.061(3) 0.003(2) -0.002(2) -0.0052(19)
    N24 0.055(2) 0.050(2) 0.054(2) -0.0016(17) 0.0052(17) -0.0159(17)
    C25 0.051(2) 0.049(2) 0.043(2) -0.006(2) 0.0061(17) -0.0021(19)
    C26 0.045(2) 0.040(2) 0.0388(19) 0.0022(17) 0.0018(16) -0.0001(16)
_geom_special_details
;
 All esds (except the esd in the dihedral angle between two l.s. planes)
 are estimated using the full covariance matrix.  The cell esds are taken
 into account individually in the estimation of esds in distances, angles
 and torsion angles; correlations between esds in cell parameters are only
 used when they are defined by crystal symmetry.  An approximate (isotropic)
 treatment of cell esds is used for estimating esds involving l.s. planes.
;
loop_
    _geom_bond_atom_site_label_1
    _geom_bond_atom_site_label_2
    _geom_bond_site_symmetry_2
    _geom_bond_distance
    _geom_bond_publ_flag
    Br1 C17 . 1.892(4) ?
    N1 C2 . 1.377(4) ?
    N1 N13 . 1.384(4) ?
    N1 C14 . 1.439(5) ?
    C2 O20 . 1.221(4) ?
    C2 C3 . 1.465(5) ?
    C3 N4 . 1.308(4) ?
    C3 N11 . 1.388(5) ?
    N4 C5 . 1.387(5) ?
    C5 C6 . 1.401(6) ?
    C5 C10 . 1.407(5) ?
    C6 C7 . 1.372(7) ?
    C6 H6 . 0.9500 ?
    C7 C8 . 1.392(7) ?
    C7 H7 . 0.9500 ?
    C8 C9 . 1.384(6) ?
    C8 H8 . 0.9500 ?
    C9 C10 . 1.396(6) ?
    C9 H9 . 0.9500 ?
    C10 N11 . 1.399(5) ?
    N11 C12 . 1.395(4) ?
    C12 N13 . 1.281(5) ?
    C12 C21 . 1.474(5) ?
    C14 C19 . 1.381(5) ?
    C14 C15 . 1.384(5) ?
    C15 C16 . 1.387(6) ?
    C15 H15 . 0.9500 ?
    C16 C17 . 1.378(6) ?
    C16 H16 . 0.9500 ?
    C17 C18 . 1.377(6) ?
    C18 C19 . 1.384(6) ?
    C18 H18 . 0.9500 ?
    C19 Cl1 . 1.593(8) ?
    C19 H19 . 0.9500 ?
    Cl1 Cl1 2 2.467(15) ?
    C21 C22 . 1.384(5) ?
    C21 C26 . 1.385(5) ?
    C22 C23 . 1.386(6) ?
    C22 H22 . 0.9500 ?
    C23 N24 . 1.331(6) ?
    C23 H23 . 0.9500 ?
    N24 C25 . 1.327(5) ?
    C25 C26 . 1.383(5) ?
    C25 H25 . 0.9500 ?
    C26 H26 . 0.9500 ?
loop_
    _geom_angle_atom_site_label_1
    _geom_angle_atom_site_label_2
    _geom_angle_atom_site_label_3
    _geom_angle_site_symmetry_1
    _geom_angle_site_symmetry_3
    _geom_angle
    _geom_angle_publ_flag
    C2 N1 N13 . . 125.2(3) ?
    C2 N1 C14 . . 122.7(3) ?
    N13 N1 C14 . . 112.1(3) ?
    O20 C2 N1 . . 122.9(4) ?
    O20 C2 C3 . . 123.6(3) ?
    N1 C2 C3 . . 113.6(3) ?
    N4 C3 N11 . . 114.4(4) ?
    N4 C3 C2 . . 126.1(3) ?
    N11 C3 C2 . . 119.5(3) ?
    C3 N4 C5 . . 103.8(3) ?
    N4 C5 C6 . . 128.7(4) ?
    N4 C5 C10 . . 111.9(3) ?
    C6 C5 C10 . . 119.4(4) ?
    C7 C6 C5 . . 118.0(4) ?
    C7 C6 H6 . . 121.0 ?
    C5 C6 H6 . . 121.0 ?
    C6 C7 C8 . . 121.5(4) ?
    C6 C7 H7 . . 119.3 ?
    C8 C7 H7 . . 119.3 ?
    C9 C8 C7 . . 122.5(5) ?
    C9 C8 H8 . . 118.7 ?
    C7 C8 H8 . . 118.7 ?
    C8 C9 C10 . . 115.6(4) ?
    C8 C9 H9 . . 122.2 ?
    C10 C9 H9 . . 122.2 ?
    C9 C10 N11 . . 133.1(3) ?
    C9 C10 C5 . . 122.8(4) ?
    N11 C10 C5 . . 104.1(3) ?
    C3 N11 C12 . . 120.2(3) ?
    C3 N11 C10 . . 105.9(3) ?
    C12 N11 C10 . . 133.9(3) ?
    N13 C12 N11 . . 121.7(3) ?
    N13 C12 C21 . . 116.4(3) ?
    N11 C12 C21 . . 121.8(3) ?
    C12 N13 N1 . . 119.7(3) ?
    C19 C14 C15 . . 121.0(4) ?
    C19 C14 N1 . . 121.0(3) ?
    C15 C14 N1 . . 117.8(3) ?
    C14 C15 C16 . . 119.2(4) ?
    C14 C15 H15 . . 120.4 ?
    C16 C15 H15 . . 120.4 ?
    C17 C16 C15 . . 119.7(4) ?
    C17 C16 H16 . . 120.2 ?
    C15 C16 H16 . . 120.2 ?
    C18 C17 C16 . . 121.1(4) ?
    C18 C17 Br1 . . 120.3(3) ?
    C16 C17 Br1 . . 118.6(3) ?
    C17 C18 C19 . . 119.6(4) ?
    C17 C18 H18 . . 120.2 ?
    C19 C18 H18 . . 120.2 ?
    C14 C19 C18 . . 119.4(4) ?
    C14 C19 Cl1 . . 127.5(4) ?
    C18 C19 Cl1 . . 111.6(4) ?
    C14 C19 H19 . . 120.3 ?
    C18 C19 H19 . . 120.3 ?
    C19 Cl1 Cl1 . 2 131.6(5) ?
    C22 C21 C26 . . 118.7(3) ?
    C22 C21 C12 . . 120.9(3) ?
    C26 C21 C12 . . 120.2(3) ?
    C21 C22 C23 . . 117.9(4) ?
    C21 C22 H22 . . 121.1 ?
    C23 C22 H22 . . 121.1 ?
    N24 C23 C22 . . 124.5(4) ?
    N24 C23 H23 . . 117.8 ?
    C22 C23 H23 . . 117.8 ?
    C25 N24 C23 . . 116.4(3) ?
    N24 C25 C26 . . 124.3(4) ?
    N24 C25 H25 . . 117.9 ?
    C26 C25 H25 . . 117.9 ?
    C25 C26 C21 . . 118.3(4) ?
    C25 C26 H26 . . 120.9 ?
    C21 C26 H26 . . 120.9 ?
loop_
    _geom_torsion_atom_site_label_1
    _geom_torsion_atom_site_label_2
    _geom_torsion_atom_site_label_3
    _geom_torsion_atom_site_label_4
    _geom_torsion_site_symmetry_1
    _geom_torsion_site_symmetry_2
    _geom_torsion_site_symmetry_3
    _geom_torsion_site_symmetry_4
    _geom_torsion
    _geom_torsion_publ_flag
    N13 N1 C2 O20 . . . . 176.9(3) ?
    C14 N1 C2 O20 . . . . -1.5(6) ?
    N13 N1 C2 C3 . . . . -2.5(5) ?
    C14 N1 C2 C3 . . . . 179.0(3) ?
    O20 C2 C3 N4 . . . . 1.0(6) ?
    N1 C2 C3 N4 . . . . -179.5(4) ?
    O20 C2 C3 N11 . . . . -175.8(4) ?
    N1 C2 C3 N11 . . . . 3.7(5) ?
    N11 C3 N4 C5 . . . . 0.0(4) ?
    C2 C3 N4 C5 . . . . -176.9(4) ?
    C3 N4 C5 C6 . . . . -178.4(4) ?
    C3 N4 C5 C10 . . . . 0.5(4) ?
    N4 C5 C6 C7 . . . . 179.2(4) ?
    C10 C5 C6 C7 . . . . 0.4(6) ?
    C5 C6 C7 C8 . . . . 1.5(7) ?
    C6 C7 C8 C9 . . . . -1.2(7) ?
    C7 C8 C9 C10 . . . . -1.0(6) ?
    C8 C9 C10 N11 . . . . -178.3(4) ?
    C8 C9 C10 C5 . . . . 2.9(6) ?
    N4 C5 C10 C9 . . . . 178.3(4) ?
    C6 C5 C10 C9 . . . . -2.7(6) ?
    N4 C5 C10 N11 . . . . -0.8(4) ?
    C6 C5 C10 N11 . . . . 178.3(3) ?
    N4 C3 N11 C12 . . . . 178.9(3) ?
    C2 C3 N11 C12 . . . . -4.0(5) ?
    N4 C3 N11 C10 . . . . -0.5(4) ?
    C2 C3 N11 C10 . . . . 176.7(3) ?
    C9 C10 N11 C3 . . . . -178.2(4) ?
    C5 C10 N11 C3 . . . . 0.7(4) ?
    C9 C10 N11 C12 . . . . 2.6(7) ?
    C5 C10 N11 C12 . . . . -178.5(4) ?
    C3 N11 C12 N13 . . . . 2.9(5) ?
    C10 N11 C12 N13 . . . . -178.0(4) ?
    C3 N11 C12 C21 . . . . -173.6(3) ?
    C10 N11 C12 C21 . . . . 5.5(6) ?
    N11 C12 N13 N1 . . . . -1.5(5) ?
    C21 C12 N13 N1 . . . . 175.2(3) ?
    C2 N1 N13 C12 . . . . 1.5(5) ?
    C14 N1 N13 C12 . . . . -179.9(3) ?
    C2 N1 C14 C19 . . . . -47.3(5) ?
    N13 N1 C14 C19 . . . . 134.1(3) ?
    C2 N1 C14 C15 . . . . 136.3(4) ?
    N13 N1 C14 C15 . . . . -42.3(4) ?
    C19 C14 C15 C16 . . . . -1.4(6) ?
    N1 C14 C15 C16 . . . . 174.9(4) ?
    C14 C15 C16 C17 . . . . 0.5(6) ?
    C15 C16 C17 C18 . . . . 0.5(6) ?
    C15 C16 C17 Br1 . . . . -178.9(3) ?
    C16 C17 C18 C19 . . . . -0.7(6) ?
    Br1 C17 C18 C19 . . . . 178.8(3) ?
    C15 C14 C19 C18 . . . . 1.3(5) ?
    N1 C14 C19 C18 . . . . -175.0(3) ?
    C15 C14 C19 Cl1 . . . . 166.3(5) ?
    N1 C14 C19 Cl1 . . . . -10.0(6) ?
    C17 C18 C19 C14 . . . . -0.2(6) ?
    C17 C18 C19 Cl1 . . . . -167.5(4) ?
    C14 C19 Cl1 Cl1 . . . 2 -150.2(4) ?
    C18 C19 Cl1 Cl1 . . . 2 15.8(7) ?
    N13 C12 C21 C22 . . . . -120.9(4) ?
    N11 C12 C21 C22 . . . . 55.7(5) ?
    N13 C12 C21 C26 . . . . 53.6(5) ?
    N11 C12 C21 C26 . . . . -129.7(4) ?
    C26 C21 C22 C23 . . . . 0.4(6) ?
    C12 C21 C22 C23 . . . . 175.1(4) ?
    C21 C22 C23 N24 . . . . -0.2(7) ?
    C22 C23 N24 C25 . . . . 0.3(7) ?
    C23 N24 C25 C26 . . . . -0.8(6) ?
    N24 C25 C26 C21 . . . . 1.1(6) ?
    C22 C21 C26 C25 . . . . -0.9(5) ?
    C12 C21 C26 C25 . . . . -175.6(3) ?
loop_
    _geom_hbond_atom_site_label_D
    _geom_hbond_atom_site_label_H
    _geom_hbond_atom_site_label_A
    _geom_hbond_site_symmetry_A
    _geom_hbond_distance_DH
    _geom_hbond_distance_HA
    _geom_hbond_distance_DA
    _geom_hbond_angle_DHA
    C6 H6 O20 4 0.95 2.53 3.258(5) 133.7
    C15 H15 O20 6_566 0.95 2.30 3.219(5) 161.8
    C23 H23 Br1 2_566 0.95 2.97 3.417(4) 110.0
_shelx_hkl_file
;
  -9  -9  -7   -4.42   10.87   0
  -7  -7 -11    2.83    7.39   0
  -6  -6   1  310.91   13.43   0
  -5  -5 -12    9.66    6.99   0
  -5  -3 -10   12.08    5.44   0
  -4 -14   2    1.64    9.07   0
  -4 -12   3   65.86    8.82   0
  -3 -11   4   -0.99    6.14   0
  -3  -7   4    8.19    7.27   0
  -3  -5 -14    6.47    6.06   0
  -3  -1  -9  168.73    6.28   0
  -3  -1  -2  376.15   12.22   0
  -2 -10   5   22.21    7.51   0
  -2  -4 -14   -0.36    7.23   0
  -2  -2 -12   64.41    7.42   0
  -2   0  -8  203.65    7.28   0
   0 -10   6   36.76    6.21   0
   0  -8   6   35.26    6.29   0
   0  -2 -14    2.37    5.79   0
   0   0 -11    1.78    5.40   0
   2 -10   7   55.35    6.86   0
   2  -8   7  378.03    8.84   0
   2   0 -13   -0.77    5.64   0
   2   2  -8   58.01    5.98   0
   2   2  -7  138.29    7.86   0
   2   2  -4   11.77    5.99   0
   3  -1 -15   -3.42    5.85   0
   3   1 -12   28.26    5.73   0
   5 -11   8   -4.61    6.82   0
   5  -7   8   27.38    5.86   0
   5  -1 -16   16.12    6.27   0
   5   3  -8   59.25    5.36   0
   5   3  -3  177.07    8.28   0
   6  -6   8    4.60    6.05   0
   7  -9   9    9.33    7.89   0
   7  -5   8   37.54    6.18   0
   8  -8   9   60.49    7.51   0
   8  -4   8    1.58    6.01   0
   8   4  -8   24.21    4.89   0
   9   3 -12   -1.84    5.56   0
  10   4 -10    0.69    5.33   0
  11  -9  10    8.90    6.62   0
  11  -1   7   38.23    5.75   0
  11   3 -13   -2.74    6.63   0
  12 -10  10    3.70    6.70   0
  12  -8  10   -2.81    6.92   0
  12  -2   8    5.34    5.54   0
  13   3 -14   13.51    6.05   0
  13   3   3  324.14   12.46   0
  13   5  -8   83.34    7.06   0
  14   0   7   -3.11    6.44   0
  15  -5  10   -0.45    6.69   0
  15  -1   8   22.15    5.43   0
  16   4 -13    3.17    7.00   0
  17   5 -11   10.45    6.25   0
  18  -4  10   52.43    7.56   0
  19  -7  11    2.23    7.33   0
  19   5 -12   -1.59    6.10   0
  20  -6  11    5.66    7.88   0
  20   0   8   67.90    7.37   0
  20   2   6    6.76    7.40   0
  20   6  -8   14.64    6.48   0
  20   6  -7    4.85    6.88   0
  21  -3  10   -0.95    7.10   0
  22   6  -9    7.54    6.42   0
  22   6  -3   20.29   10.83   0
  23  -3  10   72.63    7.94   0
  23  -1   9   40.78    8.27   0
  23   3   5   13.07    7.47   0
  24   6  -9    6.10    7.96   0
  25  -1   9   11.74    6.46   0
  27  -1   9    6.98    6.63   0
  31   3   5   -4.04    9.39   0
  -9  -9  -6   69.13   13.17   0
  -8 -12  -8    5.32   12.38   0
  -8  -8  -9   66.41    8.63   0
  -8  -6  -3   49.88   10.78   0
  -7  -9 -11   -0.53    8.13   0
  -7  -5  -9  188.00    7.77   0
  -6 -14   0    9.83   10.21   0
  -6 -10   2   33.72    7.59   0
  -6  -8 -12    4.53    8.14   0
  -6  -8   2    8.96    8.00   0
  -6  -4  -9  139.39    8.13   0
  -5 -13   2    9.69    9.80   0
  -5  -7 -13   -0.87    6.38   0
  -4  -6   3  582.65   11.36   0
  -4  -4 -12   36.13    6.26   0
  -4  -2  -9  200.77    6.50   0
  -3  -3 -12   14.87    5.49   0
  -3  -1  -8  121.96    7.36   0
  -2  -8   5  861.00   11.91   0
  -2   0  -7   -1.86    5.67   0
  -2   0  -6  204.82    6.79   0
  -2   0  -4  169.95    6.78   0
  -1 -13   5    0.43    8.49   0
  -1  -5 -15    5.43    7.79   0
  -1  -1 -11   82.76    6.96   0
   0 -14   5    0.35    7.72   0
   0 -12   6   23.42    8.11   0
   0  -4 -15    7.86    7.07   0
   0  -2   3  975.85   14.12   0
   1 -13   6    2.90    6.90   0
   1  -3 -15   -2.39    6.19   0
   2  -2 -15   -8.41    5.66   0
   2   2  -6   73.31    6.09   0
   2   2  -5 2272.23   16.96   0
   3 -13   7   -2.37    6.41   0
   4 -10   8    6.02    6.70   0
   4  -8   8   28.10    6.76   0
   4  -2 -16   -1.64    6.53   0
   4   0 -14    3.68    5.88   0
   5  -1   5   33.90    5.97   0
   5   1 -13   18.04    5.65   0
   5   3  -7   14.51    5.32   0
   6   0 -15    4.86    5.85   0
   7 -11   9   38.95    7.72   0
   7  -7   9    1.67    7.37   0
   7   3 -10  103.58    6.21   0
   8  -6   9   50.58    6.89   0
   8  -2   7  169.36    7.73   0
   8   2 -13    4.59    6.15   0
   8   4  -6  160.69    6.95   0
   8   4  -5  155.98    6.54   0
   9  -5   9  184.87    8.06   0
   9  -3   8  158.89    7.14   0
  10 -10  10    3.97    6.75   0
  10  -8  10   -2.33    7.55   0
  10   0   6  399.75    8.77   0
  10   2 -14    0.20    5.84   0
  10   4  -9   65.38    6.95   0
  11  -7  10    7.21    6.79   0
  12   2 -15   15.94    5.92   0
  12   4 -11   13.69    5.66   0
  13  -5  10   12.04    7.64   0
  13  -3   9    5.21    5.87   0
  13   5  -7   24.75    6.84   0
  13   5  -4   11.54    7.62   0
  14   2   5   37.50    7.36   0
  14   4 -12   -2.19    6.11   0
  15   5  -9   32.77    7.02   0
  16  -8  11   -2.58    6.99   0
  16  -2   9    4.57    6.56   0
  17  -7  11    1.57    7.49   0
  18  -6  11   -2.48    7.69   0
  19   5 -11   15.85    7.19   0
  20   6  -6    0.35    7.25   0
  20   6  -5   82.50    8.99   0
  21  -5  11    3.76    7.01   0
  21  -1   9    1.05    6.10   0
  21   3   5    3.31    7.65   0
  22   6  -8   23.83    6.72   0
  22   6  -7    4.30    8.56   0
  24   6  -8   -1.93    7.55   0
  26  -2  10   -5.37    8.03   0
  30   6  -3    1.74   12.33   0
  -9  -9  -5    5.92   12.76   0
  -8 -10  -9    7.01    9.49   0
  -8  -6  -7  191.58    9.41   0
  -7 -11   1   24.47    9.30   0
  -7  -7 -10   52.84    8.04   0
  -7  -5  -8   39.95    7.44   0
  -6  -6 -11    3.36    6.29   0
  -5 -11   3  158.38    9.54   0
  -5  -3  -9   11.27    5.56   0
  -4 -10   4    0.41    7.80   0
  -4  -8   4   14.42    7.01   0
  -4  -6 -13   -6.31    6.25   0
  -3 -13   4    0.83    7.49   0
  -3  -7 -14    0.55    7.69   0
  -2 -14   4    3.70    8.40   0
  -2 -12   5   38.56    8.48   0
  -2  -2 -11   26.46    6.70   0
  -2   0  -5   -0.80    5.33   0
  -1 -11   6    6.64    7.45   0
   0  -6   6   68.05    6.97   0
   0  -2 -13   39.95    6.47   0
   0   0 -10  133.19    6.68   0
   1 -11   7   70.08    8.77   0
   1  -9   7  316.13    8.41   0
   2  -4   6   73.06    6.38   0
   2   0 -12   41.35    5.92   0
   2   0   2 4111.89   34.24   0
   3  -9   8    1.06    6.12   0
   3  -5   7  535.85    9.34   0
   3  -1 -14    0.24    5.95   0
   3   1   1  290.31   16.11   0
   4 -12   8    2.70    6.48   0
   4  -4   7  138.39    7.26   0
   5  -1 -15    1.11    6.20   0
   5   3  -6  381.93    7.81   0
   5   3  -5   66.12    5.68   0
   5   3  -4  638.98   10.70   0
   6 -10   9   -5.75    6.74   0
   6  -8   9   76.27    7.38   0
   7  -1 -16   15.34    6.08   0
   7  -1   6  315.96    8.41   0
   9  -9  10    2.52    6.49   0
   9   3 -11    6.09    5.64   0
  10  -4   9   69.84    7.00   0
  12   4 -10    7.95    7.12   0
  13  -9  11   24.31    8.57   0
  13   1   6   64.43    6.08   0
  13   5  -5    1.77    6.94   0
  14  -8  11   38.49    8.00   0
  14  -4  10   20.78    7.03   0
  15  -7  11    9.58    7.01   0
  16  -6  11   -9.02    7.27   0
  16   4 -12   -8.80    7.37   0
  17  -3  10  101.85    7.82   0
  17   5 -10   -3.52    5.57   0
  18   0   8   88.52    6.23   0
  18   2   6   59.38    7.67   0
  19  -5  11   10.37    7.32   0
  19  -1   9   31.37    6.39   0
  21   5 -11    1.97    7.63   0
  22  -2  10   27.83    6.71   0
  22   6  -6  105.27    9.44   0
  24  -2  10   -0.54    6.36   0
  24   6  -7   15.21    8.95   0
  24   6  -3   39.65   11.64   0
  26   4   4   63.99   11.22   0
  26   6  -8    1.12    7.56   0
  28   4   4    4.59   10.65   0
  -8 -12  -7   31.89   13.35   0
  -8 -12  -1  115.81   17.48   0
  -8  -8  -8    8.88    8.87   0
  -8  -6  -6  119.20    8.81   0
  -8  -6  -5    5.63    8.71   0
  -8  -6  -4  325.42   13.92   0
  -7 -11 -10    3.16    8.74   0
  -7  -9 -10   -3.75    8.32   0
  -6 -12   2   25.42    9.24   0
  -6  -4  -8    4.07    5.61   0
  -5  -7 -12   25.20    7.59   0
  -5  -7   3  211.70    9.24   0
  -5  -5 -11   -1.83    5.80   0
  -5  -3  -8    7.46    6.35   0
  -3  -9   5   37.51    7.57   0
  -3  -5 -13    2.00    6.27   0
  -3  -1  -7  849.48   10.82   0
  -2  -6 -14   -0.93    7.01   0
  -2  -6   5   85.09    7.30   0
  -1  -7   6   28.41    7.19   0
  -1  -5   5  321.53    7.96   0
  -1  -3 -13    4.82    5.66   0
  -1  -1 -10   40.49    6.17   0
   0  -4   5  105.95    6.33   0
   1  -7   7   79.98    5.69   0
   1  -3   5   74.17    6.52   0
   1  -1 -12   59.28    6.24   0
   1   1  -8    4.50    5.73   0
   3 -11   8   -5.13    6.73   0
   3  -3   6  240.38    8.32   0
   4  -6   8   20.88    6.09   0
   4   0 -13    9.70    5.51   0
   4   2  -9   21.43    5.49   0
   5 -11   9    6.32    7.62   0
   5  -9   9    9.65    6.09   0
   5  -5   8    2.63    6.01   0
   5  -3   7    1.26    6.21   0
   5   1 -12   11.54    5.72   0
   6  -4   8    5.06    6.11   0
   6   0 -14   18.49    5.85   0
   7   3  -9   29.80    5.18   0
   8 -10  10    3.87    6.49   0
   8  -8  10   -1.86    7.66   0
   8   0 -15    0.76    6.19   0
   8   2 -12    1.17    5.72   0
   9  -1   7  545.87    9.72   0
  10  -2   8    5.14    5.70   0
  10   2 -13    2.85    6.62   0
  10   4  -8   73.81    6.01   0
  11  -5  10    7.08    6.13   0
  11  -3   9    9.34    6.26   0
  11   1 -15   -1.74    6.49   0
  11   3 -12   12.43    5.77   0
  12  -8  11    2.63    8.13   0
  12   0   7    2.28    5.43   0
  12   2 -14    2.48    6.06   0
  12   4   0   96.10   20.23   0
  13  -7  11   -1.84    6.74   0
  14  -2   9   47.10    6.94   0
  14   4 -11    8.98    6.02   0
  15  -3  10   55.02    8.37   0
  15   3   4   28.88    7.73   0
  15   5  -8    6.63    5.74   0
  15   5  -2    9.52    9.79   0
  16   0   8  396.36    9.59   0
  17  -5  11    6.06    7.16   0
  17  -1   9    4.44    7.20   0
  17   5  -9   20.87    7.04   0
  18   4   3  417.12   14.65   0
  19   3   5    6.05    6.88   0
  19   5 -10    5.41    6.27   0
  20  -4  11    0.32    6.99   0
  20  -2  10   18.89    6.38   0
  24   0   9   -3.58    7.00   0
  24   2   7   26.16    7.42   0
  24   4   4   -0.36    9.18   0
  24   6  -6   15.08    9.08   0
  24   6  -4   11.18   10.46   0
  25   1   8   -8.62    7.69   0
  26   0   9    7.88    8.28   0
  26   6  -7   -1.83    7.75   0
  26   6  -3    6.65   11.08   0
  27   1   8   -0.72    6.55   0
  27   5   2    2.10   13.95   0
  28   2   7    5.51    7.88   0
  28   6  -3    3.08   11.14   0
  29   1   8   -0.21    8.17   0
  30   2   7   16.25    7.89   0
  30   4   4    6.12   10.18   0
  30   6  -4    6.19   11.18   0
  -8 -10  -8    6.30    9.43   0
  -8 -10   0  143.13   12.74   0
  -7  -7  -9    4.11    7.65   0
  -7  -5  -7  113.51    7.22   0
  -7  -5  -2   15.42   11.62   0
  -6 -10 -11    0.71    8.48   0
  -6  -8 -11   44.88    7.32   0
  -6  -6 -10   33.85    6.36   0
  -4 -14   3   23.97   10.07   0
  -4 -12   4    4.48    7.96   0
  -4  -8 -13   25.74    6.64   0
  -4  -6 -12   21.41    7.33   0
  -4  -4   2  179.38    8.64   0
  -3 -11   5   91.65    7.36   0
  -3  -1  -6   16.98    5.10   0
  -3  -1  -5  613.43   10.63   0
  -3  -1  -3    8.71    5.15   0
  -2 -10   6   11.53    7.17   0
  -1  -5 -14    7.50    5.96   0
  -1  -1   1 2364.81   33.65   0
   0 -10   7    9.34    6.26   0
   0  -8   7   20.58    7.45   0
   0  -4 -14    0.66    6.17   0
   0  -2 -12   10.32    6.57   0
   0   0  -9    2.99    5.69   0
   1  -3 -14    4.30    5.82   0
   1   1  -7  425.51    8.92   0
   2 -10   8   11.30    6.35   0
   2  -8   8   -0.60    6.71   0
   2  -4 -15   -2.81    6.61   0
   2   0 -11    1.92    5.71   0
   3  -3 -15   14.38    6.28   0
   3  -1 -13   19.91    6.05   0
   3   1 -10  167.79    6.50   0
   4  -2   6  286.80    8.46   0
   4   2  -8   16.13    5.51   0
   5  -7   9    9.87    6.15   0
   6  -6   9    2.48    6.06   0
   7  -9  10   -3.45    7.96   0
   7  -3   8    2.10    6.16   0
   7   1   4  163.29    7.96   0
   8  -4   9    6.97    7.37   0
   9   1 -14   -3.53    5.98   0
   9   1   5  279.02    8.60   0
   9   3 -10   18.41    5.78   0
  10   4  -7   63.87    5.88   0
  12  -4  10    8.45    6.34   0
  12   4  -9   26.27    5.72   0
  15   1   7    0.22    6.73   0
  15   3 -13    2.02    6.23   0
  16   2   6   -0.15    7.11   0
  16   4 -11   -1.65    7.45   0
  18  -4  11   13.71    6.73   0
  18  -2  10   14.05    6.71   0
  21  -3  11    8.33    8.71   0
  21   1   8   40.89    7.25   0
  21   5 -10   12.82    7.20   0
  22   0   9   -0.80    6.94   0
  23  -3  11   13.86    7.45   0
  25  -1  10    5.61    7.76   0
  25   5   2   -2.72   14.31   0
  26   6  -6    1.42    8.04   0
  26   6  -4    2.76   10.64   0
  28   6  -6    8.65    7.81   0
  29   5   2   -0.84   13.22   0
  -8 -12  -6    2.28   15.04   0
  -7  -7   1   90.39   10.15   0
  -7  -5  -6    3.59    7.67   0
  -6 -14   1    5.03   10.38   0
  -6 -10   3   74.61    9.00   0
  -6  -4  -7  357.94    8.73   0
  -5 -13   3   -3.79    8.90   0
  -5  -5 -10   16.66    5.64   0
  -5  -5   2    3.31    6.66   0
  -5  -3  -7    4.74    5.64   0
  -4  -4 -10   84.47    7.28   0
  -3  -7 -13   -0.89    6.11   0
  -3  -7   5   98.78    6.68   0
  -3  -5 -12    7.63    6.13   0
  -3  -5   4  283.24    8.79   0
  -3  -3 -10  208.11    6.49   0
  -3  -3   2   83.74    6.52   0
  -3  -1  -4  838.44   12.24   0
  -2  -4 -12    1.99    6.44   0
  -2  -4   4  620.18   10.28   0
  -2  -2 -10  110.66    6.07   0
  -1 -13   6    3.99    7.17   0
  -1  -1  -9  185.51    6.87   0
   0 -12   7   14.67    8.44   0
   0   0  -8   97.13    6.63   0
   2 -12   8   -1.42    7.05   0
   2  -2 -13   32.32    7.51   0
   2  -2   5  878.57   11.84   0
   4 -10   9   -1.73    6.52   0
   4   0 -12   -1.56    5.45   0
   4   2  -7    6.90    6.49   0
   5   1 -11  286.11    7.84   0
   6  -2   7  183.55    7.71   0
   6   0   5    9.21    5.44   0
   7 -11  10    5.39    7.43   0
   7   3  -7   70.13    6.45   0
   8  -6  10   12.84    6.49   0
   8   0   6  828.79   11.48   0
   8   2 -11  152.82    6.52   0
   8   2   3  176.25    9.70   0
   9  -5  10    0.15    7.22   0
  10   0 -15    7.32    6.27   0
  10   2   4    6.66    6.56   0
  10   4  -6  121.03    7.28   0
  11  -7  11    1.70    6.73   0
  11   1   6  101.93    7.41   0
  11   3 -11   -3.57    5.53   0
  12  -6  11   -2.83    6.88   0
  12  -2   9  264.73    8.13   0
  12   2 -13    1.15    6.59   0
  13  -3  10   14.38    6.54   0
  13   1 -15    3.28    6.02   0
  13   3 -12   10.01    5.67   0
  14   0   8    3.81    6.60   0
  15   5  -6    4.21    5.88   0
  15   5  -5    9.48    7.24   0
  16  -2  10   83.56    7.16   0
  17   3 -13    3.41    7.67   0
  17   5  -8   16.09    6.30   0
  18  -6  12    0.27    7.38   0
  19  -3  11    7.02    6.41   0
  19   1   8   30.13    6.73   0
  20   0   9   -1.69    5.77   0
  20   4 -12    0.93    6.28   0
  21  -1  10   -3.46    7.47   0
  23  -1  10   11.24    6.57   0
  23   5 -10   -0.77    7.48   0
  29   3   6    0.32    7.92   0
  31   5   2   -1.02   15.56   0
  -8 -10  -7   -0.30   11.69   0
  -7  -7  -8    2.08    7.71   0
  -7  -5  -5   32.35    8.82   0
  -6  -8 -10    4.59    7.61   0
  -6  -6  -9    6.48    7.42   0
  -5 -11   4    4.61    7.08   0
  -5  -9   4   36.66    7.61   0
  -5  -3  -6  152.61    7.86   0
  -4 -10   5    1.42    7.51   0
  -4  -8 -12    6.32    7.83   0
  -4  -6   4   19.37    6.35   0
  -4  -2  -5  803.15   11.96   0
  -3 -13   5   -3.43    8.13   0
  -2 -12   6    6.09    7.17   0
  -2  -6 -13    1.37    6.34   0
  -1  -7 -14    1.51    7.24   0
  -1  -3   4  195.83    7.25   0
   1  -5   7  229.31    8.18   0
   1  -3 -13    5.96    6.12   0
   1   1  -5  850.78   11.43   0
   1   1  -3  895.72   13.87   0
   2   0 -10  350.34    8.11   0
   3  -5   8   40.24    7.02   0
   3   1  -9   17.18    5.56   0
   4  -2 -14    1.46    5.97   0
   4   0   4 2325.18   19.49   0
   5   1   3 1158.78   16.81   0
   6 -10  10    9.20    7.52   0
   6  -8  10   12.25    6.67   0
   6  -2 -15    6.03    6.09   0
   6   0 -13   -6.99    5.51   0
   6   2  -9   28.76    5.27   0
   7   1 -12    1.30    5.40   0
   8  -2   8  147.11    7.20   0
   8   0 -14    4.57    5.46   0
   9  -9  11   -1.08    6.93   0
   9  -3   9   -3.81    6.20   0
   9   3  -9   41.86    5.06   0
  10  -4  10    0.21    6.28   0
  10   0   7    2.37    6.31   0
  10   4  -5    3.74    5.26   0
  10   4  -4 1003.50   13.81   0
  12   2   5  347.16    8.78   0
  12   4  -8  383.61    8.43   0
  14  -4  11    0.19    7.02   0
  15  -7  12   14.78    7.09   0
  15   5  -4   -0.72    7.03   0
  16  -6  12  -11.78    7.71   0
  16   2 -14    2.95    6.27   0
  16   4 -10    7.47    7.18   0
  17   3   5   13.53    7.15   0
  17   5  -7    6.57    7.48   0
  17   5  -1   65.52   13.73   0
  18   0   9    0.16    6.81   0
  18   4 -11    1.56    6.08   0
  19  -5  12   -0.39    6.79   0
  19  -1  10   15.67    7.39   0
  19   3 -13   -8.12    7.93   0
  19   5  -8    1.87    6.86   0
  20   2   7   13.72    6.12   0
  21   5  -9    2.05    7.44   0
  22  -2  11   -1.15    7.80   0
  23   3   6    1.67    7.01   0
  -8 -12  -5    5.33   16.01   0
  -8  -8  -6   31.79    9.41   0
  -8  -8   0    7.37   11.51   0
  -7 -13   1    0.01   11.01   0
  -7 -11   2   34.18    9.31   0
  -7  -9   2    9.56    7.46   0
  -7  -5  -4  156.64   10.93   0
  -7  -5  -3   60.30   10.39   0
  -6 -12   3    7.67    8.96   0
  -6 -10 -10   28.27    8.80   0
  -6  -6   2   73.09    8.91   0
  -6  -4  -5   47.29    7.16   0
  -5  -9 -11   18.70    8.91   0
  -5  -5  -9   74.96    7.78   0
  -5  -3  -5   72.32    6.94   0
  -4  -8   5  217.50    8.77   0
  -4  -6 -11   36.89    6.03   0
  -4  -2  -4  101.54    7.16   0
  -3 -11   6    5.71    7.35   0
  -3  -9   6   21.07    7.46   0
  -3  -3  -9   61.35    6.59   0
  -2  -2  -9    5.84    5.20   0
  -2  -2   2 1268.52   18.35   0
  -1  -5 -13    9.34    6.31   0
  -1  -5   6   29.84    6.62   0
  -1  -1  -8  145.11    6.67   0
   0  -6 -14   -3.45    6.19   0
   0  -6   7  161.34    6.54   0
   0  -4   6  263.28    8.58   0
   0  -2 -11  107.41    6.29   0
   0  -2   4   23.04    7.04   0
   0   0  -7    7.49    6.07   0
   1  -7   8   28.25    5.63   0
   1  -5 -14    6.04    7.08   0
   2  -4 -14    1.33    5.91   0
   2  -4   7   -0.02    5.97   0
   3  -7   9   30.63    7.51   0
   3  -3 -14    0.51    5.83   0
   3   1  -8   57.86    7.11   0
   4  -4 -15    4.38    5.95   0
   4  -4   8    6.74    6.12   0
   4   0 -11   -0.30    5.47   0
   4   2  -6   46.17    5.61   0
   5 -11  10   12.42    7.79   0
   5  -3 -15   -1.18    6.49   0
   5  -1 -13    8.74    5.74   0
   5  -1   6   61.28    6.29   0
   5   1 -10   11.67    5.31   0
   7  -1   7  214.22    7.50   0
   7   3  -6  369.59    8.01   0
   8 -10  11    1.18    6.40   0
   8  -8  11    5.83    6.59   0
   8   2 -10   25.92    6.53   0
   9  -7  11   -5.78    6.57   0
   9  -1 -15   -0.04    6.03   0
  10  -2   9  226.24    7.67   0
  11  -3  10    0.33    6.19   0
  11   3 -10   -7.23    5.30   0
  12  -8  12    0.98    7.12   0
  12   0 -15    4.57    6.71   0
  12   4  -7  115.47    7.76   0
  13  -7  12   -9.97    7.11   0
  13  -1   9    3.02    5.45   0
  14  -6  12    7.58    7.15   0
  14  -2  10   -0.77    6.45   0
  14   2 -13   -1.26    5.83   0
  14   2   6   47.03    7.72   0
  17   1   8   68.92    7.16   0
  17   5  -6   92.74    8.29   0
  18   2   7   31.65    7.75   0
  20  -4  12    0.36    6.72   0
  20  -2  11   11.32    6.18   0
  20   4 -11   -5.72    6.04   0
  20   4   4    8.96    8.11   0
  21   3   6    3.12    7.61   0
  23   5  -9   -0.57    6.56   0
  23   5   2   -0.48   13.40   0
  25   1   9    6.25    7.21   0
  26   0  10   -8.75    7.05   0
  27   1   9    1.53    8.37   0
  -8 -12   0    6.70   13.06   0
  -7 -11  -8   -1.53   10.18   0
  -6  -6  -8    4.87    7.59   0
  -5  -7 -10    1.34    7.18   0
  -5  -7   4    5.41    6.97   0
  -4 -14   4   -2.28    7.68   0
  -4 -12   5   43.56    8.60   0
  -4  -4  -9   11.86    5.55   0
  -3  -5 -11    5.45    5.69   0
  -2 -10   7    0.07    7.42   0
  -2  -6   6   24.79    5.29   0
  -2  -4 -11   -4.29    5.75   0
  -1 -13   7   -0.99    9.01   0
  -1  -7   7    1.82    5.58   0
   0 -10   8  149.71    8.03   0
   0  -8   8   -0.48    7.65   0
   1  -3   6  253.56    8.05   0
   1  -1 -10  501.91    8.96   0
   2 -12   9   -0.46    7.68   0
   2 -10   9    4.56    6.80   0
   2  -8   9   13.20    6.58   0
   2  -2 -12   11.99    5.35   0
   2   0  -9   -0.14    5.74   0
   3  -3   7   23.01    6.37   0
   4 -10  10    6.92    6.90   0
   4   2  -5   14.83    5.08   0
   5  -7  10   -1.71    6.43   0
   5  -3   8    2.57    6.00   0
   6  -6  10   39.49    6.65   0
   6   0 -12   -2.24    5.77   0
   6   2  -8    0.87    5.23   0
   7  -9  11   10.58    6.97   0
   7  -5  10   34.48    6.55   0
   7  -3   9   10.71    6.87   0
   7   3  -5   16.23    4.68   0
   8  -2 -15    0.59    6.70   0
   8   0 -13   -2.68    5.77   0
   9  -1   8    5.02    5.53   0
   9   1 -12    1.77    5.80   0
  10   0 -14   57.49    6.60   0
  10   2 -11   19.81    5.77   0
  11   1 -13    1.42    5.90   0
  12  -4  11   77.70    7.38   0
  12   0   8  252.08    7.25   0
  13   3   4   87.80    9.60   0
  15  -5  12    3.64    6.84   0
  15  -3  11    4.67    6.81   0
  16   0   9   -7.77    5.34   0
  17  -1  10    6.05    5.72   0
  17   3 -12   -0.61    6.17   0
  17   5  -5   22.13    7.94   0
  18  -4  12  -10.95    6.87   0
  18  -2  11    4.40    6.74   0
  19   5  -7  119.89    8.33   0
  21   5  -8   -0.04    6.13   0
  22   0  10   46.02    7.66   0
  24   0  10   -1.10    6.58   0
  24   2   8   -3.21    7.10   0
  26   2   8   -0.89    7.66   0
  28   2   8   -1.77    8.02   0
  28   4   5   -0.96   11.20   0
  -8 -10  -6  119.07   13.74   0
  -8 -10   1   46.07   10.57   0
  -8  -8  -5  331.65   14.54   0
  -7  -9  -8    2.62    7.62   0
  -7  -7  -7   -1.08    7.38   0
  -6 -14   2    0.01    9.44   0
  -6  -8  -9   78.46    8.64   0
  -6  -4  -4  786.66   14.26   0
  -6  -4  -3    2.99    7.50   0
  -5 -13   4    9.58    8.33   0
  -5  -3  -3   -0.67    7.39   0
  -4  -8 -11    2.74    7.51   0
  -3  -9 -12    2.66    8.14   0
  -3  -7   6   33.94    7.31   0
  -2 -12   7   -0.77    7.34   0
  -2  -8   7   50.14    7.37   0
  -2  -6 -12    5.86    6.26   0
  -2  -2  -8   19.39    5.23   0
  -1  -7 -13    0.15    6.90   0
  -1  -5 -12    7.84    6.79   0
  -1  -1  -7  204.32    8.04   0
   0  -4 -12   36.62    6.89   0
   0  -2 -10    4.83    5.19   0
   0   0  -6   -0.54    5.66   0
   1  -3 -12    6.20    5.89   0
   3  -3 -13  -12.00    7.19   0
   3  -1 -11   26.85    5.88   0
   3   1  -7   42.52    7.18   0
   4  -8  10    3.44    6.53   0
   4  -2 -13   -0.80    6.61   0
   4  -2   7 1424.18   13.99   0
   4   2  -4   16.77    5.20   0
   4   2  -2  726.36   15.28   0
   6 -10  11    5.21    7.19   0
   6  -2 -14   -1.64    5.59   0
   6  -2   8   65.87    6.77   0
   7  -3 -15    0.25    6.30   0
   7   3  -4   14.05    4.80   0
   7   3  -3   73.90    7.29   0
   8  -6  11   10.71    6.34   0
   8  -4  10    0.17    6.41   0
   9  -9  12    4.23    7.41   0
   9  -5  11   60.72    7.79   0
   9  -1 -14    3.35    6.86   0
   9   3  -7  102.49    6.82   0
  10  -8  12    5.58    7.41   0
  11  -7  12    1.88    7.13   0
  11  -1 -15    3.98    6.41   0
  11  -1   9    5.45    6.74   0
  11   3  -9  135.19    5.76   0
  12  -6  12    5.05    7.21   0
  12  -2  10   49.29    6.82   0
  12   4  -6  605.41   10.11   0
  13  -5  12    0.20    6.81   0
  13   3 -10   35.88    5.76   0
  14   4   2  111.60   14.18   0
  15   1 -14    0.03    6.17   0
  15   1   8   22.60    7.09   0
  15   3 -11   -0.68    5.49   0
  15   3   5   -6.34    8.07   0
  16  -4  12    6.62    6.70   0
  16  -2  11    7.34    6.97   0
  16   4  -9   50.53    6.12   0
  16   4   3  196.30   12.66   0
  17   5  -4  150.54    9.52   0
  17   5  -2   43.55   10.21   0
  19   3 -12    9.23    6.13   0
  19   3   6   15.94    7.83   0
  19   5  -6    7.42    8.41   0
  19   5   0   -2.69   15.69   0
  20   0  10   20.96    7.63   0
  21  -1  11    1.60    7.06   0
  21   1   9   -3.06    6.00   0
  21   5  -7   64.72    8.02   0
  23  -1  11   10.77    6.17   0
  23   5  -8   -3.45    6.00   0
  25   5  -8    5.32    7.55   0
  26   4   5    3.94    9.53   0
  30   4   5    1.38    8.68   0
  -8 -12  -4  136.50   22.03   0
  -7 -13  -6    9.54   13.80   0
  -6 -10   4   90.79    8.36   0
  -5  -9 -10   13.73    7.69   0
  -5  -9   5   40.66    7.65   0
  -5  -5  -8    8.86    5.91   0
  -5  -5   3 1146.76   15.04   0
  -4 -10 -11    2.81    8.52   0
  -4  -6 -10   57.17    6.04   0
  -4  -4  -8   10.96    5.64   0
  -4  -4   3  360.66    9.59   0
  -3 -13   6    6.88    7.01   0
  -3  -5 -10    1.50    6.61   0
  -3  -5   5  236.97    7.08   0
  -3  -3  -8  175.06    6.67   0
  -2  -4 -10  109.97    7.23   0
  -1 -11   8   -1.77    6.44   0
  -1  -9   8    2.32    6.11   0
  -1  -3 -10   98.70    5.72   0
   0  -6 -13   -8.74    6.13   0
   0   0  -5    0.91    5.77   0
   1  -9   9   41.27    6.85   0
   1  -5 -13   30.27    6.66   0
   1  -1  -9   91.71    6.62   0
   2  -2   6   18.41    6.04   0
   2   0  -8  589.34    9.78   0
   2   0   3    7.75    6.94   0
   3 -11  10    6.06    6.85   0
   3  -9  10    6.04    6.39   0
   3  -5 -14    5.79    6.88   0
   3  -5   9  112.18    7.87   0
   4  -4 -14    2.63    6.03   0
   4   0 -10  637.50    9.47   0
   4   2  -3 1855.84   19.00   0
   5  -9  11   15.98    7.61   0
   5  -5 -15    2.52    5.92   0
   5  -3 -14    6.63    6.02   0
   5  -1 -12    8.62    5.56   0
   5   1  -9  113.64    6.31   0
   6  -8  11   46.96    7.06   0
   6   0   6  472.80    8.94   0
   6   2  -7    9.97    5.42   0
   7  -1 -13    8.78    5.59   0
   7   1   5  259.75    8.32   0
   8  -2   9  349.63    8.36   0
   8   0   7    3.35    5.11   0
   9  -3  10    5.01    6.32   0
   9   1   6    7.83    5.16   0
  10  -4  11   33.77    6.34   0
  10  -2 -15   -4.42    6.33   0
  10   0 -13    4.09    6.25   0
  10   2 -10   24.79    5.72   0
  11   1   7   33.12    6.58   0
  12   0 -14   12.95    6.10   0
  12   2 -11    3.44    5.73   0
  12   4  -5   27.68    7.27   0
  13   1 -13   -1.88    5.78   0
  14  -4  12   -4.59    6.95   0
  14   0   9   -6.93    5.46   0
  14   2 -12   -3.95    5.66   0
  17  -3  12   -4.27    6.57   0
  17   1 -14   -2.63    6.06   0
  17   3 -11   -2.15    6.18   0
  18   0  10   74.52    7.52   0
  18   4  -9   -0.81    6.84   0
  19  -1  11    3.07    7.11   0
  20   2   8   11.70    7.31   0
  21   3 -12   -5.16    6.47   0
  22  -2  12    4.11    6.90   0
  22   4 -10    1.28    7.90   0
  25   3   7   -1.51    7.74   0
  27   3   7    1.28    8.05   0
  29   3   7    1.07    7.75   0
  -8 -10  -5   11.41   11.91   0
  -7 -13   2   -0.05   10.13   0
  -7 -11   3   13.77    7.84   0
  -7  -9  -7   25.34    9.56   0
  -7  -9   3   83.42    7.33   0
  -7  -7  -6  402.31   12.18   0
  -7  -7   2    2.16    8.02   0
  -6 -12  -8    4.76   10.17   0
  -6 -12   4   33.25    8.21   0
  -6  -8   4   53.10    7.34   0
  -6  -6  -7  225.93    9.53   0
  -5  -7  -9    1.45    7.77   0
  -4  -8   6   21.03    7.16   0
  -4  -6   5  429.68    9.04   0
  -3 -11   7    6.71    7.78   0
  -3  -9   7   17.14    6.99   0
  -3  -7 -11   -1.46    5.91   0
  -3  -3   3   24.28    5.11   0
  -2  -8 -12    0.77    6.34   0
  -2  -2  -7  391.56    8.30   0
  -1  -3   5  867.88   11.30   0
  -1  -1  -6  323.65    8.77   0
   0 -10   9   -4.92    8.01   0
   0  -6   8  165.33    6.42   0
   1  -7   9  129.65    7.02   0
   1  -5   8    9.72    5.64   0
   1  -1   4  271.65    8.27   0
   2 -10  10   10.47    6.62   0
   2  -4   8  166.36    7.21   0
   2  -2 -11   83.75    6.37   0
   3  -7  10   90.11    7.07   0
   3   1  -6   59.04    7.01   0
   4  -6  10   58.68    6.45   0
   4  -4   9    9.46    5.79   0
   4  -2 -12    3.49    5.80   0
   5  -5  10    9.74    6.34   0
   5  -1   7  289.58    9.44   0
   6  -4  10   18.41    7.84   0
   6  -2 -13   17.36    6.30   0
   6   0 -11    5.19    5.82   0
   6   2   2 3485.35   35.85   0
   7  -1   8  213.48    8.26   0
   7   1 -10    9.37    5.46   0
   8  -8  12    2.63    6.85   0
   8  -2 -14    8.10    6.53   0
   8   0 -12   -1.90    5.51   0
   9  -3 -15   -2.40    6.85   0
   9   1 -11   -2.94    5.66   0
  10  -6  12   10.22    6.70   0
  10  -2  10   44.07    5.99   0
  10   0   8  422.30    8.32   0
  10   2   5   -4.60    6.32   0
  11  -5  12   10.26    6.73   0
  11  -1 -14    5.97    7.14   0
  11   1 -12    7.16    6.07   0
  11   3  -8    7.90    4.99   0
  13  -1  10    3.14    6.11   0
  13   3  -9  307.61    8.45   0
  14  -6  13   -5.43    6.90   0
  14  -2  11   57.38    7.18   0
  14   0 -14   -0.91    6.16   0
  15  -3  12    4.11    7.23   0
  15   3 -10   -1.18    6.18   0
  17   3   6   39.54    6.99   0
  18   4   4    5.51    8.36   0
  19   3 -11   -5.90    7.83   0
  19   5  -5  177.44    9.54   0
  20  -2  12   -1.77    6.66   0
  20   2 -13    3.45    7.34   0
  21   5  -6    7.09    7.30   0
  22   4   5   -1.58    9.35   0
  23   3   7   -2.49    7.15   0
  23   5  -7    4.59    6.97   0
  24   4 -10   -0.62    7.27   0
  25   5  -7   -3.58    7.78   0
  -8 -12   1   84.71   12.91   0
  -8  -8  -4    3.31   10.49   0
  -6 -14   3   21.77    9.89   0
  -6  -8  -8    2.00    7.65   0
  -6  -6   3  130.06    8.05   0
  -5 -13   5    2.28    7.78   0
  -5  -7   5   14.60    7.03   0
  -5  -5  -7  173.71    8.63   0
  -4  -8 -10    5.10    7.19   0
  -3  -9 -11    0.07    8.11   0
  -3  -3  -7   21.17    6.50   0
  -2 -10   8   92.58    6.99   0
  -2  -6 -11    3.13    5.91   0
  -2  -6   7   81.76    5.90   0
  -1  -7 -12    5.26    7.43   0
  -1  -5 -11    6.11    6.88   0
  -1  -5   7   50.28    5.76   0
   0 -12   9    3.24    6.49   0
   0  -8 -13   -4.10    5.97   0
   0  -8   9    5.53    6.05   0
   0  -4 -11   43.66    5.89   0
   0  -4   7  160.54    6.99   0
   0  -2  -9   61.09    5.90   0
   0  -2   5 2054.96   16.93   0
   0   0  -4  163.88    7.26   0
   1  -3 -11   -0.59    5.74   0
   2  -8  10    5.86    5.93   0
   3  -3 -12   25.40    7.25   0
   3  -3   8  178.94    7.49   0
   4 -10  11   -3.36    7.00   0
   4   0  -9    7.09    5.56   0
   4   0   5   10.43    5.18   0
   5  -3 -13   14.84    7.51   0
   5  -3   9   15.15    6.03   0
   5   1  -8   58.76    6.23   0
   5   1   4  305.08    9.14   0
   6   2  -6   11.73    6.10   0
   7  -9  12    2.92    6.60   0
   7  -5  11   68.57    6.57   0
   7  -3 -14   -2.60    5.83   0
   7  -3  10    8.55    7.48   0
   8  -4 -15   -1.19    6.46   0
   8  -4  11   17.04    7.06   0
   8   2  -8   14.62    5.09   0
   8   2   4  227.38    8.98   0
   9  -1 -13    6.62    6.29   0
   9  -1   9  382.04    8.16   0
  12  -4  12    7.74    6.55   0
  12   0 -13   -0.42    5.97   0
  12   0   9    4.51    4.56   0
  12   4  -4  200.64    8.88   0
  13   1   8   16.91    5.82   0
  14   2 -11    0.69    5.60   0
  14   4  -6   78.69    7.61   0
  15   1 -13   -5.49    5.99   0
  16  -4  13   -3.85    7.60   0
  16   0  10   15.92    5.93   0
  17  -1  11    2.18    5.98   0
  17   1   9   -0.51    5.47   0
  18  -2  12    9.62    6.60   0
  18   2   8   26.83    7.54   0
  19   5  -4   10.29    8.25   0
  21   3 -11   27.86    7.62   0
  21   3   7    2.99    7.25   0
  22   0  11   -1.15    6.98   0
  23   1  10   19.04    7.88   0
  23   5  -6    3.27    7.92   0
  24   0  11   -8.80    6.07   0
  25   1  10    0.13    6.63   0
  26   2   9   24.86    7.78   0
  27   5  -7    0.96    7.32   0
  27   5   3   -1.94   12.88   0
  29   5   3    2.89   13.32   0
  -8 -12  -3   20.23   21.61   0
  -8 -10   2    9.65    9.37   0
  -7 -13  -5    4.21   15.06   0
  -6 -10  -8   16.78    8.61   0
  -6 -10   5   -0.70    7.08   0
  -5 -11  -9    4.13    8.52   0
  -5 -11   6    7.75    7.28   0
  -5  -9  -9    8.99    7.55   0
  -4 -10 -10   11.71    8.20   0
  -4 -10   7   25.76    6.81   0
  -4  -6  -9   76.31    6.47   0
  -4  -4  -7  136.72    6.89   0
  -3 -13   7    9.68    8.76   0
  -3  -7   7    6.27    5.93   0
  -3  -5  -9  109.92    8.06   0
  -2 -12   8   21.01    6.75   0
  -2  -8   8    5.07    5.61   0
  -2  -4  -9   61.45    6.77   0
  -1 -11   9   -2.91    7.93   0
  -1  -9   9    0.11    7.60   0
  -1  -3  -9    3.45    5.07   0
  -1  -1   2  439.45   11.78   0
   0  -6 -12   78.51    7.11   0
   1 -11  10    6.31    6.72   0
   1  -9  10   33.38    6.86   0
   1  -7 -13   13.45    6.20   0
   1  -5 -12    5.26    5.57   0
   1  -3   7   13.96    6.23   0
   1  -1  -8    7.32    6.02   0
   2  -6 -13   25.58    7.41   0
   2  -2 -10   58.40    7.03   0
   2   0  -7   12.84    6.31   0
   3  -9  11   -2.38    6.94   0
   3  -5 -13    2.89    7.08   0
   4  -6 -14    0.04    7.11   0
   4  -4 -13  107.50    7.37   0
   4  -2   8   62.37    6.57   0
   5  -5 -14    1.82    6.07   0
   6  -4 -14   16.61    6.17   0
   6  -2   9    7.28    5.77   0
   6   0 -10  105.88    6.15   0
   7  -7  12    6.61    6.83   0
   7  -5 -15   -3.69    5.95   0
   7  -1 -12    4.79    5.58   0
   7   1  -9    5.48    5.46   0
   8  -6  12   24.40    6.98   0
   8   0 -11    3.75    7.09   0
   9  -5  12   18.10    6.65   0
   9  -3  11   -3.29    7.10   0
   9   3  -5  421.63    9.62   0
   9   3   2  495.65   17.77   0
  10  -2 -14   -1.03    6.54   0
  10   0 -12   16.66    5.84   0
  10   2  -9  389.16    7.76   0
  11  -3 -15   -1.88    6.31   0
  11  -1  10   27.24    7.52   0
  11   1 -11    9.68    6.54   0
  11   3  -7   22.14    5.73   0
  12  -2  11   90.29    7.73   0
  12   2 -10  154.78    6.71   0
  12   4  -3  382.41   11.25   0
  12   4  -1  460.91   17.43   0
  13  -5  13    5.49    7.71   0
  13  -3  12   19.95    6.83   0
  13  -1 -14    7.24    6.61   0
  13   1 -12   -0.26    6.12   0
  15   1   9   73.95    6.82   0
  15   3  -9   -1.62    6.72   0
  16  -2  12    5.32    6.41   0
  16   0 -14   -4.08    6.19   0
  17   1 -13    1.39    6.08   0
  17   3 -10    3.20    5.87   0
  18   2 -12   12.66    6.20   0
  18   4  -8    2.46    5.83   0
  19  -3  13    1.72    7.45   0
  20   0  11    6.37    7.41   0
  20   4   5  117.78    9.66   0
  21  -1  12    5.27    7.17   0
  21   1  10    6.01    6.21   0
  21   5  -5  114.39    9.02   0
  22   2   9    5.75    6.98   0
  22   4  -9    2.52    6.26   0
  23   3 -11    9.22    7.23   0
  24   2   9   18.15    6.79   0
  25   5  -6    6.64    8.73   0
  25   5   3   23.33   14.96   0
  -8  -8  -3    0.08   13.17   0
  -7 -13   3    3.88    9.70   0
  -7 -11  -6    7.29   11.86   0
  -7 -11   4    3.86    7.29   0
  -7  -9   4   29.31    7.55   0
  -7  -7  -5    3.09    8.63   0
  -6 -12   5   18.34    8.03   0
  -6  -8   5    5.70    6.25   0
  -6  -6  -6  361.22   11.05   0
  -5  -7  -8   24.69    7.95   0
  -4 -12   7    4.59    7.86   0
  -4  -8   7  244.85    8.62   0
  -4  -6   6  466.98    9.79   0
  -4  -4   4   72.19    6.25   0
  -3 -11   8   10.45    7.59   0
  -3  -9   8   24.63    7.18   0
  -3  -7 -10   87.43    6.91   0
  -3  -5   6  100.24    5.99   0
  -2  -8 -11    3.90    7.55   0
  -2  -2  -6   15.87    5.29   0
  -1  -9 -12   11.47    7.01   0
  -1  -1  -5  490.10    9.70   0
   0  -6   9    0.42    6.81   0
   0   0  -3    4.38    5.84   0
   2  -6  10    2.52    5.92   0
   2  -2   7  380.70    8.91   0
   3  -5  10   -0.81    5.88   0
   3   1  -5 1233.39   13.62   0
   3   1   2  376.88   12.35   0
   4  -6  11   47.46    8.44   0
   5  -5  11   -4.32    6.97   0
   5   1  -7   63.24    7.79   0
   6   2  -5   16.02    5.94   0
   8  -2 -13   -3.57    6.17   0
   8  -2  10   50.38    6.27   0
   8   0   8   56.14    6.87   0
   9  -3 -14   -1.41    6.21   0
   9   1 -10   37.41    5.50   0
   9   1   7  527.87    9.86   0
  10  -6  13   -2.19    6.93   0
  10  -4 -15    1.65    6.80   0
  10  -4  12   -3.68    6.58   0
  11  -1 -13   -1.59    6.74   0
  13   3  -8    5.06    5.35   0
  13   3   5    1.80    7.51   0
  14  -4  13    5.14    7.09   0
  14   0 -13    3.80    6.10   0
  14   0  10   -0.03    5.91   0
  14   4  -5   25.16    7.58   0
  15   1 -12   -5.81    6.84   0
  15   3   6  236.85    8.98   0
  16   2 -11    6.21    5.94   0
  16   2   8    0.73    6.96   0
  17  -3  13   10.55    6.54   0
  18   0 -14   10.12    6.25   0
  18   0  11   -7.34    6.98   0
  19  -1  12   11.70    7.48   0
  19   1 -13    3.18    6.75   0
  19   1  10   16.63    6.82   0
  19   3 -10   -1.89    5.66   0
  19   3   7    2.58    7.49   0
  19   5  -2    6.91   10.28   0
  19   5  -1    4.96   11.89   0
  20   2 -12    4.22    6.22   0
  20   4  -8    4.31    6.68   0
  23   5  -5    6.76    8.32   0
  25   3   8    1.29    7.45   0
  26   4  -9    3.35    8.10   0
  26   4   6   18.04    9.76   0
  27   3   8    1.45    7.58   0
  27   5  -6    0.42    7.94   0
  28   4   6    0.09    9.75   0
  29   5  -6    5.69    8.31   0
  30   4   6    2.93    8.75   0
  31   5   3    7.04   17.07   0
  -8 -12   2    2.21   10.09   0
  -8 -10  -4   90.16   14.60   0
  -6  -8  -7  204.87   10.66   0
  -5 -13   6    5.17    8.44   0
  -5  -5  -6    1.38    7.64   0
  -5  -5   4    9.15    5.43   0
  -3  -3  -6  234.32    7.38   0
  -2 -10 -11    2.54    8.34   0
  -2  -6 -10   -1.81    5.53   0
  -2  -6   8   91.16    6.55   0
  -1  -7 -11   -4.20    6.89   0
  -1  -7   9   47.88    6.20   0
  -1  -5 -10   10.36    7.10   0
  -1  -5   8   10.99    5.43   0
  -1  -3   6   68.20    6.00   0
   0 -10  10   27.50    7.01   0
   0  -4 -10   13.99    5.22   0
   0  -2  -8   78.05    6.18   0
   0   0  -2 3737.60   32.56   0
   1  -3 -10   43.07    5.51   0
   2 -10  11    4.59    7.17   0
   2  -8 -13   -4.86    7.53   0
   2  -8  11    4.75    7.52   0
   2  -4   9   53.67    6.12   0
   2   0  -6  946.25   12.73   0
   2   0   4  183.22    8.09   0
   3  -7  11   -4.96    6.42   0
   3  -3 -11   21.53    6.41   0
   3  -3   9   58.62    7.25   0
   4   0  -8  384.21    8.50   0
   5  -7  12   19.09    6.49   0
   5  -3  10   16.01    7.15   0
   5  -1   8   34.02    7.67   0
   6  -6  12    4.56    6.55   0
   6  -4  11    7.37    6.24   0
   6   0   7    3.04    5.63   0
   7  -5  12   -2.56    6.51   0
   7  -3 -13    8.30    6.48   0
   7  -1   9  175.01    7.80   0
   7   1   6  289.57    7.98   0
   8  -4 -14    4.09    6.17   0
   8   2  -7   92.87    6.01   0
   9   3  -4  807.26   12.59   0
  10  -2  11   90.23    7.38   0
  10   0   9    3.48    5.15   0
  10   2   6  322.19    8.85   0
  11  -5  13    4.79    6.92   0
  11  -3  12   -1.55    6.85   0
  11   1   8   -2.19    5.57   0
  11   3   4 1711.50   19.88   0
  12  -4  13    5.38    7.34   0
  12  -2 -14    4.26    6.66   0
  12   0 -12  113.93    7.39   0
  14  -2  12   12.50    6.84   0
  15  -3  13    5.87    6.69   0
  15  -1 -14    0.08    6.68   0
  16   4  -6    3.66    7.12   0
  16   4   4  536.36   15.44   0
  17  -1  12   -1.38    6.96   0
  17   3  -9   30.96    7.20   0
  18   2 -11   -0.86    7.56   0
  18   4  -7    4.73    6.98   0
  20   2   9   -1.38    6.04   0
  21   1 -13    4.74    6.82   0
  21   5  -4    2.24    7.74   0
  22   2 -12    9.03    6.77   0
  23   3   8   28.42    8.21   0
  24   4   6    0.60    8.09   0
  25   5  -5    9.38    8.90   0
  -8 -10   3    0.55    7.71   0
  -8  -8   2   59.37    8.82   0
  -6  -6   4   84.16    7.43   0
  -5  -7   6  274.37    7.98   0
  -4 -12  -9    7.20    7.70   0
  -4  -8  -9   44.28    7.30   0
  -4  -4  -6   63.44    6.09   0
  -3 -11 -10   -4.57    7.84   0
  -3  -5  -8   38.61    7.39   0
  -2 -12   9   -2.08    7.10   0
  -2  -8   9    0.17    6.34   0
  -2  -4  -8  169.96    7.79   0
  -1  -3  -8  123.73    6.08   0
  -1  -1  -4  277.76    9.40   0
   0 -10 -12    2.06    7.73   0
   0  -2   6  200.67    7.27   0
   1  -9  11    4.14    7.73   0
   1  -5 -11    4.41    7.15   0
   1  -3   8  120.83    6.94   0
   2  -2  -9  105.44    7.55   0
   3  -7 -13   -1.54    6.18   0
   3   1  -4  312.01    8.64   0
   4  -8  12    7.49    7.02   0
   4  -4 -12   -1.37    7.04   0
   4   0   6  317.09    8.09   0
   5  -7 -14    3.98    6.53   0
   6  -6 -14   -2.80    6.51   0
   6  -4 -13   -0.20    6.11   0
   6   0  -9   -0.64    5.59   0
   7  -7  13    6.03    7.15   0
   7  -5 -14   -1.27    6.34   0
   7  -3  11   -3.33    6.06   0
   7  -1 -11   55.04    6.39   0
   7   1  -8  240.47    7.37   0
   8  -6  13   -0.33    7.03   0
   8  -4  12    7.00    6.42   0
   8   0 -10   12.31    7.53   0
   9  -1  10    1.92    5.57   0
  10   0 -11    6.31    5.90   0
  11   3  -6  255.04    7.58   0
  12  -2  12    0.39    7.69   0
  12   0  10    1.53    5.20   0
  12   2  -9   96.15    5.67   0
  12   2   7  126.32    7.04   0
  13   1   9   -2.44    5.60   0
  13   3  -7  118.52    7.48   0
  14   2   8   -4.02    6.43   0
  14   4  -4  343.42   10.52   0
  16   0 -13    2.81    5.89   0
  16   0  11    1.23    5.79   0
  17  -1 -14   -0.34    6.54   0
  17   1 -12    1.83    6.09   0
  17   1  10   -0.61    5.83   0
  18  -2  13   21.80    6.90   0
  18   4   5  232.29   10.87   0
  22   0  12    0.15    7.64   0
  22   4   6    3.31    8.48   0
  23   1  11    5.37    7.94   0
  23   3 -10    3.03    7.52   0
  23   5  -4   28.24    8.77   0
  23   5   3   13.18   13.59   0
  26   2  10   -0.93    7.69   0
  26   4  -8   -2.56    8.32   0
  -8 -12   3  105.19   10.98   0
  -7 -13   4    5.26    8.83   0
  -7  -9   5   44.96    7.96   0
  -6 -10  -7   -0.81    7.71   0
  -6  -6  -5  160.72    9.96   0
  -5 -11  -8    1.51    8.87   0
  -5  -9  -8   -1.33    7.42   0
  -4 -12   8   17.40    7.96   0
  -4 -10  -9    0.19    7.45   0
  -4 -10   8    0.93    6.63   0
  -3 -11   9    3.19    7.82   0
  -3  -5   7   77.75    6.77   0
  -2  -2  -5  852.89   11.94   0
  -2  -2   4    9.61    6.27   0
  -1 -11  10    6.10    6.81   0
  -1  -9 -11    5.98    7.37   0
  -1  -9  10    7.86    6.61   0
   2  -6 -12    8.11    6.27   0
   2  -6  11    4.94    7.28   0
   3  -9  12    7.88    7.16   0
   3  -5 -12    3.70    5.62   0
   3  -5  11    1.89    7.20   0
   4  -6 -13   -5.85    6.54   0
   4  -2 -10   45.11    5.90   0
   5   1  -6   10.50    5.37   0
   5   1   5   34.03    5.18   0
   6  -2 -11   15.31    7.17   0
   6  -2  10   -2.67    6.03   0
   6   2  -4   11.82    5.04   0
   6   2   3   42.09    7.30   0
   8  -2 -12    5.69    5.81   0
   8  -2  11   57.81    7.54   0
   8   2   5  125.02    6.72   0
   9  -5  13    0.42    6.79   0
   9  -3  12   35.06    6.62   0
  10  -4 -14    6.90    6.18   0
  10  -4  13   12.38    6.58   0
  11  -1  11   15.79    6.35   0
  13  -3  13   -4.01    6.39   0
  14  -4  14   -1.84    6.29   0
  14  -2 -14    2.35    6.81   0
  14   0 -12    1.67    6.34   0
  14   4   3  172.39   12.81   0
  15   1 -11   38.79    7.30   0
  15   1  10   53.43    7.34   0
  16  -2  13    3.36    6.55   0
  16   2 -10   -2.83    5.79   0
  18   0 -13    2.61    6.60   0
  18   4  -6    1.64    7.57   0
  19   1 -12    6.31    6.67   0
  19   3  -9   -1.43    5.98   0
  20   0  12    4.02    6.17   0
  20   2 -11   -1.45    6.34   0
  22   2 -11   -7.58    7.45   0
  22   2  10   24.37    8.09   0
  24   2  10   -0.22    6.75   0
  25   3 -10    7.15    6.67   0
  28   4  -8    4.57    7.28   0
  -7 -13  -4   19.45   14.71   0
  -7  -9  -5   19.29   10.18   0
  -7  -7  -4  688.22   16.83   0
  -7  -7   4   90.70    7.58   0
  -6  -8   6   15.33    5.67   0
  -5 -13   7    9.26    8.32   0
  -5  -7  -7   42.51    7.31   0
  -5  -5   5  400.41    8.57   0
  -4  -8   8   23.66    5.98   0
  -4  -6   7   -0.03    5.63   0
  -4  -4   5  187.98    6.70   0
  -3  -9   9    4.08    6.41   0
  -3  -3  -5  560.92   10.98   0
  -2 -10  10   28.54    8.21   0
  -2  -8 -10   -0.09    6.36   0
  -2  -6  -9   88.67    7.66   0
  -1  -7  10  108.27    8.23   0
  -1  -5   9  154.69    7.71   0
  -1  -3   7   15.43    5.60   0
   0 -10  11    3.20    6.57   0
   0  -6  10  186.85    7.57   0
   0  -2  -7  348.76    8.44   0
   1  -9 -12   10.27    6.76   0
   1  -7  11   -0.64    6.40   0
   1  -5  10   13.67    5.50   0
   1  -3  -9   11.64    5.34   0
   2  -8  12    4.26    7.27   0
   2   0  -5    7.85    6.69   0
   3  -7  12   23.22    6.77   0
   3  -1  -8   66.21    6.42   0
   4  -4  11   25.77    6.39   0
   4   0  -7   21.73    6.25   0
   5  -7  13    7.11    7.61   0
   6  -6  13   -8.43    7.51   0
   6  -4  12   59.53    7.51   0
   6   0   8  170.79    6.86   0
   7  -3 -12   10.26    5.84   0
   8  -6 -14   -3.97    6.88   0
   8   0   9    5.88    5.25   0
   9  -3 -13    2.17    5.43   0
   9  -1 -11    1.25    6.88   0
   9   1   8   11.90    5.12   0
   9   3  -3    9.96    6.45   0
  10  -2  12   -2.04    7.56   0
  10   2  -7  212.56    7.74   0
  11  -5  14    9.03    6.96   0
  11  -1 -12   11.45    6.12   0
  11   1   9   22.73    6.48   0
  11   3  -5  130.60    7.43   0
  12  -2 -13   -4.20    6.42   0
  12   0 -11  -10.49    6.70   0
  13  -3 -14    4.09    6.73   0
  13  -1  12   15.55    6.92   0
  14  -2  13   10.52    6.46   0
  14   0  11   -1.03    5.76   0
  14   2  -9   17.41    5.27   0
  15  -1 -13   -5.21    6.25   0
  16   2   9    5.45    5.53   0
  18   0  12    3.21    6.17   0
  18   2 -10   29.65    7.40   0
  19  -1  13   -3.34    6.85   0
  19   3   8    7.05    7.52   0
  20   0 -13   -1.37    6.31   0
  20   2  10    6.88    7.39   0
  20   4   6   87.84    8.81   0
  21   1 -12    0.67    6.85   0
  21   3  -9   11.45    6.71   0
  21   5  -2   86.85   11.32   0
  24   2 -11   19.10    6.77   0
  25   3   9    6.78    8.67   0
  25   5  -4    4.25    8.12   0
  26   4   7    8.00    8.82   0
  27   3   9    0.44    7.52   0
  27   5   4    5.51   12.09   0
  28   4   7    7.61    8.65   0
  29   5   4    3.32   13.01   0
  -8 -10  -3    5.83   13.60   0
  -8  -8  -2    3.51   15.41   0
  -7 -13   5    0.93    8.13   0
  -7 -11  -5   19.93   11.54   0
  -6 -12  -6   -4.71   11.25   0
  -6 -10   7   40.80    7.12   0
  -6  -8  -6   41.80    8.00   0
  -6  -6   5   71.59    6.98   0
  -5 -11   8   39.94    8.23   0
  -5  -7   7    5.47    5.72   0
  -5  -5  -5  625.68   12.70   0
  -4 -12  -8    3.92    9.36   0
  -4  -8  -8   18.67    7.93   0
  -4  -6  -7   -6.53    7.22   0
  -4  -4  -5  852.81   13.24   0
  -3  -9  -9   13.84    7.48   0
  -2 -10 -10    6.32    7.13   0
  -2  -8  10    3.50    7.49   0
  -2  -6   9    2.32    5.25   0
  -1  -7 -10   18.66    6.19   0
  -1  -5  -9   11.24    5.76   0
  -1  -3  -7   17.61    5.41   0
   0  -8 -11    2.12    6.47   0
   0  -4  -9    6.77    5.33   0
   1  -9  12   15.78    7.75   0
   1  -1  -6  215.62    7.72   0
   2  -8 -12    0.12    6.29   0
   2   0   5   -5.14    5.62   0
   3  -3  10  201.32    7.21   0
   3   1  -3 1753.00   18.79   0
   3   1   3   11.43    5.19   0
   4  -8  13   22.18    6.85   0
   4   0   7    1.20    6.49   0
   5  -7 -13    4.93    6.59   0
   5  -3  11   61.02    6.51   0
   5  -1  -9  118.52    6.54   0
   5  -1   9  136.52    6.67   0
   6  -6 -13    3.18    6.90   0
   6  -4 -12    3.40    6.26   0
   6   0  -8  597.38    9.78   0
   7  -5  13    3.06    6.59   0
   7  -3  12  101.56    8.31   0
   7  -1  10    7.96    5.74   0
   7   1   7  194.06    6.79   0
   8  -4  13   14.08    6.69   0
   9  -1  11    3.94    7.02   0
   9   3   3  499.74   14.42   0
  10   0 -10  275.57    7.72   0
  10   0  10   41.59    5.80   0
  10   2   7  259.40    8.59   0
  11   1  -9  248.17    7.78   0
  11   3   5  115.57    8.52   0
  12  -4 -14    5.09    6.72   0
  12  -4  14   12.91    7.89   0
  13   1 -10   23.41    5.79   0
  13   1  10    3.96    6.70   0
  13   3  -6  189.10    7.97   0
  14   4  -3    4.94    7.68   0
  15  -3  14    0.68    6.77   0
  15   3  -7    6.49    5.73   0
  15   3   7    6.33    5.82   0
  16   0 -12   22.80    6.49   0
  16   0  12    3.08    6.93   0
  17  -1 -13    2.19    6.41   0
  17  -1  13   -2.59    6.54   0
  17   1 -11    6.96    5.80   0
  17   1  11    2.19    7.07   0
  20   4  -6   35.84    8.13   0
  23   1 -12    2.45    7.46   0
  23   3  -9    8.16    6.30   0
  23   3   9   -2.50    7.61   0
  24   4  -7    5.20    7.13   0
  24   4   7   40.03    9.69   0
  25   3  -9    3.57    8.10   0
  25   5   4    8.43   13.41   0
  26   4  -7    2.46    7.98   0
  28   4  -7    6.21    8.20   0
  31   5  -3    3.73   10.49   0
  -9 -11   1  114.05   19.42   0
  -8 -14   1   18.55   19.47   0
  -8 -12  -2   39.21   22.39   0
  -8 -12   4   22.72    8.53   0
  -6 -12   7   -3.62    7.66   0
  -5  -9  -7    3.59    8.47   0
  -5  -9   8   89.54    7.21   0
  -4 -12   9    4.68    8.52   0
  -4 -10   9    1.37    6.49   0
  -3 -11  -9   -2.33    7.58   0
  -3 -11  10   12.46    7.60   0
  -3  -5   8    3.08    6.18   0
  -2  -2  -4   40.76    5.85   0
  -1  -1  -3  994.84   15.54   0
   0 -10 -11   -1.97    6.43   0
   0  -6 -10  188.97    7.55   0
   0  -2   7  353.16    8.56   0
   1  -7 -11   15.01    6.29   0
   1  -5 -10   -2.71    5.39   0
   1  -3   9    3.02    5.65   0
   2  -6 -11   44.80    6.59   0
   2  -2  -8   65.82    6.31   0
   3  -7 -12    1.83    6.27   0
   3  -1   8  122.23    6.93   0
   4  -6 -12   -0.75    5.95   0
   4  -4 -11   65.06    6.44   0
   4  -2  10   54.85    6.15   0
   5   1  -5  503.87   10.27   0
   5   1   6   46.75    6.00   0
   6  -2  11   -2.60    6.10   0
   6   2  -3 2243.47   20.69   0
   8  -2 -11  152.07    7.38   0
   8   0  -9   -2.84    5.49   0
   8   2   6   57.86    7.08   0
   9  -5  14    7.64    7.07   0
   9  -3  13    5.38    7.14   0
  11  -3 -13    0.49    6.39   0
  11  -1  12   13.61    7.80   0
  12  -2  13   -0.18    6.40   0
  12   0  11    2.70    5.45   0
  13  -3  14   13.76    6.68   0
  14  -2 -13   -3.80    6.44   0
  14   0 -11    8.07    6.09   0
  14   2   9   44.80    7.17   0
  15  -3 -14   -3.56    6.73   0
  15  -1  13   21.58    7.88   0
  16  -2  14    9.09    7.34   0
  16   2  -9  109.89    6.84   0
  16   4  -4  315.09   10.31   0
  16   4   5    9.87    8.44   0
  17   3   8  121.23    8.91   0
  18   0 -12   24.74    6.79   0
  18   4  -5   16.99    7.24   0
  18   4   6   93.26    9.08   0
  19  -1 -13    5.49    7.33   0
  20   2 -10   14.59    6.42   0
  21   1  12   -5.08    7.00   0
  21   3   9   36.11    7.69   0
  21   5  -1    3.48   10.57   0
  21   5   3   74.95   15.60   0
  22   4   7   34.22    8.71   0
  24   2  11    3.21    7.79   0
  27   3  -9   -2.80    6.56   0
  29   5  -3    4.13   10.05   0
  -9 -11   2   10.33   14.63   0
  -9  -9   1  225.89   17.97   0
  -8 -14   2   -2.88   12.65   0
  -8 -10   5    1.21    6.68   0
  -8  -8   4   56.34    7.00   0
  -7  -7   5   28.02    5.83   0
  -6  -8   7   13.59    5.70   0
  -6  -6  -4  453.87   13.97   0
  -5 -11  -7    8.03    8.83   0
  -4 -10  -8    8.62    7.39   0
  -4  -8   9    5.17    5.90   0
  -4  -6   8  209.53    7.22   0
  -4  -4   6  307.87    7.54   0
  -3  -7  -8   18.23    7.48   0
  -2 -10  11    7.77    7.73   0
  -1 -11 -10   -0.65    8.30   0
  -1  -9 -10   26.01    7.06   0
  -1  -7  11   23.04    7.45   0
  -1  -3   8  296.04    7.84   0
  -1  -1   4   39.50    5.36   0
   0  -6  11   34.47    6.77   0
   0  -2  -6  203.12    7.26   0
   1  -9 -11   -2.77    7.62   0
   1  -7  12    7.50    6.27   0
   1  -5  11    4.81    6.01   0
   2  -6  12    8.83    6.62   0
   2  -4  11   -2.39    6.03   0
   3  -9 -12   -2.00    7.24   0
   3  -5  12   -0.91    6.41   0
   3  -1  -7   48.89    6.46   0
   4  -6  13   -6.55    6.54   0
   4  -4  12   31.26    6.25   0
   4  -2  -9   25.34    5.81   0
   5  -5  13    5.54    6.36   0
   6  -8 -13   11.68    8.24   0
   6   2   4  574.85   11.41   0
   8  -2  12   87.78    7.50   0
   8   0  10  238.58    8.39   0
   9  -5 -13   15.91    7.11   0
   9  -3 -12    1.78    6.13   0
   9   1   9  384.34    8.56   0
  10  -4 -13   -6.22    6.40   0
  10  -4  14    1.67    7.18   0
  11  -1 -11   10.52    5.89   0
  11   3  -4  340.60    9.44   0
  13  -3 -13    7.00    7.30   0
  14  -4 -14    1.61    6.36   0
  14   0  12   -4.10    5.86   0
  14   2  -8   64.02    5.48   0
  14   4   4  192.99   12.13   0
  15  -1 -12   -6.75    6.42   0
  15   1 -10    7.02    5.87   0
  15   1  11   17.36    5.99   0
  16   2  10   74.08    7.69   0
  17   3  -7   -0.15    7.05   0
  18   2  -9  121.76    8.34   0
  20   0 -12    9.72    6.46   0
  20   0  13   -0.57    6.50   0
  21  -1 -13    5.58    6.28   0
  21   1 -11   -4.19    6.49   0
  21   3  -8    5.56    7.00   0
  21   5   0    2.08   13.23   0
  21   5   1    5.70   17.29   0
  22   2 -10    0.31    6.71   0
  22   2  11    3.92    8.07   0
  22   4  -6   25.72    7.04   0
  23   5  -2   12.28   10.19   0
  23   5   4    2.72   12.86   0
  24   2 -10    5.07    7.40   0
  26   2 -10    8.41    8.00   0
  31   5  -2    3.69   11.18   0
  -9  -9   2   47.92   11.88   0
  -8 -12   5   17.23    9.00   0
  -7 -13   6   20.15    7.64   0
  -7 -11   7   -4.73    6.22   0
  -6  -6   6  338.46    8.28   0
  -6  -4   2   22.63    7.06   0
  -5 -13  -6   11.01   10.50   0
  -5 -11   9   14.62    7.98   0
  -5  -9   9    4.08    6.51   0
  -5  -7  -6   11.98    7.52   0
  -5  -7   8  187.00    7.20   0
  -4 -10  10   14.39    7.26   0
  -3  -7  10    3.17    6.79   0
  -3  -3  -4  444.79   10.93   0
  -2 -12  -9   11.61    8.05   0
  -2  -8  11   10.07    6.86   0
  -2  -6  -8   40.43    7.07   0
  -1  -5  -8    4.82    6.90   0
  -1  -5  10    3.31    5.30   0
   0  -8 -10    6.36    7.15   0
   0  -8  12    4.10    7.13   0
   0  -4  -8   23.12    6.31   0
   0  -4  10   15.58    5.71   0
   0   0   2 9999.99   52.04   0
   1  -1   7  203.93    7.56   0
   2  -8  13    1.17    6.29   0
   2   0  -4  443.40    9.88   0
   2   0   6  191.53    6.79   0
   3  -3  -9    0.11    5.38   0
   3  -3  11   33.87    6.46   0
   3   1  -2  448.55   13.10   0
   3   1   4  833.02   12.02   0
   4  -8 -12   -1.70    7.20   0
   4   0  -6  863.38   11.56   0
   5  -7  14   16.89    7.54   0
   5  -3  12    1.47    5.74   0
   5  -1  -8   62.04    6.46   0
   5  -1  10    8.58    5.63   0
   6  -6  14   19.85    7.27   0
   6  -4  13   -7.13    6.56   0
   6   0   9    8.16    5.43   0
   7  -7 -13    6.83    6.62   0
   7  -3 -11   69.70    6.64   0
   7  -1  -9    6.72    5.68   0
   7  -1  11    7.26    5.68   0
   7   1  -6  756.31   11.00   0
   7   1   8  225.57    6.81   0
   8  -6 -13    7.48    6.40   0
   8  -4 -12   24.15    6.51   0
   9  -1 -10   40.17    6.03   0
  10  -2  13   24.38    6.82   0
  10   0  11    2.16    6.01   0
  10   2  -6   -2.33    5.23   0
  11   1  10   12.57    6.14   0
  12   0 -10    4.11    5.69   0
  12   2  -7   46.15    5.52   0
  13  -5 -14    2.49    6.89   0
  13  -1  13    7.49    6.57   0
  13   1  -9   30.24    6.07   0
  13   3  -5  151.21    7.72   0
  13   3   7    5.90    7.35   0
  14  -2  14    9.06    6.52   0
  15   3  -6  199.03    8.25   0
  15   3   8  223.88    9.48   0
  16   0 -11   13.06    6.60   0
  18   0  13   -2.70    5.99   0
  19   3   9    7.69    6.11   0
  20   2  11   16.11    7.99   0
  20   4  -5   96.45    8.64   0
  20   4   7   22.31    7.93   0
  22   0 -12    2.47    6.84   0
  23   1 -11   -0.87    6.55   0
  23   3  -8   44.89    6.77   0
  24   4  -6   15.87    7.45   0
  25   1 -11   -1.50    8.37   0
  25   3  -8   21.19    8.15   0
  25   3  10    8.01    7.98   0
  25   5  -2   11.99   11.45   0
  26   4  -6    2.51    8.13   0
  26   4   8    9.09    9.06   0
  28   4  -6   24.66    8.21   0
  28   4   8   -1.56    8.68   0
  29   5  -2    0.85   10.70   0
  30   4  -6   14.18    8.47   0
  -9 -11   3   59.78   12.50   0
  -9  -9   3   66.13    9.37   0
  -8  -8   5    6.59    6.30   0
  -7  -9  -4    9.39   10.26   0
  -7  -9   7   27.99    7.15   0
  -7  -7  -3   53.91   11.33   0
  -7  -7   6   -1.23    6.58   0
  -7  -5   0  102.24   19.98   0
  -7  -5   2    6.58    7.94   0
  -6 -12   8    7.75    7.10   0
  -6  -8  -5  974.31   17.08   0
  -6  -8   8    3.78    6.57   0
  -5  -5  -4    3.04    7.08   0
  -5  -5   7   26.56    5.92   0
  -5  -3   1   19.54    8.69   0
  -5  -3   2   46.42    7.56   0
  -4  -8  -7  131.44    9.19   0
  -4  -8  10    5.91    6.84   0
  -4  -6  -6   56.69    8.15   0
  -4  -4  -4  289.90   10.01   0
  -4  -4   7    9.92    5.84   0
  -3  -9  -8    0.03    7.53   0
  -3  -9  11    0.70    7.24   0
  -2 -10  -9    7.42    6.71   0
  -2  -4   9    3.09    6.39   0
  -2  -2   6   75.39    6.05   0
  -1  -9  12    9.28    7.09   0
  -1  -7  -9  128.44    7.10   0
  -1  -3  -6  246.36    7.55   0
   0 -10 -10   21.00    8.61   0
   0  -6  -9    5.31    7.03   0
   0  -2   8   81.30    6.59   0
   1  -7 -10  110.76    8.31   0
   1  -3  10  101.82    6.41   0
   2  -8 -11    9.30    6.72   0
   2  -4  -9    7.25    5.04   0
   3  -7 -11   10.03    7.09   0
   3  -1   9  172.50    7.06   0
   4  -4 -10    3.84    5.53   0
   4  -2  11   53.85    6.73   0
   4   0   8   64.69    6.23   0
   5  -7 -12    3.97    6.51   0
   5  -5 -11   -0.85    7.10   0
   5   1   7  240.03    7.91   0
   6  -6 -12    5.19    6.01   0
   6  -4 -11  151.87    6.99   0
   6  -2  12    5.19    6.89   0
   6   0  -7    4.51    6.14   0
   6   2  -2   15.34    6.77   0
   7  -5 -12    8.02    6.23   0
   7  -3  13   50.42    6.82   0
   8  -4  14    5.12    6.79   0
   8   0  -8   37.52    6.16   0
   9  -1  12  108.55    7.31   0
   9   1  -7   24.17    5.76   0
   9   3   4  406.63   11.61   0
  10   0  -9   -0.18    5.55   0
  10   2   8    9.92    5.51   0
  11  -5 -13    5.93    7.35   0
  11  -3 -12   21.21    6.27   0
  11   1  -8    9.53    5.29   0
  11   3   6  489.66   11.36   0
  12  -4 -13    0.50    6.47   0
  12  -2  14   11.70    6.81   0
  12   0  12   26.23    5.93   0
  13  -1 -11   18.49    6.20   0
  13   1  11   65.19    6.66   0
  14  -2 -12    0.81    6.38   0
  14   2  10   -4.40    6.60   0
  15  -3 -13    4.75    6.72   0
  16   0  13   -5.63    5.93   0
  16   2  -8   12.28    5.70   0
  16   4  -3  228.13   11.09   0
  17   1  12   -3.00    6.17   0
  17   3   9   68.91    7.60   0
  18   0 -11   -3.27    7.01   0
  18   2  11   15.44    7.50   0
  18   4  -4    1.10    8.02   0
  19   1 -10   -2.00    7.05   0
  19   3  -7   11.15    7.03   0
  20  -2 -13    5.79    7.72   0
  20   2  -9    1.33    6.39   0
  23   3  10   77.78    9.02   0
  23   5  -1   47.65   12.17   0
  24   4   8    6.27    8.27   0
  27   5   5    5.92   11.87   0
  29   3  -8   -0.64    7.04   0
  29   5   5    0.20   12.95   0
  31   5  -1   25.00   12.81   0
  -9 -11   4   25.39   10.32   0
  -8 -12   6    7.22    7.98   0
  -7 -11  -4   15.37   12.50   0
  -6 -12  -5   19.98   11.28   0
  -6 -10   9    3.91    7.41   0
  -6  -6   7   70.37    7.24   0
  -6  -4   3   26.40    6.06   0
  -5  -7   9   17.72    6.93   0
  -4 -12  -7   38.36    9.45   0
  -3 -11  -8   -0.47    7.61   0
  -3  -5  -6    4.28    6.61   0
  -3  -3   7   27.86    5.54   0
  -2  -4  -6   71.55    6.36   0
  -1  -7  12   22.35    6.65   0
  -1  -5  11    1.01    7.11   0
  -1  -3   9   12.20    5.70   0
   0  -6  12   85.23    7.24   0
   0   0   3    7.80    5.67   0
   1  -7  13   -0.03    6.76   0
   1  -5  -9  149.32    6.34   0
   2 -10 -11    4.32    6.97   0
   2  -6 -10   35.11    6.22   0
   2  -6  13    1.39    6.15   0
   3  -7  14   -5.48    6.29   0
   3  -5 -10   56.49    5.93   0
   3  -5  13    1.62    6.37   0
   3   1   5  590.27   10.19   0
   4  -6 -11    4.11    5.69   0
   4  -6  14    3.41    7.08   0
   4  -4  13   10.52    6.41   0
   5  -9 -12   -2.90    7.33   0
   5  -5  14   -0.83    7.14   0
   5   1  -4  647.81   11.72   0
   6   2   5 1125.07   13.77   0
   8  -8 -13   -1.66    7.00   0
   8  -2 -10   34.04    6.07   0
   8  -2  13    2.60    6.83   0
   8   2  -4   43.96    5.43   0
   8   2   7  163.46    7.09   0
   9  -7 -13   -2.97    6.28   0
   9  -3 -11    8.54    6.88   0
   9  -3  14   38.42    7.11   0
  10  -6 -13    4.68    6.54   0
  11  -1 -10   13.14    5.84   0
  11  -1  13    9.98    6.49   0
  14  -4 -13   15.53    6.91   0
  14   0 -10   87.76    6.41   0
  14   0  13    0.16    6.88   0
  14   2  -7  102.68    7.66   0
  15  -1  14   -3.59    6.47   0
  15   1  -9    6.68    5.57   0
  15   1  12   34.30    8.09   0
  16   4   6  229.29    9.51   0
  17  -3 -13   -0.55    6.91   0
  18   4   7    7.01    7.46   0
  19  -1 -12   -1.69    6.77   0
  20   0 -11   -3.55    7.08   0
  21   1 -10   -5.16    8.39   0
  21   3  -7   11.70    7.60   0
  21   3  10   -0.17    6.26   0
  21   5   4    4.21   11.96   0
  22   2  -9   16.18    6.32   0
  22   4  -5   50.52    8.54   0
  22   4   8    9.27    8.03   0
  24   2  -9    3.92    7.92   0
  25   5   5  116.23   13.76   0
  -9 -13   2   20.03   18.47   0
  -9  -9   4   88.37    8.51   0
  -8  -6   1  308.20   16.34   0
  -8  -6   2  182.70   11.68   0
  -8  -6   3   22.50    8.50   0
  -7 -13  -3    0.95   13.83   0
  -7 -11   8   11.29    8.07   0
  -7  -9   8   15.56    6.69   0
  -7  -7   7   44.33    6.92   0
  -7  -5   4    4.29    5.58   0
  -6  -4   4  153.62    7.29   0
  -5 -11  -6    4.47    9.91   0
  -5 -11  10   10.50    6.71   0
  -5  -9  -6    5.58    7.90   0
  -5  -9  10   10.28    6.55   0
  -4 -10  -7   24.17    7.63   0
  -4 -10  11    2.82    7.88   0
  -3  -7  -7  107.21    8.24   0
  -3  -7  11    8.54    5.81   0
  -2  -6  11   39.36    6.48   0
  -2  -2  -3  776.01   14.38   0
  -1 -11  -9   46.63    9.33   0
  -1  -9  -9   47.62    7.54   0
  -1  -1  -2   79.78    8.27   0
   0  -8  13    2.38    7.05   0
   0  -2   9   59.45    6.15   0
   0   0   4  153.50    7.71   0
   1 -11 -10    0.66    8.73   0
   1  -9 -10   11.70    7.60   0
   1  -3  11   33.10    7.32   0
   1  -1   8  153.65    7.03   0
   2   0   7    1.50    5.66   0
   3  -9 -11    0.86    6.40   0
   3  -3  12    9.77    6.01   0
   3  -1  -6   61.09    6.54   0
   4   0   9   16.53    6.33   0
   5  -3  13   -1.17    6.48   0
   5  -1  11  235.88    7.90   0
   6  -8 -12    5.67    6.31   0
   6  -4  14   -1.03    6.80   0
   6   0  10  406.81    8.42   0
   7  -7 -12    1.65    7.71   0
   7  -3 -10  109.94    7.70   0
   7  -1  12    8.65    6.36   0
   7   1   9  181.28    6.51   0
   8  -6 -12    5.35    7.85   0
   8   0  11    1.40    5.94   0
   9  -5 -12   18.95    6.52   0
   9  -1  -9    3.89    6.72   0
   9   1  10    0.07    5.36   0
   9   3   5   39.04    7.00   0
  10  -2  14   27.79    6.58   0
  10   0  12    6.78    5.70   0
  10   2  -5    9.20    6.07   0
  11  -3  15    3.55    7.02   0
  11   1  11   16.85    6.16   0
  11   3  -3  852.19   13.92   0
  12  -2 -11    8.51    6.23   0
  12   0  -9    6.37    5.45   0
  12   2  -6   27.77    6.62   0
  13  -5 -13    4.65    6.49   0
  13  -3 -12    9.12    6.59   0
  13   3   8  270.93    9.50   0
  14   4  -1   88.23   11.66   0
  14   4   5   95.56    8.87   0
  15  -1 -11   46.01    6.76   0
  15   3   9    6.21    6.92   0
  16  -2 -12    3.75    6.33   0
  16   0 -10  110.63    8.09   0
  16   2  11    2.67    5.76   0
  18   2  -8  103.10    6.68   0
  19   1  13   -2.41    6.23   0
  19   3  10   14.05    7.50   0
  20   2  12    5.25    7.55   0
  21  -1 -12    1.98    6.46   0
  22   0 -11    5.92    7.02   0
  22   2  12    0.43    6.49   0
  23   1 -10    0.64    6.83   0
  23   3  -7    5.05    7.45   0
  24   4  -5    9.20    7.42   0
  26   2  -9    0.09    6.85   0
  26   4  -5    0.67    8.25   0
  27   5  -1    0.17   11.75   0
  28   2  -9    8.11    6.89   0
  28   4  -5    6.59    8.33   0
  29   5  -1    8.88   12.53   0
  30   4  -5    1.52    7.98   0
  -9 -11   5    5.06    7.36   0
  -8 -12   7    0.93    6.64   0
  -8 -10   7    9.39    6.82   0
  -6 -10  -5   14.87   10.12   0
  -6  -6   8   99.86    7.29   0
  -5  -7  -5   57.26    9.46   0
  -4  -8  11   20.77    6.56   0
  -4  -4   8  210.14    6.56   0
  -3 -13  -7    1.31    8.71   0
  -3  -9  12    3.36    7.67   0
  -2 -12  -8    8.98    8.23   0
  -2  -8  -8   -1.86    6.12   0
  -2  -6  -7  245.37    9.27   0
  -2  -4  10  236.41    7.63   0
  -2  -2   7  138.39    6.96   0
   0  -8  -9    5.13    7.08   0
   0  -4  -7  154.14    7.64   0
   0  -2  -5 2056.83   17.55   0
   3  -3  -8  274.35    7.69   0
   3  -1  10    9.07    5.70   0
   4  -8 -11   17.69    6.91   0
   4  -2  12  -13.04    5.93   0
   4   0  -5   10.86    5.68   0
   5  -3  -9    4.51    5.36   0
   5  -1  -7   71.05    6.93   0
   5   1   8   48.83    5.43   0
   6  -2  13   18.29    7.52   0
   6   2   6    5.89    6.08   0
   7  -3  14   34.67    7.19   0
   7  -1  -8  244.68    7.96   0
   7   1  -5  546.93   10.35   0
   8  -4 -11   10.67    5.93   0
   8  -4  15    1.77    6.78   0
   8   2   8  131.02    7.57   0
   9  -1  13    4.32    6.46   0
  10   0  -8    2.78    6.63   0
  10   2   9  238.68    7.65   0
  11  -7 -13    6.44    6.29   0
  11   1  -7   50.85    6.88   0
  11   3   7   11.36    6.25   0
  12   0  13    7.12    6.09   0
  12   2  10   47.23    5.72   0
  13  -1 -10   20.50    7.36   0
  13   1  12   13.26    6.14   0
  13   3  -4  458.94   10.27   0
  15  -3 -12   17.56    7.38   0
  15   3  -5    4.70    5.88   0
  16   0  14   -5.56    6.80   0
  17  -1 -11    4.14    6.61   0
  17   1  13   -2.54    5.83   0
  18   2  12   15.65    7.14   0
  19   3  -6    4.09    7.29   0
  20   2  -8   -0.99    6.84   0
  20   4  -4    7.71    7.40   0
  23   3  11   10.04    8.53   0
  23   5   0    0.90   12.15   0
  24   0 -11   -6.56    7.19   0
  24   4   9    4.04    8.98   0
  25   1 -10   -5.28    6.41   0
  26   4   9    0.31    7.92   0
  27   1 -10    3.96    6.84   0
  27   3  -7   -0.67    7.67   0
  29   3  -7   -1.75    8.48   0
  31   5   0    0.87   12.75   0
  -9 -13   4    9.60   10.82   0
  -9 -11   6    6.80    7.70   0
  -8  -6   4  785.65   13.21   0
  -7 -11   9    3.99    7.98   0
  -7  -7   8    3.06    6.26   0
  -6 -10  10    0.15    6.64   0
  -6  -6  -3   10.44   10.29   0
  -6  -4   5   19.83    4.94   0
  -5 -13  -5    0.45   11.41   0
  -4  -2   2  727.15   14.95   0
  -3  -3   8  262.66    7.48   0
  -1  -5  -7  237.04    7.79   0
  -1  -5  12    3.57    6.45   0
  -1  -3  10   38.39    5.98   0
   0 -12  -9   -0.57    8.00   0
   0  -6  13  -10.19    6.23   0
   0   0   5   -0.65    5.01   0
   1  -7  14   -2.55    6.58   0
   1  -5  13    5.82    6.22   0
   1  -1  -4   41.58    6.29   0
   1  -1   9  189.80    7.26   0
   2  -8 -10    3.45    6.26   0
   2  -6  14   -3.35    6.93   0
   2  -4  -8  432.41    9.05   0
   2  -4  13    6.65    6.32   0
   2  -2  11   27.90    6.39   0
   2   0  -3    8.09    6.09   0
   2   0   8  215.72    7.36   0
   3  -7 -10   -3.59    7.15   0
   3   1   6   17.25    4.94   0
   4 -10 -11    6.33    6.63   0
   4  -4  -9    5.52    5.34   0
   4  -4  14    6.97    6.52   0
   5  -7 -11    4.58    5.81   0
   5  -5  15   -6.14    6.59   0
   6  -6 -11    3.64    5.88   0
   6  -4 -10   98.28    6.46   0
   6   0  -6  572.00    9.91   0
   6   0  11    2.58    6.25   0
   7  -9 -12   -2.38    7.07   0
   8  -2  14   -5.20    6.55   0
   8   0  -7    0.29    6.23   0
   8   0  12   -8.79    7.38   0
   9  -3  15    9.21    7.20   0
   9   1  -6   73.07    6.30   0
  10  -2 -10   21.68    6.40   0
  11  -5 -12   -1.60    6.39   0
  11  -1  14   -1.77    6.53   0
  12   4   2  191.16   18.56   0
  12   4   3  862.55   20.98   0
  14  -6 -13   10.42    8.17   0
  14  -2 -11    2.66    6.39   0
  14   0  -9    2.06    6.65   0
  14   0  14    0.10    7.40   0
  14   4   6  220.17   10.46   0
  18  -4 -13    5.82    6.83   0
  18   0 -10   -6.53    6.07   0
  18   4  -3    4.30    7.14   0
  19  -1 -11    4.85    6.38   0
  19   1  -9    2.09    6.60   0
  19   5   3    3.62   15.08   0
  21   5   5   16.01   11.32   0
  22   2  -8    1.53    6.96   0
  22   4   9    0.03    8.18   0
  25   5   6    2.15   10.99   0
  27   5   6    4.65   10.45   0
  29   5   6    1.65   11.41   0
  -9 -13   5    3.74    8.48   0
  -9  -9   6    1.64    6.86   0
  -9  -7   3   19.88    8.79   0
  -8 -10  -2  232.76   19.49   0
  -8 -10   8   37.90    7.22   0
  -8  -6   5  114.18    7.67   0
  -7  -5   6   47.46    6.16   0
  -6  -8  10    0.66    5.84   0
  -6  -4   6  444.70    8.83   0
  -5  -9  11   -6.94    6.17   0
  -5  -5   9    0.00    4.74   0
  -4  -8  -6   42.47    8.02   0
  -4  -6  -5  406.03   11.59   0
  -4  -4   9    6.60    5.35   0
  -4  -2   4   13.70    4.93   0
  -3 -11  -7    6.40    8.33   0
  -3  -9  -7  146.92    9.61   0
  -3  -7  12    5.49    6.12   0
  -3  -5  11   48.56    7.48   0
  -3  -3  -3   50.71    7.33   0
  -2  -8  13   -2.54    6.84   0
  -1  -1   7  425.92    8.53   0
   0 -10  -9    1.77    6.47   0
   0  -2  10   -0.11    5.50   0
   1  -3  12   32.65    6.02   0
   2  -6  -9    3.07    5.88   0
   2  -2  -6   73.79    6.68   0
   3  -5  -9   44.93    5.57   0
   3  -3  13   11.98    6.03   0
   3  -1  11   32.43    6.92   0
   4  -6 -10    3.86    5.90   0
   4   0  10  614.39    9.48   0
   5  -3  14    1.62    6.63   0
   5  -1  12   34.38    6.22   0
   6  -4  15   -6.36    6.59   0
   6   2   7  180.97    7.91   0
   7  -1  13   -7.30    6.66   0
   7   1  10   -1.16    4.87   0
   8  -8 -12    1.66    6.72   0
   8  -2  -9  165.91    7.34   0
   8   2  -3 2095.98   20.64   0
   9  -3 -10   16.89    6.56   0
   9   1  11    2.02    5.40   0
   9   3   6  542.18   10.36   0
  10  -4 -11    2.91    6.48   0
  10  -2  15   -0.79    6.54   0
  10   0  13    3.99    5.74   0
  10   2  10   39.01    6.90   0
  11  -1  -9  243.36    7.69   0
  11   1  12    3.67    5.93   0
  11   3   8  256.94    9.12   0
  13  -7 -13   -3.11    6.36   0
  13   3   9    7.17    7.32   0
  14  -4 -12   -3.75    6.58   0
  14   2  -6   28.14    7.16   0
  15  -1 -10    5.03    5.85   0
  15   3  10   64.77    7.24   0
  17  -5 -13    6.45    6.65   0
  17  -3 -12   -4.60    6.70   0
  17   3  -5   -1.23    7.45   0
  19   3  11    1.24    8.35   0
  20   0 -10   10.21    6.10   0
  20   4   9   17.54    7.45   0
  21  -1 -11   -2.00    6.53   0
  21   1  -9    9.18    6.74   0
  21   3  -6    2.90    6.17   0
  22  -2 -12   10.92    6.65   0
  23   5   6   -1.44   11.08   0
  24   2  -8   -2.52    6.59   0
  24   4  -4    2.90    7.56   0
  25   5   0    4.39   13.05   0
  26   2  -8    3.79    7.55   0
  28   2  -8    7.15    7.73   0
  28   4  -4   23.68   10.12   0
  29   5   0   10.58   12.07   0
  30   4  -4    1.87    8.12   0
  31   5   1    7.27   14.88   0
 -10 -10   3    0.11   13.80   0
  -9 -11   7   20.63    7.13   0
  -9  -7   2   12.89   10.98   0
  -9  -7   4   60.92    7.97   0
  -8  -8   8    5.31    6.39   0
  -8  -6   6  466.01    9.81   0
  -7 -11  10    2.91    7.63   0
  -6 -14  -3    0.63   13.75   0
  -6 -10  11    3.76    7.11   0
  -6  -8  -4    4.68    9.04   0
  -6  -6   9    1.02    5.70   0
  -5  -5  -3    5.50    8.80   0
  -5  -3   0 2140.23   63.15   0
  -4 -12  -6    9.24    9.35   0
  -4  -8  12    7.24    6.14   0
  -4  -2   5   13.60    4.56   0
  -3  -5  -5  407.51   10.35   0
  -3  -3   9   -1.77    5.02   0
  -2  -4  -5   17.64    6.67   0
  -2  -4  11   15.88    5.61   0
  -1 -11  -8   10.06    8.20   0
  -1  -9  -8   63.53    8.29   0
  -1  -3  11   -0.64    6.04   0
   0  -6  14   -2.81    7.42   0
   0   0   6   -0.35    5.16   0
   1  -5  14    5.72    7.34   0
   2  -2  12   66.01    6.47   0
   3 -11 -10    7.96    8.27   0
   3  -9 -10   54.92    8.27   0
   3  -5  15   11.59    7.99   0
   3   1   7  806.52   10.30   0
   4  -2  -7    6.03    6.21   0
   4  -2  13    7.65    6.18   0
   5   1  -3 1343.99   16.99   0
   5   1   9  132.05    6.16   0
   6  -8 -11    7.95    6.87   0
   6  -2  -8    2.90    6.08   0
   6  -2  14   20.42    7.01   0
   7  -3  15    4.51    7.16   0
   8  -6 -11    5.04    7.44   0
   8   2   9  328.98    8.05   0
   9  -5 -11   33.25    6.68   0
   9  -1  -8  145.85    8.36   0
   9  -1  14   49.31    6.67   0
  12  -2 -10  134.70    7.43   0
  12   0  -8    7.33    5.39   0
  12   0  14   -0.05    6.49   0
  12   2  -5    1.74    6.73   0
  12   4   4   20.06    9.79   0
  13  -5 -12    4.36    6.71   0
  13   1  -7  311.56    8.28   0
  13   1  13   10.60    6.60   0
  16  -4 -12   -4.34    6.86   0
  16   0  -9   -1.21    6.06   0
  16   4   8   -0.38    7.09   0
  17   1  -8    8.55    6.54   0
  17   1  14    2.74    6.64   0
  17   3  11    2.75    7.27   0
  18   2  -7  298.58    8.33   0
  19  -3 -12    7.59    6.71   0
  19   5   4   23.11   12.49   0
  20   4  -3   34.15    8.55   0
  22   0 -10   87.00    7.96   0
  23   1  -9    2.77    6.96   0
  23   3  -6   25.21    6.45   0
  24   0 -10   14.63    7.00   0
  24   4  10    7.61    8.74   0
  25  -1 -11   -3.34    7.95   0
  25   1  -9    6.09    6.85   0
  26   0 -10   -3.23    8.20   0
  26   4  -4   12.99    7.61   0
  27   1  -9   -2.45    7.79   0
  27   3  -6    8.37    8.00   0
  27   5   0   11.17   12.40   0
  29   3  -6    4.70    8.59   0
  31   3  -6    3.50    7.26   0
 -10 -10   2   32.43   15.00   0
 -10 -10   5   -0.18    8.92   0
  -9 -13   6    9.47    7.99   0
  -9  -9   7    0.74    6.65   0
  -8 -10   9   -2.28    7.72   0
  -7  -9  -3    4.82   11.39   0
  -7  -9  10    0.30    6.14   0
  -7  -7   9    1.43    5.54   0
  -7  -5   7    6.20    6.09   0
  -6 -12  -4    0.57   10.89   0
  -6  -8  11   13.68    7.37   0
  -5  -9  -5    6.53    8.90   0
  -5  -9  12   -5.45    6.34   0
  -5  -5  10   30.48    6.40   0
  -4 -10  -6    1.06    7.59   0
  -4  -4  -3   28.64    7.32   0
  -4  -4  10    4.23    6.27   0
  -4  -2   1 6485.92   55.01   0
  -4  -2   6   41.63    6.13   0
  -3  -7  -6   55.97    8.29   0
  -2  -6  13   15.53    6.54   0
  -2  -2   9  106.02    6.42   0
  -1  -7  14   13.24    6.51   0
  -1  -5  13   36.88    6.59   0
  -1  -1   8    4.06    5.72   0
   0  -4  13   10.79    6.60   0
   0  -2  11  108.51    6.78   0
   1 -11  -9   -1.99    6.99   0
   1  -9  -9    1.08    6.44   0
   1  -3  -6   69.84    6.04   0
   1  -1  10   46.23    5.99   0
   2  -4  14   -1.21    6.57   0
   2   0   9   -1.69    5.71   0
   3  -1  -5 1239.53   13.98   0
   4  -8 -10   10.61    6.48   0
   4  -4  15    8.51    6.83   0
   4   2   3 1747.48   21.48   0
   4   2   4  111.60    7.84   0
   5  -3  -8   63.34    7.30   0
   6   0  12   21.95    6.21   0
   7  -5 -10  125.52    7.83   0
   7  -3  -9   31.03    6.06   0
   7  -1  -7  101.14    8.06   0
   7   1  11   -3.54    6.67   0
   8  -4 -10    4.51    5.90   0
   8  -2  15    4.24    7.17   0
   8   0  13   -3.03    6.40   0
   9   1  12   92.37    7.41   0
   9   3   7   38.48    6.19   0
  10  -8 -12   -5.78    6.77   0
  10   0  -7    3.11    7.27   0
  10   2  -4  116.74    6.24   0
  11  -7 -12    2.36    6.87   0
  11  -1  15   -1.02    6.40   0
  12  -6 -12   39.74    6.87   0
  12  -4 -11    7.73    6.26   0
  12   4   5   10.73    8.92   0
  13  -1  -9   24.38    7.14   0
  13   3  -3   57.59    8.26   0
  14   2  12    5.17    6.35   0
  14   4   7   17.81    7.47   0
  15  -5 -12   -9.75    8.14   0
  15  -3 -11    3.68    6.18   0
  15   1  14    2.94    7.36   0
  15   3  -4  133.12    8.48   0
  17  -1 -10   48.17    6.94   0
  18  -4 -12    9.99    8.14   0
  18  -2 -11    6.78    6.80   0
  18   2  13   29.29    6.57   0
  18   4   9   -3.50    7.19   0
  19   3  -5    2.55    7.64   0
  20  -2 -11    3.68    7.60   0
  20   2  -7   10.17    5.97   0
  21  -3 -12    2.40    7.42   0
  21   3  12   28.88    8.90   0
  21   5   6   41.69   11.60   0
  22   4  10    9.74    7.96   0
  25   5   7    4.20   11.21   0
  27   5   7    8.99   10.76   0
  32   4  -3   -1.02    9.79   0
 -10 -12   3   48.49   17.80   0
 -10 -12   4   17.73   15.85   0
  -9 -11   8   -1.75    6.92   0
  -9  -9   8    7.50    6.24   0
  -8  -8   9   31.10    7.13   0
  -8  -6   7   12.46    5.27   0
  -7 -11  -3   38.87   12.21   0
  -7  -7  -2  276.17   16.99   0
  -6  -6  10   -2.19    5.95   0
  -5 -11  -5   29.05    9.42   0
  -5  -3   7   12.61    4.98   0
  -4  -8  13   -4.21    8.40   0
  -4  -6  12    1.98    5.84   0
  -3 -13  -6    2.41    8.73   0
  -3  -5  12    5.90    6.48   0
  -3  -3  10   61.47    6.03   0
  -3  -1   3 1742.40   19.16   0
  -2 -12  -7    7.71    8.05   0
  -2  -6  -6   10.00    7.44   0
  -2  -4  12    8.54    6.60   0
   0 -12  -8   16.02    8.73   0
   0  -8  -8    2.25    5.98   0
   0  -4  -6  269.74    8.52   0
   0  -2  -4   19.86    5.92   0
   0   0   7    9.92    5.68   0
   2 -12  -9   13.28    8.95   0
   2  -8  -9    3.25    6.20   0
   3  -3  -7   29.53    6.09   0
   3  -3  14   13.59    6.23   0
   3  -1  12    7.74    6.22   0
   4 -10 -10   16.40    6.80   0
   4   0  -4  144.74    7.17   0
   4   0  11    9.88    5.39   0
   4   2   2  363.36   14.17   0
   4   2   5  845.09   12.23   0
   5  -7 -10   54.07    6.63   0
   5  -3  15    2.60    7.19   0
   5  -1  -6   12.61    6.16   0
   5  -1  13   24.86    6.91   0
   5   1  10    5.53    5.23   0
   6  -6 -10    1.57    6.19   0
   6  -4  -9   36.37    5.83   0
   6   2   8   76.35    5.87   0
   7  -9 -11   12.09    6.88   0
   7  -1  14   13.37    6.29   0
   7   1  -4  241.34    8.79   0
   7   3   4  232.87    9.66   0
   8   0  -6  695.14   11.34   0
   8   2  10   59.16    6.90   0
   9   1  -5   15.98    6.45   0
  10   0  14   10.71    5.87   0
  10   2  11   93.78    6.60   0
  11  -5 -11    2.61    6.71   0
  11  -3 -10   -1.92    6.20   0
  11   1  -6   55.31    5.85   0
  11   1  13   -2.87    6.03   0
  13   3  10   19.45    5.86   0
  14  -2 -10    3.59    6.10   0
  14   0  -8    4.51    6.26   0
  14   4   0   16.95   11.72   0
  15   3  11   11.48    7.52   0
  16   2  -6   33.82    6.24   0
  18   0  -9   -5.64    6.17   0
  19  -1 -10    4.91    6.73   0
  19   1  -8   88.27    7.20   0
  19   3  12   16.92    8.30   0
  19   5   5   25.30   11.44   0
  20  -4 -12   -4.31    7.39   0
  20   4  10   25.17    8.31   0
  22   2  -7   26.04    6.24   0
  22   4  -3  144.25   10.43   0
  23   5   1    5.82   14.07   0
  23   5   7   39.96   10.71   0
  24   2  -7   -0.51    7.50   0
  30   2  -7   11.79    9.22   0
  30   4  -3    1.53    9.73   0
 -10 -12   5   -1.36   12.13   0
 -10 -10   6   69.80    8.26   0
 -10  -8   4   45.74    9.06   0
  -9  -7   1    0.78   13.13   0
  -9  -7   7    9.82    6.61   0
  -8 -10  10    5.58    7.36   0
  -8  -6   8  271.67    8.15   0
  -7  -9  11    7.87    6.19   0
  -7  -7  10    7.38    5.93   0
  -6 -10  -4  249.08   13.07   0
  -6  -4   8  106.76    5.59   0
  -5  -7  12    2.31    6.29   0
  -4  -2   7    8.35    4.99   0
  -2  -6  14   -3.35    7.23   0
  -2  -2  -2  336.41   13.15   0
  -2  -2  10   53.12    6.02   0
  -1 -13  -7   -8.77    8.63   0
  -1  -7  -7   76.13    6.68   0
  -1  -5  -6    7.39    5.75   0
  -1  -5  14    6.19    7.59   0
  -1  -3  12    4.67    5.77   0
  -1  -1   9   80.70    6.18   0
   0  -6  -7  156.00    8.47   0
   0   0   8   78.11    6.10   0
   1  -7  -8   39.03    6.32   0
   1  -1  11   86.87    6.43   0
   1   1   3 1022.92   15.82   0
   1   1   5  488.39    9.56   0
   2 -10  -9    5.90    7.04   0
   2  -6  -8   84.28    7.67   0
   2  -4  -7  551.93    9.35   0
   2  -4  15   14.66    7.95   0
   2  -2  13    2.19    5.97   0
   2   0  10   21.81    5.83   0
   3  -7  -9   11.80    5.95   0
   3  -5  -8   -0.72    6.48   0
   4  -6  -9   -3.12    5.75   0
   4  -4  -8  207.08    7.13   0
   4  -2  14    9.69    6.62   0
   4   2   6  290.86    8.02   0
   5 -11 -10    3.68    7.95   0
   5  -9 -10    5.31    8.30   0
   5  -5  -9    3.58    5.90   0
   6  -2  15   12.97    6.60   0
   6   0  -5   11.74    5.69   0
   7   3   3   42.15    7.65   0
   7   3   5   34.60    7.09   0
   8 -10 -11   -0.46    8.33   0
   9  -3  -9   46.43    7.13   0
   9  -1  15    8.41    6.52   0
   9   3   8  161.13    7.34   0
  10  -6 -11    0.79    6.50   0
  10  -4 -10   -2.96    5.92   0
  11  -1  -8   19.58    5.93   0
  12  -8 -12   -0.17    6.71   0
  12   0  15   -0.55    6.74   0
  12   4   6  359.64   11.16   0
  13  -7 -12   12.15    6.71   0
  13   1  14    5.44    6.06   0
  14  -4 -11    8.72    6.93   0
  14   2  13    5.61    7.21   0
  14   4   8  206.87    9.70   0
  15  -1  -9    1.03    5.63   0
  16  -6 -12    4.20    8.19   0
  16  -2 -10    2.38    6.43   0
  16   4  -1    3.85   10.41   0
  16   4   9  115.82    8.87   0
  19   5   6   -3.70   10.49   0
  20   0  -9   -6.16    6.13   0
  21  -1 -10   11.61    6.54   0
  21   1  -8   -1.44    6.69   0
  21   3  -5    8.93    6.40   0
  21   5   7   64.35   11.44   0
  22   0  -9  -15.41    7.06   0
  23   1  -8    6.81    7.85   0
  24  -2 -11   23.92    7.05   0
  24   4  -3   46.70    9.08   0
  26   2  -7   11.26    6.75   0
  26   4  -3    6.71    8.90   0
  28   2  -7   -0.72    6.96   0
  28   4  -3    2.22    9.19   0
  29   1  -8    1.05    8.29   0
  29   5   1    9.78   13.37   0
  31   3  -5    6.80    8.66   0
  31   5   2    2.16   15.76   0
 -10 -12   2   10.89   17.98   0
 -10 -12   6   -1.00    8.82   0
 -10 -10   7   -0.86    7.29   0
 -10  -8   3  169.78   11.87   0
 -10  -8   5  105.91    8.91   0
 -10  -8   6   -0.70    7.14   0
  -9 -11   9   -0.47    7.72   0
  -9  -9   9   12.47    7.09   0
  -8  -8  10   -5.13    6.76   0
  -7  -5   9  117.58    6.96   0
  -6  -8  12    1.85    6.23   0
  -6  -6  11    7.15    5.48   0
  -6  -4   9   33.42    5.57   0
  -5  -7  -4  163.07   10.05   0
  -5  -5  11   -0.97    5.97   0
  -4  -2   8   17.51    5.24   0
  -3 -11  -6    0.87    8.32   0
  -3  -9  -6    7.67    7.89   0
  -3  -7  14   -0.91    6.79   0
  -3  -5  13   -2.84    6.22   0
  -3  -3  11   22.66    5.94   0
  -3  -1   2  433.06   13.38   0
  -3  -1   6   63.92    5.79   0
  -2  -4  13   12.48    8.17   0
   0  -4  14    6.11    6.42   0
   0  -2  12   11.88    5.92   0
   1  -3  14    0.29    6.28   0
   1   1   6  326.19    7.66   0
   3  -9  -9    8.60    7.24   0
   3  -3  15   13.89    6.33   0
   3  -1  13   37.34    7.76   0
   4   0  12  265.84    7.89   0
   4   2   7 1442.96   14.51   0
   5  -1  14    8.90    6.36   0
   5   1  11  275.44    8.68   0
   6  -8 -10   -2.52    6.49   0
   6  -2  -7   17.25    6.43   0
   6   0  13    1.00    6.31   0
   6   2   9    5.97    5.17   0
   7   1  12   -5.39    5.97   0
   7   3   6  365.60    9.84   0
   8  -6 -10    5.24    7.51   0
   8   0  14   14.49    6.71   0
   9  -9 -11    4.30    8.33   0
   9  -5 -10   31.00    6.14   0
   9   1  13    5.68    6.16   0
  11   1  14   -0.50    7.19   0
  11   3  10    0.45    6.76   0
  12  -6 -11    7.62    7.84   0
  12  -2  -9   98.08    6.86   0
  12   0  -7   -2.69    6.64   0
  12   4   7   -2.27    7.15   0
  13  -5 -11   19.82    6.85   0
  13   3  11   43.64    7.38   0
  14   2  -5  289.54    8.35   0
  15  -7 -12    1.94    6.98   0
  16  -4 -11    0.87    6.69   0
  16   0  -8    0.34    6.01   0
  18  -2 -10   37.55    8.10   0
  18   2  -6   47.80    6.54   0
  18   4  10   60.60    6.85   0
  19  -5 -12    2.08    6.63   0
  19  -3 -11   -3.14    6.98   0
  21  -3 -11   23.74    7.15   0
  22   4  11    3.95    8.29   0
  23   3  -5   -1.63    6.70   0
  23   5   8   -3.85    9.82   0
  24   0  -9    8.42    6.61   0
  25   3  -5   -1.36    7.65   0
  25   5   1    4.85   14.98   0
  25   5   8    3.09    9.91   0
  26   0  -9   -1.31    6.75   0
  27  -1 -10   -3.57    7.52   0
  27   1  -8   15.58    6.85   0
  27   3  -5   -4.71    7.97   0
  27   5   1    1.93   13.97   0
  27   5   8   -0.02   10.25   0
  28   0  -9    2.98    7.01   0
  29   3  -5   -5.28    7.62   0
 -10 -12   7    2.77    7.61   0
  -9  -7   8    7.57    5.33   0
  -8 -10  11   -4.15    7.62   0
  -7  -7  11   22.30    6.42   0
  -5  -7  13    4.13    6.41   0
  -5  -3   9    2.40    4.81   0
  -4  -8  -5    0.67    7.43   0
  -3  -1   7   39.14    5.85   0
  -1  -3  -4 1120.54   14.92   0
   0   0   9    1.82    5.48   0
   1 -11  -8   -7.83    8.89   0
   1  -9  -8    3.07    7.03   0
   1  -1  -3  966.92   15.43   0
   1  -1  12  -11.75    7.19   0
   2  -2  14   -1.77    6.39   0
   2   0  -2   92.78    7.89   0
   2   0  11    1.34    5.85   0
   3 -11  -9    4.65    6.86   0
   4  -8  -9   -0.21    7.95   0
   4  -2  -6   45.75    6.28   0
   4  -2  15   -5.61    6.80   0
   6 -10 -10    7.25    6.85   0
   7  -7 -10   11.12    6.14   0
   7  -3  -8  583.16   10.01   0
   7  -1  15  -11.63    6.53   0
   7   3   2  646.42   20.92   0
   7   3   7   94.13    7.86   0
   8  -4  -9   47.40    6.67   0
   8   2  11   34.99    6.30   0
   9  -1  -7   26.61    6.55   0
   9   3   9    2.00    6.02   0
  10  -8 -11   -3.08    6.40   0
  10   0  15    4.27    6.80   0
  10   2  12    6.06    5.98   0
  11  -7 -11   -0.42    6.42   0
  12  -4 -10    4.99    6.27   0
  12   2  -4   15.11    7.06   0
  12   2  13   -2.35    6.51   0
  14   4   9  -15.78    9.48   0
  15  -5 -11    8.28    6.54   0
  15  -3 -10   -1.26    6.06   0
  15   3  12   -0.51    6.41   0
  16   2  14    7.61    6.52   0
  16   4  10    0.68    7.38   0
  17  -7 -12    1.57    7.62   0
  17   5   4  267.04   16.63   0
  18  -4 -11   -4.95    7.23   0
  19   3  13    1.82    6.77   0
  20  -2 -10    8.42    6.51   0
  20   4  11   -5.22    7.90   0
  23  -3 -11   13.34    7.03   0
 -10 -12   8    6.23    7.51   0
 -10  -8   2    8.40   11.78   0
  -9 -11  10   -1.95    6.49   0
  -9  -9  10    0.12    5.92   0
  -9  -7   9   49.37    7.15   0
  -8  -8  -1  333.12   24.03   0
  -8  -8  11   13.00    6.39   0
  -7  -5  10  124.87    6.45   0
  -6  -8  13    7.22    7.04   0
  -6  -4  10  102.69    6.57   0
  -5  -5  12   -0.56    6.07   0
  -4 -10  -5   67.85   10.29   0
  -4  -6  -4  215.18   10.18   0
  -4  -4  12   -3.04    6.01   0
  -3  -5  14   -1.00    7.34   0
  -3  -3  12   31.40    6.12   0
  -2   0   5    2.16    6.21   0
  -1  -5  15    4.55    6.72   0
   0  -4  15   11.20    7.20   0
   1   1   2   76.94    8.40   0
   2  -8  -8    8.42    7.30   0
   3   1  10   -4.19    4.95   0
   4 -12  -9   -1.87    7.02   0
   4 -10  -9    4.26    8.14   0
   4   0  13   20.59    6.18   0
   4   2   8   58.88    5.68   0
   5  -7  -9   19.96    6.26   0
   5  -3  -7   12.53    6.13   0
   5   1  12   38.04    6.91   0
   6  -6  -9    3.22    5.84   0
   6  -4  -8  105.40    7.48   0
   6   0  14    4.60    5.98   0
   6   2  10    0.16    4.77   0
   7 -11 -10   -3.54    7.81   0
   7  -9 -10   -3.74    6.82   0
   7   1  13    3.48    5.76   0
   8   0  15   13.00    7.02   0
   8   2  -2  494.85   12.59   0
   9   1  14   44.98    7.80   0
  10  -2  -8  215.59    7.75   0
  10   0  -6   96.42    6.70   0
  11  -9 -11    4.20    6.98   0
  11  -5 -10    4.11    6.20   0
  11   3  11   29.51    7.10   0
  12   4   8   54.18    8.16   0
  14  -6 -11   -0.80    6.94   0
  14  -2  -9    5.75    6.45   0
  14   2  14    4.71    6.34   0
  15   3  -3   13.12    8.07   0
  16   2  -5   20.54    7.46   0
  17  -3 -10    3.40    7.66   0
  17   3  13   12.52    7.93   0
  17   5   5  860.78   19.34   0
  17   5   6  186.97   12.09   0
  18   4  11    8.87    7.91   0
  19  -1  -9   -1.57    6.51   0
  19   3  -4   80.88    8.19   0
  20  -4 -11    0.95    7.02   0
  21   5   8   15.09    8.96   0
  22  -2 -10    1.72    7.14   0
  22   2  -6    2.98    6.04   0
  24  -2 -10   -2.41    6.84   0
  24   2  -6    0.93    7.52   0
  25   5   9    1.47    9.04   0
  26  -2 -10    4.22    8.47   0
  26   2  -6   -3.49    8.22   0
  28   2  -6    5.52    9.02   0
  30   2  -6    5.38    7.36   0
 -11 -11   4   20.62   15.25   0
 -11 -11   5    7.72   13.53   0
 -11 -11   6   -2.57   11.12   0
 -11  -9   5   20.73   10.55   0
 -10 -10   9   -8.26    6.39   0
 -10  -8   8    5.44    5.17   0
  -9  -5   5   12.42    7.28   0
  -9  -5   6   27.84    6.86   0
  -8 -12  -1  123.35   21.09   0
  -8  -6  10    6.04    5.42   0
  -8  -4   4  612.13   11.87   0
  -8  -4   5  152.33    7.76   0
  -8  -4   6  166.23    7.86   0
  -7  -7  12   -4.37    5.89   0
  -7  -3   5   19.38    6.04   0
  -5  -7  14    3.75    6.97   0
  -5  -3  10   64.21    6.00   0
  -4  -6  14    4.28    6.24   0
  -3 -13  -5   -0.30    9.98   0
  -3  -7  -5    7.44    7.99   0
  -3  -5  -4   22.68    7.17   0
  -3  -1   9   17.12    6.49   0
  -2 -12  -6    7.10    8.82   0
  -2  -8  -6   33.27    6.75   0
  -2   0   4  443.14    9.78   0
  -2   0   6  839.63   11.12   0
  -2   0   7    9.86    7.04   0
  -1  -3  14    0.48    6.35   0
  -1  -1  11   82.59    6.46   0
   0 -12  -7   26.07    8.51   0
   0  -8  -7   21.74    7.32   0
   0   0  10  149.39    6.44   0
   1  -3  -5  847.77   11.94   0
   1  -3  15  -10.69    6.63   0
   1  -1  13   20.86    6.18   0
   2 -12  -8   14.97    7.67   0
   2   0  12  149.69    7.16   0
   3  -7  -8   73.08    8.12   0
   3  -3  -6  821.84   11.43   0
   3  -1  14   33.65    6.38   0
   3   1  11   22.05    6.86   0
   4   2   9  194.42    7.74   0
   5  -5  -8  133.66    6.41   0
   5  -1  -5  496.38   10.32   0
   5  -1  15    6.57    6.45   0
   7   3   8    3.59    5.86   0
   8  -8 -10   -9.05    6.63   0
   8   2  12   70.38    6.42   0
   9  -7 -10   -8.78    6.33   0
   9   3  10   13.58    5.83   0
  10  -6 -10    5.03    6.32   0
  10   2  13   41.43    6.53   0
  10   4   5   11.59    8.09   0
  10   4   6  144.48    9.01   0
  11   1  -5  106.24    6.28   0
  11   1  15    9.65    6.65   0
  12  -8 -11   -6.02    6.63   0
  13  -7 -11   -7.19    6.44   0
  13   3  12   16.95    6.12   0
  14  -4 -10   48.79    6.54   0
  14   0  -7    6.56    5.54   0
  14   4  10   17.56    7.71   0
  15  -1  -8    4.52    7.25   0
  15   1  -6   13.37    5.43   0
  15   3  13    3.65    7.31   0
  16  -2  -9  117.79    7.34   0
  19  -3 -10   -2.56    7.89   0
  19   5   8    5.74    8.86   0
  20   0  -8    0.39    6.39   0
  20   4  12   -0.18    8.12   0
  21  -1  -9   11.23    6.51   0
  21   1  -7   49.37    6.53   0
  21   3  -4   13.91    8.23   0
  22  -4 -11    6.53    7.79   0
  22   0  -8   43.58    8.04   0
  23  -1  -9    3.60    6.96   0
  23   5   9   -3.77    8.85   0
  24  -4 -11   10.07    7.67   0
  25  -1  -9   -3.78    7.69   0
  27  -1  -9    4.31    8.03   0
  28   4  -2    6.09    9.47   0
  30   0  -8   -4.99    8.01   0
  31   3  -4    4.17    8.06   0
 -11 -11   7    6.32    9.11   0
 -11  -9   4  213.82   13.26   0
 -10 -10  10   -0.12    7.19   0
  -9  -7  10   -1.45    5.25   0
  -9  -5   7   -2.36    6.54   0
  -8  -8  12    2.15    5.86   0
  -8  -6  11    5.63    6.75   0
  -8  -4   7  137.65    6.28   0
  -7  -5  11   95.37    6.36   0
  -7  -3   4    9.98    5.99   0
  -7  -3   6  364.22    7.92   0
  -7  -3   7   74.20    5.20   0
  -6 -14  -2    7.87   14.05   0
  -6 -12  -3   -0.28   11.49   0
  -6  -8  -3   50.99    9.96   0
  -6  -6  -2  487.49   17.66   0
  -6  -6  13    7.21    6.58   0
  -5  -5  13    6.42    6.26   0
  -5  -3  11    7.21    5.59   0
  -3  -3  13   -6.56    6.38   0
  -2  -6  -5   37.01    7.80   0
  -2   0   3    9.71    7.62   0
  -2   0   8  509.24    9.79   0
  -1 -13  -6    1.86    8.33   0
  -1  -7  -6   39.23    8.05   0
  -1  -1  -1  869.32   25.59   0
   0 -10  -7    0.18    7.79   0
   0  -4  -5  102.81    7.45   0
   0  -2  14   -2.04    6.51   0
   0   0  11    4.98    6.41   0
   1 -13  -7   -2.54    9.32   0
   1  -7  -7   -3.15    7.05   0
   2  -4  -6   93.94    7.74   0
   2  -2  15   19.43    6.70   0
   3  -5  -7   72.99    7.22   0
   4  -2  16   -3.16    6.79   0
   5  -9  -9    4.15    6.43   0
   5   1  -2  951.43   16.53   0
   6   2  11    6.34    5.36   0
   7   1  14   -8.67    6.88   0
   7   3   9    8.41    7.22   0
   8 -10 -10    2.26    6.52   0
   8  -2  -7   92.29    7.30   0
   8   0  -5   15.47    5.85   0
   9  -9 -10    5.35    8.50   0
   9  -5  -9   11.19    6.80   0
  10   4   4 1428.01   21.56   0
  10   4   7    6.21    7.82   0
  11  -1  -7   50.94    6.84   0
  11   3  12    0.15    6.85   0
  12  -2  -8   12.47    6.16   0
  12   2  14   -3.65    6.12   0
  12   4   9   -1.08    6.24   0
  13  -9 -11   -0.66    7.09   0
  13  -3  -9  303.71    8.82   0
  14  -8 -11   -1.19    7.06   0
  15  -7 -11   -3.53    6.76   0
  16  -4 -10   -2.19    6.54   0
  16   4  11   -6.93    6.94   0
  17   5   7   -0.45    8.01   0
  18  -6 -11    4.98    7.18   0
  18  -2  -9  106.07    8.59   0
  18   2  -5  120.57    8.44   0
  18   4  12   -2.87    7.81   0
  21  -5 -11   -4.13    7.40   0
  23   3  -4    4.50    8.27   0
  24   0  -8   87.56    8.18   0
  24   4  -2   39.66    8.06   0
  25   1  -7   11.75    6.62   0
  25   3  -4   -1.35    7.81   0
  26   0  -8   -9.23    7.01   0
  26   4  -2   12.99    7.92   0
  27   3  -4    8.04    8.25   0
  28   0  -8    3.40    6.71   0
  29   5   2   -0.21   13.90   0
 -11 -11   3   55.55   16.46   0
 -11  -9   8    2.28    7.37   0
 -10  -8  10   -3.92    7.10   0
 -10  -6   6  321.86    9.01   0
  -9  -9  12    2.57    6.74   0
  -9  -7  11    2.65    6.79   0
  -6  -2   5   14.38    4.97   0
  -4  -2  11   -8.48    5.65   0
  -3  -5  15   -0.05    6.30   0
  -3  -3  -2 2626.22   31.47   0
  -3  -1  10  171.36    6.50   0
  -2  -4  15   -4.29    7.01   0
  -2  -2  13   31.44    6.18   0
  -1  -5  -5  874.70   12.41   0
  -1  -3  15   -7.92    7.72   0
   1  -1  14    0.76    7.11   0
   1   1  10   51.76    6.19   0
   2  -6  -7   80.14    6.70   0
   2   0  13   -0.89    6.49   0
   2   2   5  901.42   13.05   0
   3 -11  -8   10.80    8.29   0
   3  -9  -8   25.66    7.79   0
   3  -1  15   -1.80    6.37   0
   3   1  12    3.38    6.70   0
   4   0  -3   10.38    6.11   0
   4   0  14    2.75    5.89   0
   4   2  10   47.08    5.50   0
   5  -1  16    4.09    6.99   0
   5   1  13   -0.56    6.46   0
   6 -12  -9   -3.84    6.93   0
   6 -10  -9   -3.94    8.39   0
   6  -8  -9    7.06    6.78   0
   6  -2  -6   11.53    7.92   0
   6   0  -4  187.77    8.11   0
   6   0  15   -4.43    6.34   0
   7   1  -3  497.14   10.76   0
   8  -6  -9  127.39    7.25   0
   8  -4  -8   29.76    7.39   0
   8   2  13   -4.66    5.63   0
   9   1  15    5.64    6.34   0
   9   3  11    4.66    5.50   0
  10  -8 -10    5.89    6.44   0
  10   2  14   28.04    7.36   0
  10   4   8   -3.52    7.47   0
  11  -7 -10    3.87    6.65   0
  12  -6 -10  -11.16    6.95   0
  12   0  -6  172.26    8.29   0
  12   4  10   11.88    7.16   0
  13   3  13    9.39    6.34   0
  14   2  -4  429.42    9.48   0
  14   4  11   -1.28    8.14   0
  15  -5 -10    7.11    7.56   0
  16  -8 -11    0.60    6.79   0
  16   0  -7   -2.79    5.30   0
  17  -7 -11   -1.33    7.64   0
  17  -1  -8   10.19    6.44   0
  17   1  -6    1.42    6.14   0
  17   3  -3   43.18    8.43   0
  17   5   8   43.44    8.67   0
  18  -4 -10    9.48    6.96   0
  19   5   9    0.22    8.56   0
  20  -6 -11    7.69    7.16   0
  20  -2  -9    5.08    6.95   0
  20   2  -5   51.46    8.04   0
  23   5  10    0.25    9.95   0
  31   5   3    7.89   16.73   0
  32   2  -5   -4.38    7.43   0
  33   3  -3    3.24    8.31   0
 -11 -13   5    0.47   14.67   0
 -11 -11   9   16.44    8.04   0
 -11  -7   6  159.52    9.25   0
 -10 -10  11   -4.64    6.40   0
 -10  -6   8   21.82    5.52   0
  -9  -5   3  229.59   10.51   0
  -9  -5   9   13.84    5.32   0
  -8  -4   9   58.59    4.86   0
  -7  -5  12    6.18    5.57   0
  -7  -3   3   77.16    7.60   0
  -7  -3   9   26.75    4.85   0
  -6 -10  -3   -2.11   11.00   0
  -6  -6  14   -2.18    6.70   0
  -6  -4  12    3.35    5.99   0
  -6  -2   4   11.45    5.22   0
  -6  -2   8   -0.24    5.03   0
  -5  -5  14   -0.40    6.71   0
  -5  -3  12    7.94    5.97   0
  -4  -4  14    0.05    6.23   0
  -3  -9  -5  147.16    9.84   0
  -3  -3  14   -1.33    6.34   0
  -3  -1  11   32.76    6.68   0
  -2   0   9    1.60    5.22   0
  -1  -1  13   18.63    7.29   0
   0  -2  -3  985.91   15.65   0
   0  -2  15    2.07    6.33   0
   0   0  12   61.55    6.27   0
   1 -11  -7   14.17    8.17   0
   1  -9  -7   30.98    7.98   0
   2  -2  16    7.54    6.48   0
   2   2   4   38.59    7.13   0
   2   2   8   19.57    7.02   0
   4 -12  -8   13.14    8.71   0
   4  -8  -8   29.60    7.38   0
   5   3   5   75.23    7.50   0
   5   3   6  146.55    6.99   0
   5   3   7    6.97    7.32   0
   6   2  12   -0.85    5.68   0
   7  -5  -8   67.93    7.26   0
   7  -3  -7   72.14    7.06   0
   7   3  10    5.20    5.94   0
   9  -1  -6   77.92    7.26   0
  10 -10 -10   10.40    7.02   0
  10   4   3    6.84   11.36   0
  11  -9 -10    2.21    8.23   0
  11  -3  -8   11.88    7.39   0
  12   2  15    3.20    6.93   0
  13   1  -5  102.23    6.57   0
  14  -6 -10   18.63    7.19   0
  14  -2  -8   62.32    6.57   0
  15   5   5   46.67   10.67   0
  15   5   6    1.44    8.48   0
  16   4  12   -0.87    6.66   0
  17  -5 -10   -0.39    7.85   0
  18   0  -7   -1.72    5.78   0
  19   1  -6   48.76    7.89   0
  20  -4 -10   13.33    7.19   0
  21   5  10    3.73    8.55   0
  22  -2  -9   12.33    7.31   0
  22   2  -5  210.03   10.02   0
  24  -2  -9   12.80    6.87   0
  28   2  -5   41.19    9.34   0
  30   2  -5    9.62    7.75   0
  31   1  -6   -2.96    8.55   0
 -11 -13   4    2.69   17.09   0
 -11  -9  10    4.17    6.76   0
 -11  -7   5   67.35    8.72   0
 -11  -7   7   86.61    7.43   0
 -11  -7   8   16.88    7.46   0
 -10  -8  11    4.00    6.18   0
 -10  -6   3  457.75   14.03   0
 -10  -6   9    2.54    5.20   0
  -9  -7  12    4.16    6.20   0
  -8  -4  10    7.14    4.67   0
  -7 -11  -2   17.81   12.82   0
  -7  -9  -2  206.08   15.07   0
  -7  -7  14    8.11    7.53   0
  -7  -5  13    1.20    6.85   0
  -6  -2   9   22.52    4.97   0
  -5 -13  -3   11.59   12.04   0
  -5  -5  -2    3.92    9.81   0
  -5  -1   6   16.67    5.37   0
  -5  -1   7   72.48    6.31   0
  -5  -1   8   58.67    6.79   0
  -4 -12  -4    8.70   10.20   0
  -2  -2  14    1.58    6.21   0
  -2   0  10  316.59    7.45   0
  -1 -11  -6    0.38    7.61   0
  -1   1   5  856.97   12.15   0
  -1   1   6  215.34    7.14   0
  -1   1   7  425.63    8.77   0
  -1   1   8    0.00    6.73   0
   1   1  11   87.50    6.18   0
   2  -2  -4   11.08    6.10   0
   2   0  14    3.69    6.14   0
   2   2   9    5.80    6.70   0
   3  -1  16   -1.69    6.39   0
   3   1  13   36.96    7.78   0
   4 -10  -8    9.19    7.53   0
   4  -2  -5   11.58    6.30   0
   4   0  15    2.16    6.13   0
   4   2  11   61.23    6.07   0
   5   1  14   11.07    6.07   0
   5   3   4  992.46   15.65   0
   5   3   8    5.60    5.90   0
   6  -6  -8  108.57    6.13   0
   6   0  16    6.07    6.26   0
   6   2  13   22.35    6.94   0
   7 -11  -9   -2.82    6.85   0
   7  -9  -9   15.72    6.82   0
   7   1  15   -1.87    6.00   0
   7   3  11   -2.80    6.54   0
   8   2  14    8.15    7.21   0
   9   3  12   33.13    6.56   0
  10  -6  -9   -3.56    6.30   0
  10  -2  -7  215.22    8.03   0
  10   4   9   66.09    6.81   0
  11  -5  -9   68.85    6.99   0
  11   3  13    8.63    6.41   0
  12 -10 -10    5.48    8.46   0
  12  -8 -10    2.99    6.65   0
  12   2  -3   33.34    7.51   0
  12   4  11   71.53    8.79   0
  13  -7 -10    0.16    6.95   0
  13   3  14   10.16    7.91   0
  14  -4  -9   45.44    6.87   0
  14   4  12   -7.69    7.26   0
  15   5   8    1.48    8.76   0
  16  -6 -10   24.14    8.06   0
  16   2  -4   14.71    7.63   0
  17   5   9   11.28    7.78   0
  19  -5 -10    4.26    7.00   0
  19   3  -3    4.80    7.94   0
  19   5  10    2.50    8.75   0
  20   0  -7  -11.49    6.15   0
  21   1  -6   23.35    6.51   0
  22   0  -7    4.94    8.32   0
  23  -1  -8    4.68    6.81   0
  24  -4 -10   -2.59    7.93   0
  24   2  -5   53.24    7.40   0
  25  -1  -8    6.63    7.26   0
  26   2  -5   12.19    6.66   0
  27  -1  -8    9.76    7.14   0
  27   1  -6    9.12    8.05   0
  27   5   2    3.10   14.02   0
  28   0  -7    3.63    8.50   0
  29  -1  -8    0.59    7.64   0
  29   1  -6    5.82    7.40   0
  30   0  -7    6.89    6.83   0
  31   3  -3   -2.35    7.54   0
 -12 -10   5   62.05   13.66   0
 -12 -10   6   20.16   11.09   0
 -12 -10   7    1.06   10.32   0
 -12 -10   8    3.78    9.05   0
 -11  -7   4  204.10   11.33   0
 -11  -7   9   -8.13    6.80   0
 -10  -8  12   -1.31    6.87   0
 -10  -6  10   -0.12    5.38   0
  -9  -5  11   40.93    6.66   0
  -8  -6  13    2.71    6.21   0
  -8  -4  11    6.22    6.66   0
  -6  -2   3 2268.38   22.00   0
  -6  -2  10   81.17    5.74   0
  -5  -7  -3    5.32    9.82   0
  -5  -3  13   10.70    6.34   0
  -4  -8  -4   -1.08    7.68   0
  -4  -4  15   10.29    6.85   0
  -4  -2  13    4.78    6.91   0
  -3  -1   1  643.38   19.84   0
  -3  -1  12   29.35    5.99   0
  -2 -12  -5   77.01   10.53   0
  -2   0  11    0.70    5.25   0
  -1  -1  14   -6.41    6.20   0
  -1   1   4   43.54    7.44   0
   0 -12  -6   26.28    8.69   0
   0   0  13   -4.35    6.11   0
   1  -1  15   -0.50    6.32   0
   2 -12  -7   -1.23    7.53   0
   2  -8  -7   49.33    6.44   0
   3 -13  -7    7.67    9.42   0
   4   2  12   -2.26    7.36   0
   5 -11  -8   46.44    8.69   0
   5  -5  -7   19.18    7.16   0
   5  -3  -6  388.43    9.05   0
   5   3   9   17.43    6.01   0
   6  -4  -7   14.26    6.17   0
   8 -10  -9    3.04    7.06   0
   8   4   6   98.71    8.42   0
   8   4   7   22.60    7.63   0
  10  -4  -8   73.70    6.83   0
  10   0  -5    2.79    5.85   0
  10   2  15   -3.68    7.12   0
  10   4  10    7.15    7.42   0
  11   1  -4  403.39   10.05   0
  13  -9 -10   -1.25    6.65   0
  13  -3  -8    2.11    7.23   0
  14  -8 -10    5.35    6.97   0
  14   0  -6  224.64    7.36   0
  15  -7 -10   -4.30    6.96   0
  15  -1  -7    7.54    5.87   0
  15   1  -5  294.52    9.01   0
  15   3  -2  602.08   13.88   0
  15   5   4   78.21   13.50   0
  16  -4  -9   47.02    7.59   0
  16  -2  -8    8.79    5.88   0
  16   4   0   17.15   11.73   0
  16   4  13   -1.30    8.25   0
  17   5  10    6.29    8.58   0
  19  -3  -9    3.73    7.15   0
  21  -5 -10   11.35    7.69   0
  21  -3  -9    3.05    7.19   0
  21   3  -3   13.86    7.89   0
  21   5  11    4.31    8.42   0
  23  -5 -10    7.89    8.10   0
  23   5   2    1.97   13.97   0
  24   0  -7   11.29    6.96   0
  25   1  -6    5.96    6.65   0
  25   5   2   -1.10   15.22   0
  26   0  -7   -5.45    7.12   0
  27  -3  -9    4.60    7.98   0
  27   3  -3    1.67    7.60   0
  29   3  -3   22.31    8.45   0
  32   2  -4    5.23    9.10   0
 -12 -12   6   26.96   13.94   0
 -12 -12   7   -4.20   11.33   0
 -12 -10   9    5.08    8.04   0
 -12  -8   6   93.51    9.97   0
 -12  -8   7   33.33    8.82   0
 -12  -8   8   26.97    7.95   0
 -11  -9  11    6.45    5.86   0
 -11  -7  10    5.65    6.47   0
 -10  -6  11    1.96    5.69   0
  -9  -7  13   -1.04    6.18   0
  -8 -10  -1   32.28   15.18   0
  -8  -4   2   23.02    8.71   0
  -7  -5  14    3.39    6.48   0
  -7  -3  11   74.19    6.10   0
  -6  -4  14   16.76    6.37   0
  -6  -2  11   13.30    5.40   0
  -5  -3  14   -0.44    7.35   0
  -5  -1   4  646.89   11.35   0
  -5  -1  10    9.06    5.14   0
  -4 -14  -3   -3.08   10.69   0
  -4 -10  -4  364.69   13.82   0
  -4   0   7    8.80    7.44   0
  -3 -13  -4   52.73   11.20   0
  -2  -2  15   -8.06    6.51   0
  -2   0   2  169.66    9.96   0
  -1  -3  -3   58.73    7.59   0
  -1   1  10  452.88    8.26   0
   0  -8  -6   39.85    6.76   0
   0  -2  16    9.87    6.54   0
   1 -13  -6   -0.40    8.83   0
   1   1  12  162.40    6.69   0
   2 -10  -7   -4.10    6.34   0
   2   0  15   11.18    6.26   0
   2   2  10  101.32    6.29   0
   3  -3  -5  346.23    8.85   0
   3   1  14   26.93    6.32   0
   4  -6  -7    2.16    5.46   0
   4   0  16    0.26    6.04   0
   4   2   1  468.42   24.92   0
   5  -9  -8   72.63    7.32   0
   5   1  15   11.26    6.48   0
   6 -12  -8    2.10    8.19   0
   6  -8  -8    9.45    8.16   0
   6   2  14   28.62    7.36   0
   7   3  12   98.63    7.10   0
   8  -2  -6  372.21    9.40   0
   8   2  15    9.17    7.34   0
   8   4   5   17.83    7.83   0
   8   4   8    3.27    7.19   0
   9 -11  -9   -0.71    6.89   0
   9  -5  -8    4.65    6.20   0
   9   3  13    6.13    6.50   0
  10  -8  -9   43.39    7.85   0
  11  -1  -6   58.63    6.83   0
  11   3  14    2.01    6.01   0
  12  -6  -9    1.92    6.46   0
  12  -2  -7   39.07    6.69   0
  12   4  12   10.22    7.89   0
  14   4  13    9.26    7.44   0
  15   5   9   19.58    7.90   0
  16  -8 -10    0.86    7.08   0
  16   0  -6   47.76    7.32   0
  17  -1  -7  221.53    9.24   0
  18   2  -4   -1.67    7.80   0
  19   5  11   14.79    8.82   0
  20  -6 -10    6.20    7.67   0
  22  -6 -10   14.76    7.68   0
  23   3  -3   46.11    8.85   0
  25  -3  -9   -3.54    7.62   0
  25   3  -3    3.21    7.94   0
  32   4   0    4.18    9.98   0
  33   3  -2    6.45    8.29   0
 -12 -12   5    9.26   14.29   0
 -12 -10   4   87.56   14.49   0
 -12  -8   5   41.83    8.94   0
 -12  -8   9   72.45    8.50   0
 -11  -7  11    3.30    7.35   0
 -10  -6  12   10.05    7.07   0
  -9  -5  12    1.98    5.72   0
  -8  -6  14   -3.52    6.72   0
  -8  -4  12   27.43    5.83   0
  -7  -3   2  429.59   13.79   0
  -7  -3  12    6.80    5.93   0
  -4  -2  14   -1.20    6.39   0
  -4   0   6  886.89   11.80   0
  -4   0   8  362.98    8.08   0
  -4   0   9    8.72    5.46   0
  -3  -7  -4  516.46   13.37   0
  -2 -14  -4    0.31   10.56   0
  -2 -10  -5   18.94    8.24   0
  -2   0  12   33.41    5.81   0
  -1  -1  15   15.67    6.97   0
  -1   1  11   77.08    6.94   0
   0 -10  -6   47.00    7.11   0
   0   0  14    0.16    5.84   0
   1  -7  -6   29.18    6.44   0
   1  -3  -4  194.36    7.96   0
   1  -1  16    1.90    6.82   0
   1   1  13   23.06    6.26   0
   2  -6  -6   27.11    7.55   0
   2   2   3  777.69   14.43   0
   2   2  11   32.06    5.73   0
   3 -11  -7    8.30    7.99   0
   3  -9  -7   14.04    7.54   0
   4   2  13   20.71    5.85   0
   5  -1  -4  647.45   11.42   0
   5   3  11   47.11    7.77   0
   6 -10  -8   47.27    7.40   0
   7  -7  -8    4.33    6.03   0
   8   0  -4 1461.59   15.52   0
   8   4   9   11.54    6.09   0
  10 -10  -9   -3.66    7.16   0
  10   2  -2  148.40    9.08   0
  10   4  11   38.45    6.43   0
  12  -4  -8  377.98    9.04   0
  13   5   6    5.44    8.52   0
  13   5   7   49.79    8.30   0
  13   5   8    3.33    8.30   0
  15  -5  -9   25.29    6.60   0
  15  -3  -8  119.59    7.39   0
  17  -9 -10    2.88    6.83   0
  17   1  -5   78.45    6.84   0
  17   5  11    3.92    8.28   0
  18  -8 -10   -3.91    7.73   0
  19  -1  -7   10.55    7.84   0
  20  -2  -8   -3.09    6.91   0
  21  -7 -10   10.59    7.69   0
  22  -4  -9   -3.51    8.33   0
  22  -2  -8    8.81    7.04   0
  26  -4  -9   11.75    8.27   0
  26  -2  -8   -2.33    7.21   0
  28  -2  -8    7.47    7.73   0
  28   2  -4   12.64    8.13   0
  30   2  -4   20.50    7.72   0
  31  -1  -7    1.42    7.30   0
  31   1  -5    0.98    8.18   0
  32   0  -6    6.62    6.65   0
 -12  -8  10   -2.19    6.05   0
 -11  -9   2    7.23   13.57   0
 -11  -7   3    2.00    9.35   0
 -11  -7  12    2.96    6.56   0
 -11  -5   7   12.06    7.11   0
 -11  -5   8   13.20    7.06   0
 -10  -4   6  121.98    8.09   0
 -10  -4   7   65.43    6.18   0
 -10  -4   9   75.46    6.71   0
  -9  -5  13    9.07    7.80   0
  -9  -3   6  427.60    9.58   0
  -9  -3   7   94.26    6.09   0
  -9  -3   8    9.59    4.98   0
  -8  -4  13    2.90    5.95   0
  -7 -13  -1   -1.56   13.82   0
  -7  -5  15    2.63    6.13   0
  -6  -4  15    5.64    6.23   0
  -6  -2  12   45.43    5.94   0
  -4  -6  -3  135.65    9.91   0
  -4   0   5    9.46    5.87   0
  -4   0  10  577.04    8.94   0
  -3  -1  14   -2.55    6.16   0
  -2  -4  -3   95.91    8.65   0
  -2  -2  16    7.98    6.39   0
  -2   0  13    9.86    5.68   0
  -1  -7  -5    5.23    6.55   0
   0  -6  -5  213.60    8.78   0
   0   2   6  209.04    8.36   0
   0   2   7  359.62    8.61   0
   0   2   8   81.98    6.51   0
   1 -11  -6    5.38    7.93   0
   1  -1  -2  487.12   13.75   0
   2  -4  -5 1031.24   12.99   0
   2   0  16    1.63    6.85   0
   3   1  15    5.77    6.49   0
   3   3   6  230.35    8.27   0
   3   3   7   27.03    5.67   0
   4 -12  -7    1.00    8.05   0
   5 -13  -7    3.59    9.21   0
   5   1  16   10.13    5.84   0
   5   3   3    4.71    7.14   0
   6   2  15   11.72    7.43   0
   7 -11  -8   10.99    7.98   0
   7  -9  -8    1.34    7.89   0
   7   3  13   40.17    6.62   0
   8  -4  -7  128.06    7.41   0
   9   1  -3   21.95    6.87   0
   9   3  14   46.72    6.80   0
  11 -11  -9   20.25    7.80   0
  11  -5  -8   14.02    6.36   0
  11  -3  -7   21.87    7.86   0
  11   3  15    5.53    6.87   0
  12  -8  -9   56.25    7.63   0
  12   0  -5    7.70    5.74   0
  12   4  13    4.77    6.34   0
  13  -7  -9   -3.24    7.00   0
  13  -1  -6  281.30    9.71   0
  13   5   5   13.95   10.29   0
  13   5   9   23.04    8.34   0
  14  -6  -9   44.60    7.11   0
  14   2  -3  111.69    8.15   0
  14   4  14    2.29    7.45   0
  15   5  11   24.16    7.98   0
  17  -3  -8   46.51    7.09   0
  17   3  -2  108.59    9.61   0
  18   0  -6   13.42    5.81   0
  19  -5  -9   28.43    8.49   0
  19   1  -5  116.44    8.46   0
  19   5  12   -0.33    8.96   0
  20  -8 -10    4.44    7.78   0
  21  -1  -7   58.57    7.00   0
  22   2  -4   13.13    8.52   0
  23  -1  -7   43.35    7.96   0
  24  -4  -9    5.35    7.15   0
  24   2  -4   26.84    8.82   0
  25  -1  -7   20.58    8.35   0
  26   2  -4   31.51    8.32   0
  27  -1  -7    4.55    7.23   0
  28   0  -6   19.69    9.12   0
  29  -1  -7   -4.46    6.82   0
  29   1  -5   15.12    8.65   0
  29   5   3    0.38   14.21   0
  30   0  -6    1.59    7.34   0
  31   3  -2   17.94    8.72   0
 -13 -11   7   -0.80   12.67   0
 -13 -11   8   12.31   11.69   0
 -13  -9   7    8.96    8.86   0
 -13  -9   8    0.04    9.76   0
 -13  -9   9    3.67    8.32   0
 -12 -12   4   15.90   16.12   0
 -12  -8  11    1.68    6.18   0
 -12  -6   7   61.08    8.07   0
 -11  -5   6    0.44    6.25   0
 -11  -5   9   59.33    5.77   0
 -11  -5  10   10.37    6.59   0
 -10  -4   5    2.80    6.73   0
 -10  -4  10   -0.90    4.97   0
  -9  -3   5  419.77   10.20   0
  -9  -3  10   16.31    5.41   0
  -8  -2   6  367.45    9.30   0
  -8  -2   8   13.62    5.11   0
  -8  -2   9  153.76    6.16   0
  -6  -2  13   14.06    5.99   0
  -5 -11  -3    3.54    9.91   0
  -5  -9  -3   53.08    9.73   0
  -5  -1   3 1378.47   17.28   0
  -5  -1  12    3.84    5.38   0
  -4  -2  15   36.06    6.99   0
  -4   0  11    7.18    5.61   0
  -3  -5  -3  384.14   11.98   0
  -3   1   7   45.62    7.41   0
  -2  -6  -4  194.29    9.15   0
  -1  -5  -4   59.96    7.88   0
  -1  -1  16    8.78    6.68   0
  -1   1  12   60.97    6.02   0
   0  -4  -4   15.04    5.49   0
   0   0  15   15.45    6.22   0
   1  -9  -6   31.43    7.00   0
   1   1  14    9.27    5.90   0
   4 -10  -7   25.31    7.79   0
   4   2  14   26.53    6.23   0
   5   3  12   -2.10    6.07   0
   6  -6  -7   71.72    6.46   0
   6  -2  -5   20.03    6.68   0
   7  -5  -7    2.71    6.02   0
   7  -3  -6  381.08    9.55   0
   8 -12  -8    6.85    7.04   0
   8  -8  -8    5.46    6.42   0
   8   4   4  739.29   15.23   0
   8   4  11   12.34    5.87   0
   9  -1  -5   21.32    6.43   0
  10  -6  -8   25.69    6.06   0
  10  -2  -6    8.96    6.69   0
  12 -10  -9   -6.38    7.51   0
  13 -11  -9   17.79    8.62   0
  13  -9  -9    4.00    6.85   0
  13   1  -4    9.35    5.40   0
  13   5  10   17.96    7.91   0
  14  -8  -9   11.28    8.03   0
  14  -4  -8   17.26    6.72   0
  15  -7  -9    6.54    7.42   0
  17   5  12   11.56    7.49   0
  18   4   0  144.20   13.84   0
  19  -3  -8    1.26    6.73   0
  20   0  -6   93.31    7.04   0
  21  -5  -9   -2.27    7.72   0
  21  -3  -8    2.85    8.58   0
  21   1  -5   64.93    7.39   0
  22   0  -6  102.10    7.38   0
  24   0  -6  266.72    9.50   0
  25  -5  -9    5.54    7.90   0
  25   1  -5    0.65    7.39   0
  26   0  -6   -1.52    6.98   0
  27  -3  -8    1.42    8.01   0
  27   1  -5   -3.44    7.08   0
  29  -3  -8   -5.23    7.86   0
  29   3  -2    5.25    8.75   0
  32   2  -3   14.12    9.12   0
 -13 -11   6   37.40   15.56   0
 -13  -9   6   57.19    9.88   0
 -13  -9  10   -2.98    8.94   0
 -12  -8  12   -0.33    5.92   0
 -12  -6   9   -2.80    5.89   0
 -12  -6  10   -2.55    6.67   0
 -11  -7  13   11.68    6.37   0
 -11  -5  11   18.21    5.74   0
 -10  -6   2   87.43   12.18   0
 -10  -6  14   12.34    8.11   0
  -9  -5  14    1.22    6.47   0
  -9  -3  11    7.78    5.40   0
  -8  -4  14    1.55    6.59   0
  -7  -3  14    2.43    6.01   0
  -7  -1   7   99.44    6.48   0
  -7  -1   8  235.88    7.26   0
  -7  -1   9    4.02    5.10   0
  -6 -12  -2   21.24   12.07   0
  -6  -2   2   15.38    7.39   0
  -6  -2  14    1.45    7.00   0
  -5  -1  13   10.51    5.97   0
  -4   0   4  151.08    7.61   0
  -4   0  12    1.67    5.38   0
  -3 -11  -4    4.52    8.30   0
  -3   1   9   15.02    5.49   0
  -2   0  14   -7.59    6.12   0
  -1  -9  -5  217.60   10.40   0
  -1   1  13   13.84    6.26   0
   0   2   5 2081.11   17.65   0
   1   1   1 1386.45   31.31   0
   2 -12  -6   10.42    7.08   0
   2  -8  -6   32.59    8.01   0
   2   2  13    5.06    6.56   0
   3 -13  -6   10.57    9.78   0
   3   1  16    6.50    6.39   0
   3   3   5  536.17   10.41   0
   3   3  11   34.96    7.07   0
   5 -11  -7   11.07    8.26   0
   5   3  13    7.66    5.81   0
   6   0  -3    0.91    5.91   0
   6   4   6  435.65   10.81   0
   6   4   9  141.50    7.33   0
   7   3  14   38.01    6.68   0
   8 -10  -8   42.19    7.73   0
   8   4  12    2.19    7.52   0
   9 -11  -8    4.12    7.81   0
   9   3  15   13.84    7.17   0
  10  -4  -7   66.86    7.00   0
  10   4  13    7.77    6.65   0
  11   5   7  181.85    9.47   0
  11   5   8   85.87    8.85   0
  11   5   9  124.31    9.29   0
  12   4  14   20.96    6.72   0
  13  -5  -8   77.32    7.16   0
  13  -3  -7  120.58    8.51   0
  13   5  11   44.20    8.37   0
  14 -10  -9   -2.60    7.65   0
  14   0  -5   -1.53    5.68   0
  15  -9  -9   -2.03    8.57   0
  15  -1  -6   13.20    5.93   0
  15   5  12    1.47    8.78   0
  16  -8  -9   11.02    7.80   0
  16  -4  -8   43.04    7.42   0
  18  -6  -9    0.46    7.28   0
  19   3  -2  229.79   10.66   0
  20  -6  -9    8.49    7.32   0
  22  -6  -9    3.99    9.12   0
  23  -3  -8   54.29    7.81   0
  24  -6  -9    8.30    9.10   0
  27   3  -2   14.27    8.14   0
  30  -2  -7    3.00    8.01   0
  33   1  -4    6.98    7.57   0
  33   3  -1   -1.52    9.36   0
 -13  -9   5   14.89   10.50   0
 -13  -9  11   -4.39    8.20   0
 -13  -7   7    1.76    8.79   0
 -13  -7   8   50.46    8.78   0
 -13  -7   9   -5.68    7.79   0
 -12 -10   3    6.51   14.15   0
 -12  -6  11    8.25    5.85   0
 -11  -5  12   -2.34    7.27   0
 -10  -4  12    8.23    5.35   0
  -9  -3  12    7.91    5.45   0
  -7  -3  15    6.21    7.49   0
  -7  -1   6  758.57   10.90   0
  -7  -1  10    2.74    5.14   0
  -7  -1  11   50.42    6.54   0
  -6 -14  -1   19.14   12.41   0
  -5  -1  14    7.28    6.90   0
  -4  -2  16   -4.25    6.49   0
  -4   0  13   -6.37    6.27   0
  -3   1  11   31.56    5.27   0
  -2   0  15   -1.92    7.19   0
   0 -12  -5   31.04    9.34   0
   0   0  16   -0.03    6.96   0
   1   1  15   -7.00    6.02   0
   2 -10  -6   20.57    8.12   0
   2   2  14   22.98    6.23   0
   3  -7  -6   40.28    7.83   0
   3   3  12   17.16    7.31   0
   4  -2  -4   10.35    6.49   0
   4   2  15   -9.41    6.12   0
   5  -5  -6    7.09    6.81   0
   5  -3  -5   64.82    6.85   0
   6 -12  -7    7.02    7.50   0
   6   4  10   25.68    6.23   0
   7   1  -2  858.13   15.94   0
   7   3  15   -0.60    7.56   0
   9  -9  -8    5.30    6.72   0
   9  -5  -7    1.21    6.89   0
  10 -12  -8    3.97    7.28   0
  10 -10  -8   28.62    9.05   0
  10   0  -4  141.25    8.04   0
  10   4  14    2.67    7.50   0
  11  -7  -8   13.76    6.92   0
  11   5   6   24.65    9.15   0
  12  -6  -8   -4.56    6.59   0
  13   5  12    0.86    8.30   0
  14   4   1  317.43   21.53   0
  15   1  -4  185.45    8.23   0
  16 -10  -9    3.07    6.98   0
  16   2  -3   27.84    6.68   0
  17  -9  -9    7.57    7.32   0
  18  -8  -9   26.11    7.44   0
  18  -4  -8   -0.49    6.73   0
  20  -4  -8    3.22    7.90   0
  20  -2  -7   11.28    6.87   0
  21   3  -2  109.10    9.44   0
  22  -2  -7   32.03    8.31   0
  22   6   7   55.59   14.19   0
  22   6   8   32.58   12.39   0
  22   6   9   -2.89   10.96   0
  23  -7  -9   -9.71    7.45   0
  23   3  -2    7.05    8.36   0
  24  -2  -7   -4.22    7.77   0
  24   6   7   -2.21   13.03   0
  24   6   8    0.55   11.62   0
  24   6   9    0.64   11.14   0
  25   3  -2   -0.50    8.27   0
  26  -4  -8    1.54    8.63   0
  26  -2  -7    6.11    7.73   0
  28  -4  -8   10.88    7.08   0
  28  -2  -7   10.40    7.42   0
  30   2  -3   -0.84    8.07   0
  31  -1  -6   -0.24    7.18   0
  31   1  -4    3.60    8.64   0
  32   0  -5  -10.37    7.24   0
  32   4   1   11.29   10.30   0
 -13 -11   5    2.10   13.65   0
 -13  -7  10    8.39    6.30   0
 -13  -7  11   -1.08    7.16   0
 -12  -6  12   30.26    6.33   0
 -11  -5   4   22.13    9.25   0
 -11  -5  13   12.42    6.83   0
 -10  -4   4  977.30   14.12   0
 -10  -4  13   -2.30    5.52   0
  -9  -3   4  815.12   13.57   0
  -9  -3  13    1.04    5.81   0
  -7  -1  12    3.13    6.05   0
  -6  -8  -2   86.29   12.05   0
  -6  -2  15    1.83    6.49   0
  -6   0   7    1.54    6.31   0
  -6   0   8  568.90    9.63   0
  -6   0   9    1.32    5.43   0
  -6   0  10  104.35    5.86   0
  -5 -13  -2   29.17   12.69   0
  -4 -12  -3   -1.16    9.90   0
  -3  -1  16    4.87    6.35   0
  -2 -12  -4   -0.94    8.64   0
  -1   1  14   -4.93    6.00   0
   0  -8  -5  990.03   14.70   0
   0   2   4   24.42    7.18   0
   0   2  13   47.90    7.69   0
   1 -13  -5    2.28    8.19   0
   1   1  16   -1.19    7.13   0
   1   3   8  129.18    7.42   0
   2 -14  -5   18.22    8.83   0
   3 -11  -6   16.64    8.90   0
   4  -6  -6  465.04    9.29   0
   4   0  -2 4567.94   35.09   0
   5   3  14   12.59    6.48   0
   6 -10  -7   34.26    8.09   0
   6  -8  -7   11.56    6.44   0
   6   4  11   14.79    5.75   0
   7  -7  -7   40.62    6.08   0
   7  -1  -4  247.98    8.69   0
   8  -6  -7   14.79    5.88   0
   9  -3  -6  420.35    9.83   0
  11 -11  -8    6.87    7.24   0
  11  -9  -8    0.45    7.94   0
  11   5  11   52.15    8.24   0
  12  -4  -7  119.48    7.66   0
  12   2  -2   34.51    7.98   0
  13   5   4    7.59   11.47   0
  14  -6  -8    5.01    6.79   0
  15  -3  -7   13.06    6.39   0
  15   5  13   28.28    7.94   0
  16   0  -5    9.87    6.00   0
  17  -5  -8   19.72    6.85   0
  18   2  -3   58.33    8.89   0
  19  -9  -9   14.15    8.16   0
  19  -1  -6   48.95    7.34   0
  20  -8  -9    6.58    8.40   0
  20   4   0  206.97   12.60   0
  20   6   7    5.31   12.57   0
  20   6   8   95.14   12.23   0
  20   6   9    0.57   10.46   0
  22  -4  -8   39.34    7.95   0
  22   4   0  152.40   12.36   0
  22   6  10    7.52    9.48   0
  24  -4  -8   11.22    7.04   0
  26   6   8    1.57   12.01   0
  27  -1  -6    2.97    8.53   0
  28   2  -3   66.34    9.10   0
  29  -1  -6    6.84    7.14   0
  29   1  -4   27.41    8.90   0
  30   0  -5    3.16    6.86   0
  31   3  -1    0.44    9.18   0
 -14 -10   7    3.06   13.07   0
 -14 -10   8    1.60   11.31   0
 -14 -10   9    5.27   11.04   0
 -14  -8   8    9.21    8.86   0
 -14  -8   9   20.37    8.95   0
 -14  -8  10   -3.15    8.34   0
 -13  -7  12   12.05    7.72   0
 -12  -8   3   71.71   12.73   0
 -12  -6  13    3.26    5.73   0
 -10  -4  14    0.34    6.68   0
  -9  -3  14    3.57    6.83   0
  -8  -2   4   50.30    6.91   0
  -8  -2  13   -0.57    5.92   0
  -7  -7  -1   17.13   13.59   0
  -7  -1   5  545.27    9.97   0
  -7  -1  13   -4.44    6.24   0
  -6 -10  -2  389.10   16.15   0
  -6   0   6  599.75   11.03   0
  -6   0  11   -1.52    5.47   0
  -5  -1  15   -5.85    6.47   0
  -4 -14  -2   30.82   11.83   0
  -4   0  14   17.23    6.51   0
  -3 -13  -3    7.04   10.39   0
  -3   1  13   15.42    5.74   0
  -2  -8  -4   32.80    8.43   0
  -2   0  16   -3.32    6.86   0
  -2   2   7  151.82    7.08   0
  -2   2   8   63.90    6.53   0
  -2   2   9  105.47    6.72   0
  -2   2  10   47.80    6.04   0
  -1 -13  -4    7.03    8.93   0
  -1   1  15   30.72    6.32   0
   0 -14  -4    6.36    8.47   0
   0 -10  -5   37.10    8.11   0
   1  -7  -5  281.88   10.11   0
   1   3   7   12.89    5.44   0
   1   3  10  103.14    6.06   0
   1   3  11   25.83    6.92   0
   2  -2  -3 2012.45   20.70   0
   2   2  15   -0.25    6.60   0
   3  -9  -6   29.03    6.62   0
   3   3   4  436.80   10.44   0
   3   3  13   18.54    6.07   0
   4 -12  -6   22.15    8.87   0
   4  -4  -5  191.13    7.62   0
   4   4   8   15.16    6.89   0
   5 -13  -6    9.50    9.21   0
   5   3  15    8.02    7.64   0
   6   4  12   59.95    6.91   0
   7 -11  -7   -2.98    7.29   0
   7  -9  -7   30.02    8.47   0
   8 -12  -7   -3.78    8.39   0
   8  -4  -6  167.46    9.51   0
   8  -2  -5  414.87    9.78   0
   8   4  14    8.16    7.53   0
   9   5   8   19.95    7.86   0
   9   5   9  186.04    9.66   0
   9   5  10    1.31    7.55   0
  11  -5  -7   10.19    7.66   0
  11   1  -3   98.06    6.64   0
  11   5   5   12.53    9.16   0
  11   5  12    7.90    7.93   0
  12  -8  -8   29.24    7.56   0
  13 -11  -8    6.57    8.92   0
  13  -7  -8   47.48    7.42   0
  14  -2  -6   37.66    7.83   0
  16  -6  -8   21.56    6.76   0
  17   1  -4  145.84    7.79   0
  18   0  -5   -3.39    5.99   0
  18   6   8  104.08   12.43   0
  18   6   9    3.56    9.95   0
  19  -5  -8    4.60    7.15   0
  20   2  -3  166.96    9.82   0
  20   6  10   18.95    9.29   0
  21  -1  -6   23.38    6.66   0
  22   2  -3  112.22    9.41   0
  23  -1  -6   14.14    7.48   0
  25  -5  -8   -3.59    7.34   0
  25  -1  -6    1.47    7.04   0
  26   2  -3   39.74    8.53   0
  26   6   7    2.53   15.27   0
  27  -5  -8   -0.40    7.61   0
  27  -3  -7    5.04    8.61   0
  27   1  -4    1.97    8.79   0
  27   5   3    0.03   14.61   0
  28   0  -5    6.60    7.20   0
  29  -3  -7   -2.40    7.51   0
  30   4   1   -3.51   11.72   0
 -14 -10   6   58.31   12.37   0
 -14  -8   7  100.34   10.15   0
 -14  -8  11    5.43    8.20   0
 -13  -7   5  101.78    9.28   0
 -13  -5   9   47.91    7.27   0
 -12  -6   4   28.27    9.42   0
 -12  -4   8  375.22    9.05   0
 -12  -4   9   16.18    5.94   0
 -12  -4  10    9.16    6.12   0
 -11  -5  14    7.27    6.54   0
 -11  -3   8   11.54    5.34   0
 -11  -3   9  131.46    6.14   0
 -11  -3  10   -2.06    5.24   0
 -10  -2   9  397.10    7.97   0
 -10  -2  10   20.83    6.46   0
  -8  -2  14    7.06    6.20   0
  -6   0  12    2.23    5.26   0
  -5   1   9  112.99    6.53   0
  -5   1  10   12.19    6.50   0
  -4 -10  -3   -3.73    9.08   0
  -4  -8  -3   13.17    8.24   0
  -4   0   3    6.71    6.44   0
  -4   0  15   -0.22    6.54   0
  -3   1  14   -3.11    6.75   0
  -2 -14  -3    9.22    9.19   0
  -2 -10  -4  130.65    9.91   0
  -2   2   6   70.51    7.27   0
  -2   2  11   79.06    6.25   0
  -2   2  12    7.02    5.92   0
   0   2  14   -1.52    6.02   0
   1 -11  -5   61.82    8.76   0
   1   3   6  239.35    7.69   0
   1   3  12   33.19    6.64   0
   2  -6  -5   90.44    7.96   0
   2   2   2  341.99   13.43   0
   3  -5  -5  241.17    8.14   0
   3  -3  -4  100.30    6.86   0
   3   3  14    7.76    6.45   0
   4   4  10   93.89    6.97   0
   4   4  11   27.83    7.76   0
   6   4  13    1.55    6.60   0
   8 -10  -7    2.48    8.44   0
   8  -8  -7   32.26    6.64   0
   9  -7  -7    4.46    7.48   0
   9   5   7  435.07   11.55   0
  10  -6  -7   -3.22    6.23   0
  11  -3  -6  259.09    8.71   0
  11   5  13    9.18    7.82   0
  12   0  -4  449.36   10.41   0
  13  -9  -8   -0.18    6.76   0
  14 -10  -8    3.00    7.24   0
  14  -8  -8   17.77    7.30   0
  14  -4  -7   75.22    6.92   0
  15  -7  -8    3.11    7.46   0
  16   6   9    5.76    9.08   0
  18   6   7    0.09   10.03   0
  18   6  10    1.31    9.18   0
  18   6  11    9.97    9.42   0
  19  -3  -7   13.25    6.65   0
  20  -6  -8   14.76    7.66   0
  20   0  -5    0.89    6.61   0
  20   6  11    0.16    8.70   0
  21  -3  -7   10.72    7.56   0
  21   1  -4   28.44    8.13   0
  22   0  -5    3.43    6.46   0
  22   6   6  139.29   18.60   0
  23   1  -4   -3.60    8.15   0
  24   0  -5   -3.30    6.71   0
  25  -3  -7   -8.31    7.16   0
  25   1  -4    0.78    6.63   0
  26  -6  -8   11.33    8.29   0
  29   3  -1    6.45    9.12   0
  30  -2  -6   13.25    7.41   0
  32   2  -2    0.04    8.30   0
  33   1  -3   11.90    8.58   0
 -14  -8   6    1.75    9.66   0
 -14  -8  12    6.46    6.49   0
 -13  -9   4   10.29   10.66   0
 -13  -5   7   32.11    7.89   0
 -13  -5   8   82.90    6.75   0
 -13  -5  10    0.20    5.99   0
 -13  -5  11   12.68    5.88   0
 -12  -4   7  124.54    7.34   0
 -12  -4  11    5.45    5.56   0
 -12  -4  12    9.03    5.29   0
 -11  -7   2  335.84   18.02   0
 -11  -3   7   22.00    6.23   0
 -10  -2   7  216.16    7.14   0
 -10  -2  11   25.92    5.03   0
  -9  -3  15    5.42    6.12   0
  -9  -1   9    8.50    5.03   0
  -9  -1  10   35.27    5.80   0
  -7  -1  14    9.16    6.03   0
  -6   0   5   14.22    6.01   0
  -6   0  13    0.16    5.32   0
  -5   1   7   67.15    6.99   0
  -5   1  11  276.87    7.39   0
  -3   1   4  327.15    9.13   0
  -2   2  13   31.47    7.11   0
  -1  -7  -4  163.42    9.80   0
  -1   1  16   -9.36    6.97   0
   0  -2  -2  414.89   13.80   0
   0   2  15   -7.91    6.22   0
   1   3  13    7.71    7.59   0
   2   2  16    5.96    6.02   0
   3 -13  -5   -2.01    9.49   0
   3   3  15   11.37    7.34   0
   6  -6  -6  336.93    8.43   0
   6   4  14   -9.92    6.59   0
   7  -5  -6   43.56    6.47   0
   7  -3  -5   17.30    7.18   0
   8   0  -3    2.44    7.22   0
   8   4   3   61.73   10.95   0
   8   4  15    0.77    6.87   0
   9 -11  -7   15.62    7.50   0
   9  -9  -7    7.42    8.34   0
   9   5   6    3.61    7.97   0
   9   5  12   10.34    7.80   0
  10 -12  -7   -0.17    7.37   0
  13  -5  -7   29.34    6.91   0
  15  -9  -8    8.60    7.24   0
  16 -10  -8    4.50    7.08   0
  16  -8  -8   17.83    7.47   0
  16  -4  -7  214.13    8.70   0
  16   6   8   24.28    8.34   0
  16   6  10   26.43    8.92   0
  17  -7  -8    8.60    7.52   0
  18  -2  -6   41.15    8.44   0
  19  -7  -8   13.98    7.57   0
  20   6   6   16.18   13.27   0
  21  -7  -8    2.40    7.89   0
  23  -7  -8   -7.45    9.07   0
  25  -7  -8   11.97    8.03   0
  26  -2  -6    0.98    8.19   0
  27   3  -1   31.76    9.66   0
  28  -4  -7    4.80    7.27   0
  28  -2  -6    9.15    7.39   0
  30   2  -2   -0.07    8.64   0
  31  -1  -5    8.66    7.35   0
  31   1  -3    1.75    8.90   0
  32   0  -4   10.15    7.42   0
  33   3   0   -0.90    8.88   0
 -15  -9   8    8.68   11.47   0
 -15  -9  10   13.31   10.89   0
 -14  -6   8    4.43    8.52   0
 -14  -6   9   50.88    7.25   0
 -14  -6  10   16.09    6.52   0
 -14  -6  11    2.54    6.29   0
 -13 -11   4   17.68   15.50   0
 -13  -5  12    1.01    5.91   0
 -12  -4  13   -2.40    5.99   0
 -11  -3   6  266.55    8.41   0
 -11  -3  13    1.27    5.44   0
 -10  -4   3  624.62   13.82   0
 -10  -2  12   65.77    6.24   0
  -9  -3   3   12.33    7.23   0
  -9  -1   7   20.08    7.14   0
  -9  -1   8  152.46    6.72   0
  -9  -1  11    0.30    5.18   0
  -9  -1  12    2.80    5.46   0
  -8 -14   1   19.03   17.15   0
  -7 -11  -1   57.89   13.70   0
  -7  -1  15    2.65    6.37   0
  -6   0  14    8.28    5.68   0
  -5   1   6   12.74    7.63   0
  -5   1  12    4.80    5.23   0
  -5   1  13   15.80    6.49   0
  -4   0  16    8.66    6.52   0
  -3   1  15   -7.50    6.14   0
  -2  -2  -1    2.02   10.07   0
  -1   3   9    7.31    6.71   0
  -1   3  10   35.42    7.24   0
   0  -6  -4   10.14    7.35   0
   1   3   5   67.33    7.13   0
   1   3  14    2.11    7.15   0
   2  -4  -4  605.96   11.21   0
   4   4   6   59.30    6.32   0
   4   4  13    6.50    6.71   0
   5 -11  -6    9.61    7.14   0
   5  -9  -6  323.60    9.92   0
   5  -1  -3 1355.81   16.97   0
   6 -12  -6   17.64    7.66   0
   6  -2  -4   15.22    6.40   0
   6   4   4  813.59   16.14   0
   7   5   8   31.42    7.91   0
   7   5   9  194.75    8.16   0
   7   5  10   37.02    7.93   0
   7   5  11   68.22    7.83   0
   9  -1  -4 1071.45   13.91   0
  10 -10  -7    3.90    8.64   0
  10  -8  -7   40.66    7.11   0
  10  -4  -6  114.77    7.79   0
  10  -2  -5   12.93    7.06   0
  11   5  14    8.38    6.84   0
  12 -12  -7    2.17    9.77   0
  12  -6  -7   60.28    7.40   0
  13  -3  -6  196.96    8.34   0
  13   1  -3  240.49    8.34   0
  14   2  -2 1173.84   16.70   0
  14   6   9   52.01    8.68   0
  14   6  10   -5.65    7.60   0
  15  -5  -7   90.41    8.01   0
  15  -1  -5  298.35    8.62   0
  16   6   7    3.33    9.90   0
  16   6  11   -4.14    6.98   0
  18 -10  -8    1.39    7.47   0
  18   6   6    5.16   11.74   0
  19  -9  -8   18.78    8.14   0
  20  -8  -8    9.79    8.02   0
  20  -4  -7   11.61    7.13   0
  20  -2  -6    9.63    6.92   0
  21  -9  -8    4.38    8.03   0
  22  -8  -8   -2.24    8.02   0
  22  -4  -7    3.52    7.68   0
  22  -2  -6   15.29    7.27   0
  24  -4  -7   -2.22    7.46   0
  24  -2  -6    3.67    7.02   0
  28   4   1   24.27   11.81   0
  29  -1  -5   16.21    7.66   0
  30   0  -4   25.49    8.55   0
  31  -3  -6    1.39    7.96   0
  32   4   2    1.89   10.83   0
 -15 -11   8   -4.44   13.00   0
 -15  -9   7   11.34   11.28   0
 -15  -7   9    7.71    8.48   0
 -14 -12   6   -0.44   13.90   0
 -14 -10   5   15.18   12.94   0
 -14  -6   7   15.80    8.55   0
 -14  -6  12   -1.55    6.33   0
 -14  -6  13    7.80    6.93   0
 -13  -5   6   96.98    8.94   0
 -13  -5  13    5.79    5.73   0
 -12  -4  14    3.53    6.09   0
 -11  -5   3   13.34    9.86   0
 -11  -3  14   12.03    5.91   0
 -10  -2   6    8.16    5.50   0
 -10  -2  14   -3.47    6.47   0
  -9  -1  13    9.13    5.92   0
  -8 -12   0    6.19   14.79   0
  -8   0   8   40.78    6.42   0
  -8   0   9    0.95    5.46   0
  -8   0  10  129.04    6.46   0
  -8   0  11    4.47    5.60   0
  -8   0  12   -3.28    6.06   0
  -6   0  15   -0.19    6.14   0
  -5  -7  -2  412.92   15.09   0
  -5   1  14   13.07    6.45   0
  -4   2   8   16.35    7.61   0
  -4   2   9   24.86    5.95   0
  -4   2  10   49.54    5.84   0
  -4   2  11   -3.97    5.18   0
  -3 -11  -3   19.54    9.42   0
  -3   1  16    6.29    6.62   0
  -2   2   5 2402.10   19.19   0
  -2   2  14    3.77    5.52   0
  -1  -9  -4  324.62   11.23   0
  -1   3   8  290.29    7.85   0
   0 -12  -4    8.90    8.36   0
   0   2  16    2.18    6.07   0
   1  -5  -4   84.18    6.75   0
   1  -3  -3   27.48    6.30   0
   2 -14  -4    7.43    9.41   0
   2  -8  -5  850.03   12.79   0
   2   4   8  164.66    7.75   0
   2   4   9   58.31    5.79   0
   2   4  10  122.09    6.56   0
   4   4  14   -0.50    8.00   0
   6 -10  -6  224.43   10.09   0
   6  -8  -6   13.76    7.87   0
   6  -4  -5   18.10    6.68   0
   6   4  15    6.94    6.94   0
   7   5   7  110.78    8.73   0
   7   5  12    6.66    7.35   0
   9  -5  -6   26.58    6.62   0
   9   5  14    6.45    7.76   0
  10   4   2 1245.34   48.77   0
  14  -6  -7   19.38    7.23   0
  14   0  -4  728.76   11.54   0
  14   6   8   42.55    8.78   0
  14   6  11    5.52    8.62   0
  15  -3  -6  196.12    8.17   0
  17  -5  -7   -4.02    7.35   0
  17  -1  -5   79.37    6.68   0
  19   3  -1    9.65   10.05   0
  25  -5  -7   -2.35    7.47   0
  25  -1  -5    4.06    8.65   0
  27  -5  -7   -3.97    7.30   0
  27  -1  -5    2.96    7.00   0
  28   0  -4   68.14    8.57   0
  28   2  -2   27.31    8.61   0
  29  -3  -6    3.93    7.51   0
  29   1  -3   19.54    8.40   0
  31   3   0   -2.56    9.40   0
  32  -2  -5   -8.05    7.48   0
  33  -1  -4    3.51    8.29   0
 -15 -11   7   -3.12   14.05   0
 -15  -7   8    6.82    8.67   0
 -15  -7  12    9.48    7.77   0
 -14  -8   5  130.47   12.28   0
 -13  -7   4  195.52   11.59   0
 -13  -5  14    2.40    6.88   0
 -12  -4   5   27.55    8.09   0
 -11  -3   5  130.83    8.21   0
  -9  -1   6   81.91    6.66   0
  -8  -4   1 2506.22   39.35   0
  -8   0   7    7.38    6.57   0
  -8   0  13    0.67    5.34   0
  -6   0  16   -6.27    7.20   0
  -5 -11  -2    5.38   10.64   0
  -4   2   7    2.62    7.52   0
  -4   2  12    5.88    5.46   0
  -4   2  13    7.25    6.74   0
  -2  -6  -3  178.16    9.74   0
  -1   3   7   17.38    5.91   0
  -1   3  13    7.53    6.71   0
   0   2   3  948.43   15.42   0
   1   3  15    2.49    6.06   0
   2   4   7    6.71    6.62   0
   2   4  12    6.30    6.14   0
   2   4  13    3.75    7.13   0
   3 -11  -5   88.55    8.65   0
   3  -7  -5   98.41    7.21   0
   4 -12  -5   49.17    9.43   0
   4   4   5  867.38   13.76   0
   5 -13  -5    6.71    8.88   0
   5  -5  -5  410.24    9.27   0
   5   3   2 1286.24   26.81   0
   7 -11  -6   56.08    8.27   0
   7  -7  -6   -0.99    5.79   0
   7   5  13    8.66    6.77   0
   8 -12  -6    7.48    7.33   0
   8  -6  -6  480.34    9.64   0
   9 -13  -6   14.20    7.40   0
   9   1  -2  127.65    8.86   0
   9   5   5   44.43    9.65   0
  12 -10  -7    7.90    7.44   0
  12  -8  -7   39.65    7.42   0
  12  -2  -5    2.24    7.25   0
  12   6   9    5.97    7.88   0
  12   6  10   -8.19    7.91   0
  12   6  11   -0.23    8.00   0
  13 -11  -7    5.45    7.98   0
  13  -9  -7   -1.11    8.12   0
  13  -7  -7    5.67    6.63   0
  14   6   7   35.88    9.55   0
  14   6  12    6.17    7.08   0
  15   1  -3  178.23    9.05   0
  16   0  -4  154.35    7.58   0
  16   2  -2   96.61    9.44   0
  16   6   6   16.32   12.15   0
  17  -3  -6    4.92    7.08   0
  18  -6  -7   75.44    9.40   0
  19  -3  -6    0.82    7.98   0
  19  -1  -5  122.57    7.05   0
  21  -5  -7   62.32    7.99   0
  21   3  -1  173.87   10.09   0
  23  -5  -7    1.18    7.62   0
  23  -1  -5  107.18    8.21   0
  23   3  -1   12.65    8.35   0
  25  -3  -6   56.06    8.21   0
  26  -6  -7   -3.57    7.88   0
  26   2  -2    5.26    8.58   0
  26   4   1  119.34   13.73   0
  29   5   4   -3.35   14.25   0
  30  -4  -6   18.01    7.83   0
  30  -2  -5    6.08    7.21   0
  32   2  -1    7.72    8.70   0
  33   1  -2   -5.20    9.49   0
 -16  -8  11    3.87    9.46   0
 -15  -7   7   44.95    9.11   0
 -14  -6   6    8.52    8.76   0
 -14  -4   9   49.84    7.36   0
 -14  -4  10   42.48    8.04   0
 -14  -4  11    8.66    7.38   0
 -13  -5   5    6.17    7.87   0
 -13  -3   9  313.35    9.71   0
 -13  -3  10   39.32    6.41   0
 -13  -3  11    8.73    5.71   0
 -13  -3  12   11.49    6.43   0
 -12  -2  10  133.66    6.81   0
 -12  -2  11    5.48    6.80   0
 -10  -2   5    6.79    5.41   0
  -9  -1  15    4.22    6.41   0
  -8   0  14    5.15    5.76   0
  -7  -9  -1   60.23   12.86   0
  -7   1   9    2.45    5.84   0
  -7   1  12    2.75    5.26   0
  -6   0   4  178.72    8.04   0
  -5   1   5  500.90   11.06   0
  -5   1  15   -2.12    6.24   0
  -4   2  14   -5.95    5.68   0
  -3  -9  -3  176.22   10.05   0
  -2   2  16    2.51    6.32   0
  -1 -13  -3   -8.51    9.08   0
  -1  -5  -3  135.33    8.92   0
  -1   3   6   67.86    7.03   0
  -1   3  14    1.91    6.42   0
   0 -14  -3    3.13    9.04   0
   0 -10  -4   37.25    8.90   0
   0  -8  -4    0.32    8.39   0
   3  -9  -5   37.61    7.95   0
   3   3   3   49.77    7.56   0
   4   4  15    7.98    7.00   0
   5  -3  -4  650.15   11.62   0
   5   5  12   10.94    7.67   0
   7  -9  -6   88.08    7.41   0
   7   5   6   11.20    9.06   0
   7   5  14    8.86    6.43   0
  11  -5  -6   -4.01    6.68   0
  11  -1  -4  402.29    9.73   0
  11   5   4   19.15   11.31   0
  12   6   8  143.01    9.82   0
  12   6  12    5.13    8.85   0
  14 -10  -7   -3.21    7.10   0
  14  -8  -7  108.88    8.09   0
  14  -2  -5  283.99    9.03   0
  14   6  13   -5.52    7.84   0
  15  -9  -7    7.08    7.46   0
  15  -7  -7   33.17    7.50   0
  16  -8  -7   60.31    9.49   0
  16   4   1  531.53   21.32   0
  17 -11  -7    4.05    8.09   0
  17  -7  -7    0.38    7.61   0
  17   1  -3  102.40    9.33   0
  18   0  -4 1044.55   13.62   0
  20  -6  -7   12.01    7.29   0
  20   0  -4   58.17    8.23   0
  21  -3  -6    5.73    7.13   0
  22  -6  -7    3.00    7.49   0
  22   0  -4   53.40    8.32   0
  23  -7  -7   -0.61    8.89   0
  24  -6  -7   17.06    8.12   0
  24   0  -4   40.70    7.15   0
  24   2  -2   34.60    9.08   0
  25  -7  -7    9.14    8.08   0
  25   1  -3   73.07    8.93   0
  31  -1  -4   -2.13    7.36   0
  32   0  -3    0.08    7.23   0
  33   3   1    0.30   10.22   0
 -16 -10   9   -1.00   11.57   0
 -16  -8   9   12.62   10.20   0
 -15  -9   6   -1.08    9.93   0
 -15  -5   9   31.75    7.80   0
 -15  -5  10    5.73    6.37   0
 -15  -5  11    6.51    6.64   0
 -15  -5  12   -4.52    7.03   0
 -14  -4  12   -1.03    6.13   0
 -14  -4  13   17.64    7.45   0
 -13  -3   8   -0.03    6.11   0
 -12  -6   3  129.72   11.55   0
 -12  -2  12    9.19    5.72   0
 -12  -2  13    4.49    5.54   0
 -11  -1   9  252.26    7.31   0
 -11  -1  10    7.34    5.31   0
 -11  -1  11   15.09    5.51   0
 -11  -1  12    8.30    5.74   0
  -9  -5   1  645.16   24.71   0
  -9  -1   5   23.39    6.98   0
  -8   0   6  734.25   11.03   0
  -8   0  15   -2.10    6.20   0
  -7 -13   0   26.94   13.64   0
  -7  -3   1  545.86   19.10   0
  -7   1  13   -4.05    5.35   0
  -7   1  14    7.66    6.49   0
  -6 -14   0   11.49   13.15   0
  -6 -12  -1   34.10   12.71   0
  -5  -9  -2   91.49   10.59   0
  -5   1  16    9.39    6.38   0
  -4 -12  -2   13.66    9.71   0
  -4  -6  -2 1580.38   23.77   0
  -4   2   6   51.82    6.34   0
  -4   2  15   35.59    7.00   0
  -3 -13  -2  148.86   13.46   0
  -3   1   3 1790.66   19.62   0
  -3   3  10   59.98    6.38   0
  -3   3  11   23.27    5.74   0
  -3   3  12   28.93    6.85   0
  -2 -14  -2   22.30   10.40   0
  -2   0   1    2.11    8.44   0
  -1  -3  -2 2285.80   27.32   0
  -1   3  15   -1.37    6.85   0
   0   4   9    5.27    6.19   0
   0   4  10   13.25    5.48   0
   0   4  11   46.03    6.28   0
   0   4  12   27.99    7.49   0
   1   3   4 1158.85   15.86   0
   2   4   6   69.33    7.20   0
   4 -14  -4   -6.63    9.50   0
   4 -10  -5    3.09    7.99   0
   4  -8  -5  214.12    9.76   0
   5   5   8    8.28    6.10   0
   5   5  13    0.87    6.99   0
   8 -10  -6   93.43    8.37   0
   8  -8  -6  121.34    7.64   0
   8  -4  -5  150.17    8.41   0
   8  -2  -4   51.37    7.65   0
   9 -11  -6   13.12    7.64   0
   9  -7  -6    4.65    6.44   0
  10 -12  -6    3.24    7.22   0
  10   0  -3    0.74    5.81   0
  10   6   9   -5.33    8.25   0
  10   6  10    1.19    7.70   0
  10   6  11    5.26    8.19   0
  11  -3  -5  127.34    8.25   0
  12   6  13    2.92    7.45   0
  13  -5  -6   92.72    8.56   0
  16  -4  -6    3.65    6.99   0
  16  -2  -5   16.31    7.84   0
  17  -9  -7    5.96    7.43   0
  18 -10  -7   -4.12    7.50   0
  18  -8  -7   17.70    7.89   0
  19  -9  -7    9.41    7.72   0
  19  -7  -7   -2.17    7.08   0
  19   1  -3    8.05    6.97   0
  20 -10  -7    6.07    7.41   0
  20  -8  -7   42.48    8.24   0
  20   2  -2   28.81    8.45   0
  21  -9  -7   -2.99    8.54   0
  21  -7  -7    0.96    7.56   0
  21   1  -3   84.97    8.60   0
  22  -8  -7    9.87    8.31   0
  22   2  -2    0.65    8.28   0
  23  -9  -7    5.20    8.26   0
  23   1  -3   27.76    7.40   0
  24  -8  -7    9.61    8.12   0
  24  -4  -6   12.52    7.56   0
  24   4   1    7.71   11.29   0
  26  -4  -6   -4.03    7.50   0
  29  -5  -6    4.74    7.12   0
  29  -1  -4   18.75    8.59   0
  29   3   0    3.59    8.85   0
  30   0  -3   -6.51    8.93   0
  30   2  -1   38.41    9.41   0
  30   4   2   25.18   11.26   0
  31  -3  -5    8.07    7.53   0
  31   1  -2   -2.09    8.26   0
 -16 -10   8   -2.68   11.23   0
 -16  -8   8    7.10    9.94   0
 -16  -6  10   21.67    9.05   0
 -16  -6  11   -1.49    8.61   0
 -16  -6  12    8.07    7.57   0
 -15 -11   6    8.99   13.22   0
 -15  -7   6    3.70    8.69   0
 -15  -5  13    4.69    5.89   0
 -14  -6   5   53.90    9.45   0
 -14  -4  14    1.08    6.23   0
 -13  -3   7  116.75    8.27   0
 -13  -3  14   14.57    5.79   0
 -12  -2   7   46.65    6.96   0
 -12  -2  14    3.55    5.93   0
 -11  -1  14    4.98    6.54   0
 -10   0   9    4.91    6.52   0
 -10   0  10  278.01    7.77   0
 -10   0  11    5.09    5.66   0
 -10   0  12   12.25    5.76   0
  -7  -1   3  495.75   11.33   0
  -7   1  15    2.43    6.96   0
  -6  -6  -1   10.46   12.23   0
  -6   2   9   21.79    6.05   0
  -6   2  10   88.59    6.46   0
  -6   2  11   14.45    5.95   0
  -6   2  12   46.79    5.71   0
  -6   2  13    9.96    6.50   0
  -5 -13  -1    2.35   11.56   0
  -4 -14  -1    7.28   10.67   0
  -3   3   8  286.07    8.20   0
  -2   2   4   13.79    6.29   0
   0   4   8   26.99    6.77   0
   0   4  13    6.96    6.11   0
   1  -7  -4    0.68    7.66   0
   2 -12  -4    6.70    8.42   0
   2   4  15    2.09    7.06   0
   3 -13  -4    3.70    9.20   0
   3  -1  -2  449.75   13.02   0
   3   5  10   -0.22    6.92   0
   4  -4  -4   77.15    6.92   0
   5 -11  -5   74.87    8.22   0
   5   5   7  171.79    9.05   0
   5   5  14   -1.00    6.75   0
   6 -12  -5   16.10    8.84   0
   6   0  -2    9.24    6.82   0
   7 -13  -5    3.97    7.66   0
   7  -5  -5  453.27   10.02   0
   7  -1  -3  497.93   11.19   0
   9  -9  -6   13.59    7.22   0
  10 -10  -6   77.27    7.88   0
  10  -8  -6    4.68    7.84   0
  10   6   8   23.52    8.40   0
  10   6  13    3.93    8.43   0
  11 -11  -6    0.91    8.61   0
  12 -12  -6   22.03    7.74   0
  12  -6  -6   30.14    7.30   0
  12   6   7   25.38    8.43   0
  13  -1  -4    9.20    6.68   0
  14   6   6  344.67   15.06   0
  15  -5  -6   -6.65    8.53   0
  18  -2  -5  121.63    7.61   0
  20  -4  -6   43.19    7.73   0
  20  -2  -5   45.52    7.62   0
  22  -2  -5  189.29    8.35   0
  22   4   1   43.53   11.82   0
  23   5   3   10.05   14.63   0
  24  -2  -5   43.09    7.24   0
  27  -5  -6   -2.07    7.39   0
  27  -1  -4   12.78    8.40   0
  28  -6  -6    6.29    8.55   0
  29  -3  -5    8.35    7.44   0
  32  -2  -4   -0.62    7.38   0
  34   0  -2   18.04    9.57   0
 -17  -9  10    0.66   10.85   0
 -16 -10   7   30.31   12.30   0
 -16  -8   7   62.21    9.61   0
 -16  -6   9    9.43    7.22   0
 -14 -12   5    7.78   15.74   0
 -14  -4   7   75.96    7.20   0
 -13  -9   3   34.25   14.46   0
 -12  -4   4  199.21   10.24   0
 -12  -2  15    3.75    5.73   0
 -11  -1   7   50.36    7.25   0
 -11  -1  15    1.22    7.15   0
 -10   0   8    2.22    7.24   0
 -10   0  13    2.35    5.79   0
 -10   0  14   62.84    7.22   0
  -6   2   8   -3.42    6.30   0
  -6   2  14    4.86    5.64   0
  -4   0   2 4643.67   35.21   0
  -3  -5  -2   32.80    8.94   0
  -3   3   7   28.23    7.15   0
  -3   3  14   -2.76    6.47   0
  -3   3  15    8.78    7.60   0
  -2  -8  -3  202.68   10.62   0
   2  -6  -4   13.30    6.47   0
   3  -5  -4  278.95    8.65   0
   3   5  12    4.23    6.37   0
   3   5  13    5.87    8.08   0
   5  -9  -5   41.42    8.00   0
   5   5  15   -7.94    7.39   0
   6  -6  -5   59.50    6.43   0
   8   6  12   26.43    8.50   0
   9 -13  -5    2.20    8.94   0
  11  -9  -6   48.61    7.58   0
  11   1  -2  908.06   15.38   0
  12 -10  -6   19.33    9.00   0
  12   0  -3   13.49    7.46   0
  13 -11  -6   41.84    8.86   0
  13  -3  -5  141.69    8.34   0
  17  -5  -6  100.01    8.26   0
  18   4   1   26.97   11.84   0
  19  -5  -6    2.35    7.34   0
  20   4   1   53.61   11.85   0
  21  -5  -6   13.97    7.48   0
  23  -5  -6   16.40    8.07   0
  25  -1  -4   -5.95    8.11   0
  26  -6  -6   -3.62    7.35   0
  27  -3  -5   -0.25    7.08   0
  28   0  -3    3.52    7.02   0
  29   1  -2   33.64    7.92   0
  30  -4  -5    0.27    7.65   0
  31   3   1    5.55   10.48   0
  32   4   3   -2.96   11.20   0
  33   1  -1   11.68    9.60   0
 -17  -9   9    9.15   10.92   0
 -17  -7  10    5.62   10.09   0
 -17  -7  11   -1.32    7.95   0
 -16  -6   8   20.11    7.37   0
 -15  -9   5   10.72   13.08   0
 -15  -5   7   85.32    7.84   0
 -14 -10   4   51.48   16.47   0
 -14  -8   4   45.58   11.06   0
 -10  -2   4  122.60    6.89   0
 -10   0  15   -8.31    6.20   0
  -9   1  10   32.19    6.04   0
  -9   1  12   10.39    5.36   0
  -8   0   5   14.30    6.19   0
  -6   2  15    9.91    6.11   0
  -5   3  10   71.58    7.77   0
  -5   3  11    9.09    6.19   0
  -5   3  12    3.54    7.95   0
  -2   4  10  245.52    9.20   0
  -2   4  11   17.54    6.38   0
  -2   4  12    7.17    6.56   0
   0   4  15    7.66    6.94   0
   1 -13  -3   -1.44    8.89   0
   2 -14  -3   10.59    9.07   0
   2 -10  -4   -2.36    8.56   0
   3   5  14    7.78    6.61   0
   4   4   4  287.06   10.56   0
   6 -14  -4    5.47    7.80   0
   6 -10  -5    9.89    6.65   0
   6  -8  -5   17.42    8.18   0
   7 -11  -5    2.70    8.08   0
   7  -3  -4   10.14    6.89   0
   7   5   5   26.78   10.06   0
   8 -12  -5   16.82    7.79   0
   8   6  13    1.97    7.25   0
   9  -5  -5    7.47    8.48   0
  10  -2  -4  112.54    8.12   0
  10   6   7    1.08    8.88   0
  12  -8  -6   85.92    7.76   0
  13  -7  -6  218.23    8.52   0
  14 -10  -6   45.95    8.79   0
  15 -11  -6    4.59    7.96   0
  15  -7  -6   -0.72    8.81   0
  15  -3  -5    5.96    7.23   0
  16  -6  -6    7.37    7.56   0
  17 -11  -6   -2.27    8.71   0
  17  -3  -5    5.75    7.75   0
  17  -1  -4  146.89    7.53   0
  18  -6  -6   11.87    7.42   0
  18   6   5   11.68   16.75   0
  19  -1  -4   -0.62    7.65   0
  20  -6  -6   -4.33    8.62   0
  21  -1  -4   35.78    8.03   0
  21   5   3   70.20   17.44   0
  22  -6  -6  108.67    9.00   0
  23  -3  -5   -6.06    7.41   0
  23  -1  -4   -4.60    7.11   0
  24  -6  -6    8.57    7.97   0
  25  -7  -6   12.49    8.35   0
  25   3   0   19.37   10.43   0
  26  -8  -6    7.87    7.84   0
  26   0  -3   -1.33    8.10   0
  27  -7  -6   19.60    7.39   0
  27   1  -2    2.65    8.46   0
  28  -4  -5   -3.73    7.05   0
  28   4   2    7.13   11.81   0
  31  -1  -3    3.56    8.09   0
  32   0  -2    2.04    9.04   0
  32   2   0    9.49    8.81   0
 -17  -9   8    1.26   10.40   0
 -17  -7   9    3.61    8.20   0
 -16  -6   7   62.90    9.26   0
 -16  -4  11    2.64    6.97   0
 -16  -4  12   -6.67    6.56   0
 -16  -4  13   10.81    6.76   0
 -15  -3  11    1.40    5.95   0
 -15  -3  12   16.62    6.51   0
 -15  -3  13   -1.56    6.32   0
 -14  -4   6   75.53    7.34   0
 -14  -2  10    0.91    6.05   0
 -14  -2  12   -2.28    5.70   0
 -14  -2  13   -5.41    5.74   0
 -13  -5   4   10.59    8.67   0
 -13  -1  10   15.79    7.23   0
 -13  -1  11   20.00    6.14   0
 -13  -1  12    6.76    6.05   0
 -13  -1  13    3.30    6.37   0
 -12  -2   6   32.84    6.04   0
 -11  -1   6   54.89    7.19   0
 -10   0   7   -0.76    6.07   0
  -9  -1   4 1101.60   14.64   0
  -9   1  14   -0.67    5.70   0
  -9   1  15    0.41    5.18   0
  -8   2  11  150.15    7.22   0
  -8   2  12    2.70    6.23   0
  -6  -2   1 7976.30   61.45   0
  -6   0   3   -5.57    7.60   0
  -5   3   9    0.14    5.49   0
  -5   3  13   11.50    6.90   0
  -5   3  14    4.78    6.65   0
  -4 -10  -2  372.50   12.61   0
  -3  -3  -1  264.13   15.72   0
  -2   4   9    3.75    5.41   0
  -2   4  13   13.69    6.79   0
  -2   4  14    0.03    6.46   0
  -1  -7  -3   43.73    9.18   0
   0 -12  -3  114.71    9.45   0
   1   5  12    2.15    6.20   0
   1   5  13    0.80    8.15   0
   2  -8  -4  135.94    9.04   0
   2   4   5   21.25    5.58   0
   3 -11  -4   -4.26    8.60   0
   3  -3  -3   25.87    6.94   0
   3   5  15   -1.34    7.61   0
   4 -12  -4    1.48    8.85   0
   5 -13  -4   10.89    7.66   0
   5   5   6    3.92    6.63   0
   7  -7  -5   27.00    6.55   0
   8   6   8   19.74    8.16   0
   8   6  14    5.53    6.97   0
  10 -12  -5    9.36    9.02   0
  11 -13  -5   -6.33    7.73   0
  12  -4  -5   20.73    7.47   0
  12   6   6  664.83   16.63   0
  14  -8  -6   -6.69    7.61   0
  14   0  -3    6.96    6.31   0
  15  -9  -6    1.46    8.01   0
  16 -10  -6   37.84    8.09   0
  16  -8  -6   10.95    8.84   0
  17  -9  -6   16.77    9.19   0
  17  -7  -6    2.16    7.24   0
  17   7  10   26.32   10.46   0
  17   7  11    3.55    9.27   0
  18 -10  -6    4.53    8.09   0
  18  -8  -6    1.02    9.56   0
  19 -11  -6    3.82    7.28   0
  19  -9  -6    2.92    8.82   0
  19  -3  -5   -3.10    7.46   0
  19   7  10   11.22   10.40   0
  19   7  11    7.12    9.27   0
  20 -10  -6    7.50    8.42   0
  20  -8  -6    7.48    9.15   0
  21  -9  -6   -6.74    9.22   0
  21   7  10   -4.44   11.73   0
  22  -8  -6    4.87    8.37   0
  23  -9  -6    9.13    8.43   0
  23  -7  -6    4.25    7.87   0
  24  -8  -6   -7.77    7.95   0
  24   0  -3   -7.21    7.82   0
  26  -4  -5    0.44    7.25   0
  26   2  -1   25.97    8.90   0
  29  -5  -5    3.37    7.23   0
  31  -3  -4    6.72    7.21   0
  33   3   2   -1.69   10.35   0
 -17  -7   8   -1.09    8.79   0
 -17  -5  10   -0.32    7.76   0
 -17  -5  11    2.38    7.01   0
 -17  -5  12    2.93    6.48   0
 -17  -5  13   11.43    7.81   0
 -16 -10   6   33.23   14.35   0
 -16  -8   6   15.71    8.95   0
 -16  -4   9   51.05    8.02   0
 -15  -7   5   21.22    9.03   0
 -15  -5   6    0.94    8.22   0
 -15  -3   9   -4.65    6.01   0
 -15  -3  14   -0.35    6.39   0
 -14  -2   9   17.84    5.97   0
 -14  -2  14   -2.83    5.42   0
 -13  -7   3    3.24   10.89   0
 -13  -1   9   22.33    6.35   0
 -13  -1  14    5.75    5.94   0
 -12  -8   2    4.78   17.50   0
 -12   0  10    2.41    6.70   0
 -12   0  11    5.99    5.79   0
 -12   0  12  124.31    7.55   0
 -12   0  13    0.62    5.74   0
 -10  -4   2  475.83   15.53   0
  -9  -3   2  213.00   10.61   0
  -8   2  13    1.67    5.84   0
  -6 -10  -1    0.76   10.81   0
  -5   3   8   59.63    6.43   0
  -5   3  15    3.70    7.05   0
  -4  -8  -2    4.58    8.60   0
  -3 -11  -2    5.02   10.13   0
  -3   3   6  829.51   11.65   0
  -2   4   8  428.15    8.64   0
  -1  -9  -3   39.08    9.05   0
   0 -14  -2   35.42    9.35   0
   0   4   6  272.20    8.87   0
   1   5   9    6.69    6.04   0
   1   5  14    4.37    6.74   0
   3  -7  -4   14.49    8.43   0
   3   5   7  531.52   10.36   0
   6   4   3    3.06    8.75   0
   6   6   9    4.87    7.99   0
   6   6  14   18.42    8.58   0
   8 -10  -5   -2.61    7.62   0
   8  -8  -5    0.02    7.12   0
   9 -11  -5    4.85    7.45   0
   9  -1  -3   23.52    6.99   0
   9   5   4   54.68   12.36   0
  11  -5  -5  100.05    8.04   0
  12  -2  -4   14.04    7.43   0
  13   1  -2  181.72    8.70   0
  14  -4  -5   25.84    7.40   0
  15   7  10   17.60    9.59   0
  15   7  11   21.61    9.07   0
  16  -4  -5  110.52    9.54   0
  16   0  -3    9.26    6.84   0
  17   7   9   -3.61   11.74   0
  18   0  -3    6.14    8.77   0
  19   5   3    7.86   16.56   0
  19   7   9   -0.71   11.64   0
  20   0  -3    6.62    8.72   0
  21   7   9   -0.26   11.78   0
  22  -4  -5   45.72    9.24   0
  23   3   0    3.13    8.37   0
  24  -4  -5    5.91    7.93   0
  24   2  -1    0.27    8.95   0
  25   1  -2    8.64    7.79   0
  27  -5  -5   64.41    7.85   0
  27   5   4    1.76   13.17   0
  28  -6  -5    8.88    8.40   0
  29  -3  -4   27.62    7.56   0
  29   3   1    2.64    9.87   0
  30   0  -2   14.30    8.55   0
  31   1  -1    7.47    7.23   0
  32  -4  -4   -5.79    7.34   0
  32  -2  -3    9.27    7.42   0
  34   0  -1    6.94    9.32   0
 -18  -8   9   22.30    9.63   0
 -18  -8  10   -0.49    9.16   0
 -18  -6  11    4.90    8.88   0
 -18  -6  12  -10.72    8.51   0
 -17  -9   7    9.68   12.02   0
 -15 -11   5    0.49   13.71   0
 -15  -3   8  117.98    7.55   0
 -14  -2   8   68.96    6.18   0
 -13  -3   5  145.71    8.76   0
 -13  -1   8   11.54    6.64   0
 -13  -1  15    1.20    5.88   0
 -12   0   9    4.80    5.97   0
 -12   0  14   14.47    5.80   0
 -12   0  15   -0.92    5.80   0
 -11   1  11   13.24    5.95   0
 -11   1  12    6.58    6.00   0
 -11   1  13   -2.21    5.23   0
 -10   0   6   97.65    7.02   0
  -9   1   7   24.10    6.83   0
  -8   2  15    7.72    6.07   0
  -7   1   5  556.02   10.65   0
  -6   2   6    6.85    6.74   0
  -4  -4  -1  114.11   13.76   0
  -4   4  11   65.51    6.66   0
  -4   4  13  108.40    8.79   0
  -2 -12  -2    6.04    8.00   0
  -1 -13  -2   30.47    9.97   0
   0  -6  -3  496.56   12.07   0
   1  -5  -3 1583.37   18.34   0
   1   5   8    6.46    7.03   0
   1   5  15   11.34    7.97   0
   2  -4  -3  324.81    9.58   0
   3  -9  -4   14.15    6.87   0
   4 -14  -3   38.95    8.76   0
   4  -6  -4   25.05    6.37   0
   4   6  12   20.57    8.18   0
   5  -5  -4    8.38    6.03   0
   6  -2  -3 2204.26   20.81   0
   7 -13  -4    9.32    8.17   0
   7   1  -1   20.80    8.60   0
   9  -9  -5   62.66    7.39   0
   9  -7  -5  289.60    8.33   0
   9  -3  -4  787.85   12.77   0
  10 -10  -5    3.27    8.72   0
  10  -6  -5   93.52    7.24   0
  13  -5  -5   -2.23    7.26   0
  13   7  10    2.40    8.81   0
  13   7  11    2.15    8.54   0
  13   7  12   -5.04    9.46   0
  14 -12  -5    8.81    8.75   0
  14   2  -1  687.03   15.30   0
  15   1  -2   20.15    8.12   0
  15   7   9    6.96   10.55   0
  18  -4  -5   13.01    7.28   0
  20  -4  -5   89.65    8.13   0
  21   1  -2    9.55    8.89   0
  21   3   0   32.23    8.71   0
  22  -2  -4    8.47    7.00   0
  22   2  -1   64.51    9.45   0
  23   1  -2   12.50    7.27   0
  24  -2  -4   20.49    7.47   0
  26  -6  -5   32.57    8.91   0
  26   4   2   31.18   12.04   0
  27  -7  -5   18.04    9.13   0
  27  -3  -4   12.23    8.03   0
  27  -1  -3   27.29    7.18   0
  30  -4  -4   11.10    7.67   0
  30   2   0   14.32    8.76   0
  30   4   3    5.69   11.45   0
  33  -3  -3    5.10    7.92   0
 -17  -7   7    5.42    8.62   0
 -16  -6   6   14.72    9.01   0
 -14  -4   5   27.92    8.58   0
 -12  -2   5    5.65    6.27   0
 -12   0   8    9.23    6.94   0
 -11  -5   2   58.55   12.01   0
 -11   1  10   14.49    6.11   0
 -11   1  14    3.65    6.16   0
 -11   1  15    6.96    5.42   0
  -8  -2   2  485.22   13.40   0
  -8   0   4 1443.03   15.89   0
  -7   3  10  104.79    7.01   0
  -7   3  11   67.83    6.85   0
  -7   3  12    7.84    6.30   0
  -7   3  13    7.10    6.11   0
  -7   3  14   -0.68    6.01   0
  -6  -8  -1  151.33   13.83   0
  -5   3   7   15.60    6.35   0
  -4   4  10   -0.74    5.79   0
  -4   4  14    6.82    6.52   0
  -2 -14  -1   -1.79    9.89   0
  -2   2   3 2059.72   21.19   0
  -2   4   7  548.31    9.66   0
  -1   3   4  197.51    9.04   0
  -1   5  10    0.79    6.88   0
  -1   5  11    8.62    6.53   0
   0 -10  -3   36.31    8.64   0
   1 -11  -3   15.05    8.98   0
   2  -2  -2 1283.89   19.54   0
   3 -13  -3   -4.41    7.98   0
   4 -10  -4    0.53    6.90   0
   4   6  10   58.73    6.64   0
   4   6  14    1.97    6.69   0
   6   6   8    2.09    6.53   0
   8   0  -2 1596.88   19.45   0
   9 -13  -4   12.51    9.21   0
  10  -8  -5  110.18    7.79   0
  10   6   6   21.77    9.47   0
  11  -9  -5   22.78    8.61   0
  11  -7  -5   71.18    7.95   0
  11  -3  -4  348.78   11.42   0
  11   7  11    0.33    8.63   0
  11   7  13    1.55    9.37   0
  12 -10  -5   62.38    9.15   0
  13 -11  -5   -5.29    7.96   0
  13   7   9    0.06    9.03   0
  15 -11  -5   -1.70    9.53   0
  16 -12  -5   17.13    9.00   0
  16  -2  -4    7.50    6.81   0
  16   2  -1  209.94   11.39   0
  17   1  -2  318.93    9.97   0
  18  -2  -4    6.87    6.63   0
  20  -2  -4    6.50    6.27   0
  20   2  -1    8.36    9.04   0
  21  -5  -5  113.39    8.98   0
  23  -5  -5    5.01    8.27   0
  23   7   9    1.32   13.62   0
  24  -6  -5    0.20    7.68   0
  25  -7  -5   10.20    7.61   0
  25  -3  -4    6.16    8.00   0
  25  -1  -3   60.27    8.42   0
  26  -8  -5   -4.86    7.58   0
  28  -4  -4   21.64    8.06   0
  28   0  -2   -4.92    7.25   0
  29   1  -1    0.05    7.39   0
  30  -2  -3   -2.98    7.47   0
  31  -5  -4    5.52    7.95   0
  31  -1  -2   -5.63    8.95   0
  33   1   0   10.87    9.04   0
 -19  -7  11   -5.79    9.75   0
 -18  -6   9    7.63    8.74   0
 -17  -3  11   -0.20    8.39   0
 -17  -3  13   -2.26    7.06   0
 -16  -2  12    4.37    6.69   0
 -16  -2  13    7.87    6.26   0
 -16  -2  14   -5.02    7.67   0
 -15  -3   7   13.11    6.56   0
 -15  -1  12    0.28    6.36   0
 -15  -1  13   -2.16    6.05   0
 -14  -2   7   97.08    7.08   0
 -13  -1   7  306.14    8.14   0
 -11  -1   5  101.29    6.66   0
 -11   1   9  256.60    7.91   0
 -10  -6   1  162.49   25.01   0
 -10   2  12   41.38    6.48   0
 -10   2  13   -2.46    5.65   0
 -10   2  14    3.28    6.10   0
  -9   1   6   75.76    7.53   0
  -7   3  15    3.03    6.38   0
  -5 -11  -1   -1.37   11.40   0
  -4 -12  -1    1.15   11.01   0
  -4   2   4   18.70    6.97   0
  -3 -13  -1    2.06   10.72   0
  -3  -7  -2 1178.44   20.01   0
  -3   3   5  352.59    9.10   0
  -1   5  15   -0.23    7.43   0
   0   2   2  422.19   14.42   0
   1   3   3   60.24    6.75   0
   2 -14  -2   -0.55    9.58   0
   2   6  12    7.74    7.93   0
   2   6  13    2.71    7.83   0
   3   5   6   -0.07    5.88   0
   5  -7  -4    0.49    7.64   0
   5  -1  -2  978.22   16.66   0
   5   5   5  608.07   13.58   0
   6 -14  -3   13.40    8.37   0
   7  -5  -4   -0.77    8.47   0
   9   7  11   -0.53    8.30   0
   9   7  12    6.75    8.81   0
   9   7  13    1.52    9.07   0
  11 -13  -4   -5.26    8.84   0
  13  -9  -5   -1.17    7.77   0
  14   6   5   20.60   12.77   0
  15   7   8   99.48   13.80   0
  16 -10  -5    2.71    8.69   0
  17 -11  -5    4.22    7.67   0
  17   7   8   41.00   13.48   0
  18 -10  -5    0.63    8.77   0
  18   2  -1   48.70    9.27   0
  19 -11  -5   13.36    8.00   0
  19   7   8    4.32   12.66   0
  20 -10  -5    2.12    9.25   0
  22 -10  -5    1.77    8.51   0
  22  -6  -5    1.45    7.56   0
  23  -9  -5    7.98    8.35   0
  23  -3  -4   -4.17    7.29   0
  26   0  -2  -15.20    8.38   0
  27   3   1    4.72    7.90   0
  28   2   0    4.60    8.09   0
  29  -5  -4    7.79    7.36   0
  29   5   5    3.12   13.56   0
  31  -3  -3    0.48    7.04   0
  31   3   2   -0.65    9.36   0
  32   0  -1   -5.54    7.19   0
 -19  -7  10   -4.59   10.83   0
 -18 -10   8    2.56   12.43   0
 -18  -6   8    5.34    8.01   0
 -18  -4  11   -0.01    7.23   0
 -18  -4  12    3.05    6.79   0
 -18  -4  13    2.15    7.02   0
 -17 -11   7   10.18   12.89   0
 -17  -3  10    6.73    6.88   0
 -16  -8   5   56.90   11.35   0
 -16  -2  10   -2.45    6.31   0
 -15  -1  10    5.16    6.40   0
 -15  -1  14    2.53    5.89   0
 -14   0  11    3.72    6.48   0
 -14   0  12   -2.75    6.07   0
 -14   0  13   -8.71    5.98   0
 -14   0  14   -3.32    5.98   0
 -12  -4   3  386.36   12.47   0
 -12   0   7   -1.07    5.84   0
 -11   1   8   19.93    6.23   0
 -10  -2   3  300.10   10.40   0
 -10   0   5    7.46    7.29   0
 -10   2   9  395.49    9.63   0
 -10   2  15   -5.46    6.01   0
  -8  -8   0   11.97   15.10   0
  -7 -11   0   23.95   12.94   0
  -7   3   8  573.43   10.98   0
  -6   2   5   10.32    6.91   0
  -6   4  11  151.43    8.25   0
  -6   4  12    6.32    6.44   0
  -6   4  13    3.98    6.77   0
  -6   4  14   21.33    7.89   0
  -5   1   3 1386.51   17.23   0
  -4 -14   0   15.12   11.16   0
  -3   5  12   -0.64    7.32   0
   2   4   4  471.78   12.07   0
   2   6  10    1.97    7.35   0
   2   6  14    2.42    6.86   0
   4   6   8   20.06    7.73   0
   5 -13  -3   -4.84    8.72   0
   5  -3  -3  170.65    9.06   0
   6  -6  -4   88.85    7.09   0
   6   6   7  218.88   10.07   0
   7 -11  -4   -0.54    7.05   0
   7   7  12    9.00    8.27   0
   8 -14  -3    4.17    9.61   0
   8  -2  -3 2175.56   20.15   0
   9   7  10   -0.73    8.04   0
  10 -12  -4   10.35    9.60   0
  10  -4  -4  967.69   13.90   0
  11   7   9   11.50    8.13   0
  13 -13  -4   12.12    8.66   0
  13  -3  -4  457.95   11.03   0
  13  -1  -3  238.88    8.81   0
  13   7   8   11.51    9.31   0
  15  -9  -5    6.18    8.22   0
  16  -8  -5   49.36    8.93   0
  17  -9  -5  -11.85    8.10   0
  17  -7  -5    8.06    7.77   0
  17  -3  -4  121.80    9.09   0
  18  -8  -5   13.90    7.94   0
  19  -9  -5    6.00    7.91   0
  19  -7  -5    3.51    7.39   0
  21  -9  -5    7.82    7.87   0
  21  -7  -5   -3.22    6.98   0
  21  -3  -4    4.74    7.55   0
  21   7   8    3.29   13.46   0
  24   4   2   36.05   11.69   0
  26  -2  -3   49.00    9.10   0
  28  -6  -4   12.94    8.96   0
  29  -7  -4    9.55    8.07   0
  29  -3  -3   22.55    8.72   0
  29  -1  -2   32.33    9.17   0
  31   1   0   19.44    9.13   0
  32  -4  -3   -2.49    8.22   0
  32  -2  -2    2.72    7.11   0
  34   0   0   30.01    9.70   0
 -19  -9   9    8.40   10.34   0
 -19  -7   9   -2.19    9.78   0
 -19  -5  11   11.03    7.65   0
 -19  -5  12    4.88    7.15   0
 -18  -8   7   16.99   11.29   0
 -17  -9   6   17.29   12.05   0
 -17  -7   6    1.68    8.54   0
 -17  -5   7    4.25    6.80   0
 -16  -2   9  111.16    7.64   0
 -15  -7   4   19.08   10.71   0
 -14  -2   6   33.72    7.91   0
 -14   0  10   74.05    7.04   0
 -13   1  11   14.04    6.12   0
 -13   1  12    0.70    6.30   0
 -13   1  13    0.47    6.05   0
 -13   1  14    9.74    6.22   0
  -9 -11   1  102.34   17.56   0
  -9   3  12    3.19    6.01   0
  -9   3  13   -2.50    6.07   0
  -9   3  15  -10.35    7.27   0
  -8 -14   2   -2.67   13.40   0
  -7  -1   2  856.34   15.96   0
  -7   1   4  242.95    8.81   0
  -6 -14   1   26.02   12.26   0
  -6   4  10  106.69    6.59   0
  -6   4  15    6.79    6.87   0
  -5 -13   0   50.91   12.44   0
  -5   3   6  374.35    9.03   0
  -3   1   2  444.31   13.08   0
  -3   5  10   57.99    7.42   0
  -3   5  11   53.46    6.65   0
  -3   5  14    3.05    6.91   0
  -3   5  15   -4.55    7.31   0
  -2   4   6   94.13    6.84   0
  -1   5   8    6.78    5.87   0
   1 -13  -2    8.02    8.62   0
   1  -9  -3   15.82    8.44   0
   1  -7  -3   26.19    7.31   0
   1  -3  -2  199.03   10.90   0
   2 -10  -3   28.27    9.36   0
   2   6   9   82.92    7.96   0
   3 -11  -3  250.85   11.07   0
   4 -12  -3   56.17    9.28   0
   4  -4  -3  368.00   10.89   0
   6  -8  -4   45.98    7.41   0
   7  -9  -4   37.68    9.04   0
   7   5   4  164.48   11.95   0
   7   7  13   10.74    7.08   0
   8   6   6  117.91    9.53   0
   9 -11  -4   26.82    8.81   0
   9  -5  -4  260.24   10.39   0
   9   7   9   45.50    8.39   0
  10   0  -2   34.02    6.90   0
  12 -12  -4   22.36    9.05   0
  12   6   5  172.64   14.49   0
  15  -1  -3  168.32    8.16   0
  17  -1  -3  100.97    7.44   0
  19  -1  -3   13.07    6.59   0
  22  -4  -4   81.71    9.12   0
  24  -4  -4    9.07    7.42   0
  24   0  -2    4.81    6.81   0
  25  -5  -4    0.96    7.41   0
  25   1  -1   31.78    9.51   0
  25   3   1    7.72   10.39   0
  25   5   4   14.47   15.24   0
  26   2   0  152.71   10.37   0
  27  -7  -4    4.99    9.13   0
  28   4   3    2.77   11.63   0
  30  -4  -3   11.07    7.92   0
  30   0  -1   -0.73    7.94   0
  31  -5  -3   -2.84    9.46   0
  33  -1  -1   12.39    7.67   0
 -19  -5  10   -0.17    7.55   0
 -18  -4   9    0.44    6.41   0
 -17  -3   8   41.59    7.66   0
 -16 -10   5    3.26   13.74   0
 -16  -6   5   25.05    8.87   0
 -16  -4   6   -2.41    8.16   0
 -16  -2   8    4.16    7.87   0
 -15  -1   8   -0.27    6.57   0
 -14   0   9    7.55    5.87   0
 -13  -1   6  277.46    7.89   0
 -13   1  10   19.78    6.42   0
 -12  -2   4   17.93    7.73   0
 -12   2  12    3.50    6.14   0
 -12   2  13   -0.51    6.22   0
 -12   2  14    1.05    5.96   0
 -11   1   7   57.26    7.16   0
 -10   2   8  223.34    8.08   0
  -9  -1   3   24.06    6.17   0
  -7   3   7   69.77    8.14   0
  -6 -12   0    2.07   11.54   0
  -6   4   9   31.68    6.02   0
  -5  -1   1  295.99   14.47   0
  -4   4   7   13.57    5.98   0
  -3   5   9   38.63    6.48   0
  -2  -6  -2  798.87   16.00   0
  -1 -11  -2   58.06    9.74   0
   0 -14  -1    3.59    9.12   0
   0 -12  -2   23.92    8.81   0
   0   6  11   33.89    7.09   0
   0   6  14   -2.01    6.94   0
   2  -6  -3    8.59    7.02   0
   4 -14  -2    0.81    9.66   0
   4   0  -1   -3.63    6.85   0
   5   7  13    9.82    9.16   0
   5   7  14   15.70    7.60   0
   7 -13  -3    2.57    7.81   0
   7  -7  -4  100.45    7.35   0
   7   7  10   50.68    7.25   0
   8 -10  -4  109.56    8.51   0
   8  -6  -4  770.28   11.96   0
  10  -2  -3  298.67    9.92   0
  11 -11  -4   21.90    8.12   0
  11   7   8   -1.59    8.46   0
  14 -12  -4    9.55    9.07   0
  16 -12  -4   14.43    8.47   0
  16  -4  -4  292.31   10.83   0
  18 -12  -4    0.05    8.79   0
  18  -4  -4   10.95    7.33   0
  20  -4  -4   -1.03    6.97   0
  22   0  -2  182.82    9.23   0
  23  -5  -4   23.21    7.90   0
  24  -2  -3  119.77    8.32   0
  25  -9  -4   30.43    9.11   0
  26  -8  -4   14.48    7.91   0
  27  -3  -3    2.70    6.83   0
  27  -1  -2   -1.96    7.16   0
  29   3   2    7.16   11.01   0
  30  -2  -2   -3.45    7.48   0
  30   2   1   33.78    9.74   0
  33   1   1   27.72    9.99   0
 -20  -6  10    7.76    8.81   0
 -20  -6  11    4.84    8.27   0
 -19  -9   8   12.75   12.06   0
 -19  -7   8   16.18    9.72   0
 -19  -3  13   -7.48    8.98   0
 -18 -10   7    1.04   11.79   0
 -18  -6   7   93.62    9.67   0
 -18  -4   8    1.03    8.12   0
 -18  -2  12    7.47    6.56   0
 -18  -2  13   -1.40    6.72   0
 -17  -1  12    5.61    6.49   0
 -17  -1  13    4.83    6.14   0
 -17  -1  14    0.85    5.89   0
 -16   0  13   -0.67    6.76   0
 -14  -8   3   -0.63   14.22   0
 -14   0   8    5.21    5.84   0
 -13   1   9   33.35    6.34   0
 -12  -6   2  238.17   16.64   0
 -12   0   6  202.19    7.88   0
 -12   2  11   -1.28    5.93   0
 -11  -1   4  412.10   10.52   0
  -9 -13   2   14.17   14.62   0
  -9   1   5   18.98    6.73   0
  -8   4  11    3.71    7.34   0
  -8   4  12   29.89    7.10   0
  -8   4  13   -0.58    6.37   0
  -8   4  14    3.01    6.75   0
  -8   4  15    4.81    6.42   0
  -7 -13   1    4.65   12.04   0
  -5  -9  -1   37.77   10.62   0
  -5   5  11   -3.05    7.51   0
  -5   5  12   -3.68    6.66   0
  -5   5  13   20.09    6.60   0
  -5   5  15    7.15    7.39   0
  -1   5   7   49.57    6.21   0
   0   6  10  180.70    7.76   0
   1   5   6    8.69    6.49   0
   2  -8  -3  785.11   14.03   0
   2   6   8   37.44    8.09   0
   3   3   2 2638.02   33.49   0
   3   5   5  407.22   10.94   0
   4   4   3   31.23    9.40   0
   4   6   7   -4.84    8.04   0
   5   7  11   22.62    7.02   0
   7  -3  -3   75.75    7.69   0
   7   7   9    0.13    8.25   0
   8  -8  -4   57.06    6.65   0
   9 -13  -3   16.47    8.14   0
   9  -9  -4   86.40    7.66   0
   9  -7  -4   56.95    7.13   0
   9   1  -1  177.32   10.73   0
  10 -10  -4  209.51    9.57   0
  10  -6  -4  287.63    9.32   0
  11  -5  -4   12.81    7.83   0
  12  -2  -3   30.21    8.84   0
  12   0  -2  256.51    9.34   0
  13 -11  -4   10.43    8.25   0
  13  -5  -4   15.62    9.21   0
  15 -11  -4   16.83    8.00   0
  17 -11  -4   -4.74    7.70   0
  19 -11  -4   33.64    8.33   0
  19  -5  -4    8.17    9.42   0
  20  -2  -3  157.31    9.10   0
  20   0  -2  918.70   14.02   0
  21 -11  -4   12.13    7.76   0
  21  -5  -4    0.30    7.49   0
  22 -10  -4   -0.36    8.53   0
  22  -6  -4   29.48    9.09   0
  22  -2  -3  114.72    7.58   0
  22   4   2  181.09   14.00   0
  23  -9  -4   -5.39    8.23   0
  23  -7  -4   52.70    8.94   0
  23   1  -1   72.53    9.61   0
  24  -8  -4   -4.07    8.36   0
  25  -3  -3   -0.76    7.11   0
  28  -4  -3    7.19    7.11   0
  28   0  -1    6.35    7.40   0
  29   1   0   12.37    8.21   0
  30  -6  -3   11.89    7.22   0
  31  -3  -2    8.99    7.46   0
  31  -1  -1   -4.89    7.35   0
  32   0   0    9.17    8.43   0
 -20  -8   9   14.83   11.13   0
 -20  -4  12    1.77    8.75   0
 -19  -3  11   -2.79    7.44   0
 -18  -2  10   33.14    8.13   0
 -18  -2  11    2.99    7.17   0
 -17  -5   6   97.03    9.65   0
 -16  -2   7   79.02    8.13   0
 -16   0  11    5.53    6.74   0
 -16   0  12   25.46    6.57   0
 -16   0  14   -4.70    6.12   0
 -15   1  12    1.88    7.48   0
 -15   1  14    3.24    6.76   0
 -13   1   8   11.69    6.80   0
 -11   3  11    4.35    7.01   0
 -11   3  12   21.83    6.15   0
 -11   3  13   -2.56    6.30   0
 -11   3  14   17.67    6.43   0
 -11   3  15    3.11    6.14   0
 -10 -12   2    6.81   15.66   0
  -9   3   8   12.34    7.43   0
  -8   0   3    3.85    7.73   0
  -8   4  10    1.83    6.17   0
  -7  -5   0   98.43   22.01   0
  -5  -7  -1    3.92   11.75   0
  -5   3   5   70.36    8.21   0
  -5   5  10   24.06    6.59   0
  -3   3   4  102.23    8.66   0
  -3   5   8    6.62    5.59   0
  -2   6  11   48.54    7.98   0
  -2   6  12    7.31    6.86   0
  -2   6  13   20.30    7.25   0
  -2   6  14    0.53    7.93   0
  -1 -13  -1   -3.46    9.66   0
   3 -13  -2    6.59    7.61   0
   3   7  13   -2.60    6.97   0
   3   7  14   -4.04    7.24   0
   4 -10  -3    9.31    8.85   0
   5 -11  -3  167.37    8.74   0
   5   7  10    4.75    6.28   0
   6 -14  -2    8.37    8.01   0
   6   6   6  364.59   11.98   0
   7  -1  -2  834.78   15.00   0
   9   7   8  147.19   10.26   0
  10  -8  -4   40.09    6.74   0
  10   6   5    0.31   11.42   0
  11 -13  -3   -8.41    7.67   0
  12 -10  -4   81.39    8.20   0
  12  -6  -4   24.99    7.62   0
  13 -13  -3   -4.73    9.93   0
  13   7   7    4.40   11.46   0
  14  -2  -3  105.14    8.42   0
  14   0  -2 1030.64   14.50   0
  15  -5  -4    4.25    7.86   0
  15   7   7   22.54   11.46   0
  16 -10  -4   32.57    8.46   0
  16  -2  -3   29.85    7.47   0
  16   0  -2  771.95   13.00   0
  17  -5  -4  160.66    8.61   0
  17   7   7   39.46   14.53   0
  18 -10  -4   68.69    8.41   0
  18  -6  -4  103.07   10.18   0
  18  -2  -3   48.18    7.35   0
  18   0  -2   73.87    8.00   0
  19  -9  -4   10.56    9.14   0
  20 -10  -4   -4.41    7.81   0
  20  -8  -4    1.97    9.15   0
  20  -6  -4   -8.70    8.00   0
  21  -9  -4  -13.10    7.93   0
  21   1  -1   51.40    9.46   0
  22  -8  -4    8.52    7.93   0
  23   3   1   10.61    8.97   0
  25  -1  -2    8.15    6.94   0
  26  -4  -3    8.44    7.26   0
  27  -5  -3   17.32    8.92   0
  28  -6  -3    8.99    8.55   0
  28  -2  -2   31.93    7.48   0
  29  -7  -3   -0.86    7.83   0
  30   4   4    8.90   10.53   0
  31   3   3   -3.60   10.53   0
  32  -2  -1    2.03    8.29   0
  32   2   2    6.35    8.93   0
 -20  -6   9    3.66    9.28   0
 -20  -4  11    1.67    7.42   0
 -19  -5   8    3.98    8.21   0
 -19  -3  10    5.33    6.80   0
 -18  -8   6    6.82   10.91   0
 -17 -11   6    3.15   14.03   0
 -17  -3   7   -1.81    6.40   0
 -16   0  10   97.53    7.38   0
 -15  -5   4   -5.28    9.60   0
 -15  -3   5    7.06    8.23   0
 -15  -1   7    5.56    5.64   0
 -15   1  11   44.11    7.32   0
 -14  -2   5  284.81    8.96   0
 -14   0   7   10.27    6.93   0
 -14   2  13   -2.00    6.30   0
 -14   2  14   -4.91    6.45   0
 -13  -1   5  104.43    8.26   0
 -11   1   6   59.76    7.05   0
 -11   3  10   -7.85    6.64   0
 -10   0   4  142.74    7.48   0
  -7   3   6  375.44    9.56   0
  -7   5  13   -1.77    7.64   0
  -7   5  14    4.00    7.93   0
  -6   0   2   10.86    7.00   0
  -6   2   4   15.22    6.50   0
  -4 -10  -1   36.14   10.20   0
  -4   4   6  310.10    8.83   0
  -2 -14   0   18.97    9.84   0
  -2 -12  -1   -4.15    8.16   0
  -2   4   5 1056.69   13.43   0
  -2   6  10   41.34    7.86   0
   2 -14  -1    1.97    9.54   0
   2 -12  -2   40.31    8.19   0
   3  -7  -3   80.30    7.86   0
   3   7  11   -1.90    6.31   0
   5   7   9   11.07    8.38   0
   6  -4  -3   26.12    7.23   0
   7 -11  -3   18.36    9.05   0
   7   7   8    7.95    8.05   0
   8 -14  -2   -4.18    8.84   0
   9  -3  -3    4.21    7.98   0
  10 -12  -3   56.39    9.61   0
  11   1  -1 1642.75   22.08   0
  12  -8  -4   11.13    7.64   0
  12   8  12    2.10    9.38   0
  13  -7  -4  190.71    8.96   0
  14  -8  -4   49.86    7.35   0
  14  -6  -4  154.05    8.94   0
  14   8  11   43.92   10.90   0
  15  -9  -4   34.42    8.38   0
  16  -6  -4  861.97   13.28   0
  16   8  11    4.37   10.35   0
  17  -9  -4    8.66    8.38   0
  19  -7  -4   -6.93    7.37   0
  19   7   7   -0.39   15.63   0
  21  -3  -3   20.85    8.86   0
  22   2   0    6.71    8.86   0
  23  -1  -2    8.03    7.04   0
  24  -4  -3   34.56    8.71   0
  26  -2  -2   -2.45    8.69   0
  26   0  -1   -3.84    6.72   0
  26   4   3   28.89   12.87   0
  27  -7  -3    0.95    8.55   0
  27   1   0   -0.87    8.65   0
  28  -8  -3   -7.41    7.77   0
  28   2   1   52.51    9.18   0
  29  -3  -2   -1.28    7.79   0
  29  -1  -1    4.20    7.02   0
  30  -4  -2    6.16    8.61   0
  31  -5  -2   -3.30    8.95   0
  31   1   1    6.14    9.18   0
  33  -3  -1    2.16    7.33   0
  33  -1   0   14.55    7.70   0
  34   0   1    0.80    7.82   0
 -21  -7  10   10.35   10.66   0
 -20  -4  10   14.20    7.64   0
 -19  -9   7   16.89   13.21   0
 -19  -7   7    2.93    9.24   0
 -18  -4   7   -2.33    7.07   0
 -17  -7   5   20.12   10.67   0
 -17  -1   9   98.33    7.05   0
 -16  -4   5  120.29    9.33   0
 -16   0   9    4.45    6.32   0
 -14  -6   3  194.36   14.00   0
 -14   2  11    8.77    6.61   0
 -14   2  12   -3.79    6.45   0
 -12   2   8    6.76    6.51   0
 -10   4  12    8.23    6.80   0
 -10   4  14    1.85    6.61   0
 -10   4  15    0.67    6.53   0
  -8   2   5  400.99    9.79   0
  -7   5  11  108.05    7.51   0
  -7   5  15    0.05    6.62   0
  -6   4   7   11.83    6.29   0
  -5   5   9   -0.67    6.27   0
  -4   2   3 1840.19   19.68   0
  -4   6  13    1.53    6.82   0
  -4   6  14    3.97    7.01   0
  -3 -11  -1   53.42   10.07   0
  -1   1   1 2479.29   37.44   0
  -1   3   3   23.23    6.66   0
  -1   5   6   32.60    7.26   0
   0   4   4   15.37    5.89   0
   0   6   8  160.28    7.66   0
   1 -11  -2   14.69    7.61   0
   1   7  12    8.62    7.21   0
   1   7  13    2.09    6.88   0
   1   7  14   -6.47    7.20   0
   2   6   7  263.78    8.73   0
   4  -8  -3  583.44   11.57   0
   5 -13  -2   14.33    8.29   0
   5  -9  -3  454.27   12.15   0
   5   5   4    7.45    9.52   0
   6 -10  -3   73.99    8.71   0
   8   8  13   -4.92    9.38   0
  10   8  11   23.25    8.40   0
  10   8  12   10.81    9.57   0
  11   7   7  130.91   10.40   0
  12 -12  -3   -3.15    7.91   0
  14 -12  -3  -12.15    8.43   0
  17   1  -1   18.15    8.86   0
  18 -12  -3   -5.32    8.30   0
  19   1  -1  156.06    9.06   0
  20   4   2   15.58   11.12   0
  21 -11  -3   12.41    8.98   0
  21  -1  -2   20.21    8.23   0
  24 -10  -3   -2.36    7.91   0
  25  -9  -3   12.94    7.84   0
  26  -8  -3    5.98    8.22   0
  26  -6  -3    7.43    7.36   0
  27  -3  -2   20.85    8.24   0
  27   3   2   31.83    9.20   0
  27   5   5    2.11   13.65   0
  30  -2  -1   34.24    9.50   0
  30   0   0   45.68    8.14   0
  34  -2   0   -1.30    7.48   0
 -21  -5  10    7.50    9.53   0
 -20  -8   8    0.97   10.12   0
 -20  -6   8   14.51    9.17   0
 -20  -4   9   26.92    8.73   0
 -20  -2  13   10.61    7.50   0
 -19  -1  12    1.26    7.34   0
 -19  -1  13    9.13    7.11   0
 -18   0  12   21.39    7.76   0
 -18   0  13    2.44    6.62   0
 -18   0  14    0.98    6.04   0
 -17  -9   5   -2.14   13.01   0
 -16  -2   6   27.39    7.84   0
 -15   1   9    5.10    5.67   0
 -14   2  10    6.95    6.59   0
 -13   1   7  303.67    8.48   0
 -13   3  12   16.62    6.61   0
 -13   3  13    4.98    6.52   0
 -12   0   5    6.29    6.14   0
 -11   3   9  127.11    7.57   0
 -10   4  11    6.26    6.15   0
  -9   3   7   94.48    7.31   0
  -5   5   8  133.28    7.60   0
  -4   6  11    2.74    6.34   0
  -3 -13   0   34.07   10.77   0
  -3   5   7   77.80    6.52   0
  -1   7  13   10.45    7.74   0
  -1   7  14   16.23    8.75   0
   1 -13  -1    4.65    9.37   0
   1   7  11   -1.35    6.31   0
   3   7   9   32.41    8.42   0
   4 -14  -1    9.96   10.09   0
   4 -12  -2    4.30    8.88   0
   4   6   6   52.32    9.01   0
   5  -7  -3  209.04    8.37   0
   6   8  13   -2.89    8.91   0
   7 -13  -2    1.55    7.70   0
   8 -10  -3    5.79    8.72   0
   8  -4  -3 1388.52   16.36   0
   8   6   5    4.82   10.19   0
   8   8  11    1.71    8.02   0
   8   8  12    4.96    7.90   0
   9  -1  -2  126.25    8.73   0
   9   7   7    9.22    9.73   0
  11 -11  -3   52.25    9.92   0
  11   5   3  438.44   28.45   0
  12   8  10    2.93    9.47   0
  13  -3  -3   59.09    8.64   0
  14   8  10    2.04    9.22   0
  15  -3  -3    9.66    7.76   0
  15   1  -1   11.24    8.56   0
  16   8  10    0.67   11.06   0
  17 -11  -3    2.71    8.67   0
  17  -3  -3   48.14    7.71   0
  19 -11  -3    4.63    8.38   0
  19  -1  -2  137.01    8.82   0
  20   2   0  197.58   11.18   0
  22 -10  -3   -1.10    8.55   0
  23  -9  -3   -3.50    8.12   0
  23  -5  -3  149.44    9.08   0
  23   5   4    3.36   14.56   0
  24  -8  -3   69.63    8.57   0
  24  -6  -3   32.18    7.94   0
  24  -2  -2   36.39    7.31   0
  24   0  -1    5.56    6.87   0
  25  -7  -3   17.11    8.05   0
  26   2   1   -4.76    9.44   0
  27  -1  -1   63.15    8.99   0
  28  -4  -2    2.67    7.91   0
  29  -5  -2   -6.73    7.03   0
  30  -6  -2   -4.40    7.13   0
  30   2   2   -4.01    9.44   0
  31  -3  -1    0.79    7.20   0
  31  -1   0   17.53    9.13   0
  32  -4  -1    0.07    8.86   0
  33   1   2    5.17    9.53   0
 -21  -7   9   -1.62    9.97   0
 -19  -1  11    8.60    6.96   0
 -18 -10   6    4.93   13.41   0
 -18   0  11   -7.55    6.93   0
 -17  -3   6   10.79    8.17   0
 -17   1  12   -0.25    6.21   0
 -17   1  13    9.32    6.37   0
 -17   1  14    4.16    6.76   0
 -16  -8   4   22.63   12.14   0
 -16   0   8    4.56    6.10   0
 -16   2  14   -1.51    7.54   0
 -15  -1   6   10.58    5.85   0
 -14   0   6  231.51    8.49   0
 -13   3  11   13.44    6.51   0
 -11   1   5  100.97    8.66   0
 -10   4  10    2.85    6.25   0
  -9   1   4 1078.27   14.09   0
  -9   5  12   10.65    7.69   0
  -9   5  13   10.96    6.45   0
  -9   5  14   10.74    6.86   0
  -7  -9   0  237.83   15.13   0
  -7   1   3  495.90   11.18   0
  -6   6  14   -1.32    6.88   0
  -4   6  10   -1.68    6.40   0
  -1   7  12    8.03    7.36   0
   0  -8  -2   19.12    9.30   0
   0  -6  -2  185.34   10.34   0
   1   7  10    8.60    6.59   0
   3  -3  -2   84.04    8.20   0
   6  -8  -3  457.08   10.67   0
   6  -6  -3  128.73    7.92   0
   6   8  12    3.75    7.37   0
   7  -9  -3   98.17    8.21   0
   7  -5  -3  591.37   11.97   0
   9 -13  -2    6.42    7.92   0
  10 -10  -3   -4.63    9.39   0
  10  -4  -3  589.31   12.66   0
  10   8  10    1.26    8.99   0
  11 -13  -2   -6.68    9.09   0
  11  -1  -2  904.03   14.43   0
  13 -11  -3    9.64    7.97   0
  15 -11  -3   -2.15    7.82   0
  15  -1  -2   17.59    8.81   0
  17  -1  -2  321.69    9.59   0
  18 -10  -3   -6.21    8.79   0
  18  -4  -3   -1.97    7.68   0
  18   2   0  282.07   12.77   0
  18   4   2    3.64   13.51   0
  18   8  10    8.69   11.40   0
  20 -10  -3  -15.33    7.77   0
  21  -5  -3    2.00    7.33   0
  22  -2  -2    8.36    7.55   0
  22   0  -1   -1.22    8.91   0
  23  -7  -3    0.68    7.67   0
  25  -3  -2   -0.75    6.91   0
  28  -6  -2  -16.82    8.73   0
  28   0   0    2.49    8.91   0
  29  -7  -2   -5.67    7.59   0
  29   1   1    4.69    8.39   0
  29   5   6    3.16   13.82   0
  32  -2   0   -0.88    9.01   0
  32   0   1   -5.15    7.74   0
 -22  -6  10   10.63   10.44   0
 -21  -5   9   -2.71    7.49   0
 -20  -4   8   15.90    8.15   0
 -20  -2  10    8.57    7.36   0
 -19  -1  10    2.03    6.27   0
 -18  -4   6   -2.26    8.77   0
 -18   0  10    3.16    6.47   0
 -16   2  12    4.55    6.51   0
 -16   2  13   -5.01    6.58   0
 -15   1   8    7.80    6.31   0
 -12  -2   3   29.05    8.26   0
 -12   4  12    7.19    6.38   0
 -12   4  13   -5.31    6.62   0
 -10   4   9   65.23    7.04   0
  -7   3   5   13.70    7.38   0
  -7   5   9  141.29    7.18   0
  -6 -10   0  100.93   12.74   0
  -6   4   6  464.94    9.77   0
  -6   6  12    0.27    6.34   0
  -5 -11   0   -0.15   11.53   0
  -4 -12   0    6.85    8.94   0
  -4  -8  -1   77.79   10.22   0
  -4  -6  -1   48.87   11.15   0
  -3   7  14    1.22    8.74   0
  -2   2   2 1307.16   20.11   0
   0 -14   0   -6.37    8.91   0
   0 -12  -1   10.23    8.53   0
   0  -2  -1   93.73   12.02   0
   1  -5  -2   -0.16    7.62   0
   1   7   9  138.87    8.72   0
   2 -10  -2  195.08   10.40   0
   3 -13  -1    3.10    9.03   0
   4   8  12    5.36    8.86   0
   6   0  -1    0.88    7.84   0
   7  -7  -3  165.15    8.04   0
   7   7   7    1.82    8.68   0
   8  -8  -3   96.88    7.53   0
   8  -6  -3   23.33    7.61   0
   8   8  10    1.23    8.79   0
  12 -10  -3    8.80    7.54   0
  12   8   9   69.09   11.15   0
  13 -13  -2   -0.22    8.11   0
  14 -10  -3   11.94    7.67   0
  14  -4  -3    2.79    8.15   0
  14   8   9    8.99   10.60   0
  15 -13  -2   11.68    9.21   0
  16 -10  -3    8.24    8.27   0
  16  -4  -3  241.66    9.62   0
  16   2   0    6.78   10.79   0
  17  -9  -3   10.49    9.60   0
  17  -5  -3   33.23    9.35   0
  19  -9  -3   -2.47    7.99   0
  20  -8  -3   59.12    8.44   0
  20  -6  -3    7.71    7.62   0
  21  -7  -3   -2.25    7.50   0
  25  -1  -1   32.18    7.11   0
  25   3   2   37.44   10.50   0
  27  -7  -2    9.33    8.48   0
  28  -8  -2    1.81    7.89   0
  28   4   4   10.32   11.66   0
  29  -3  -1   -0.58    7.31   0
  29   3   3   -5.61    9.75   0
  31  -5  -1   18.56    8.08   0
  32   2   3    7.34    9.09   0
  33  -3   0   -0.65    7.54   0
  33  -1   1   21.82    8.85   0
 -22  -4  11    7.01    7.53   0
 -21  -7   8    0.57    9.89   0
 -21  -3  10   38.29    8.03   0
 -20  -6   7    2.89    8.38   0
 -19  -7   6    5.58    8.53   0
 -19  -1   9   -3.91    8.03   0
 -17   1  10   46.08    7.55   0
 -16   0   7    6.46    6.48   0
 -16   2  11    2.15    6.85   0
 -15   3  12   16.76    7.75   0
 -15   3  14    3.16    6.36   0
 -14  -2   4  443.84   11.17   0
 -14   2   8   61.75    8.24   0
 -13  -3   3   63.15    8.64   0
 -13   1   6  280.07    8.75   0
 -12   4  11   12.59    6.57   0
 -11  -3   2   35.61    9.09   0
 -11  -1   3   95.03    8.14   0
 -11   5  14   12.69    8.31   0
 -10  -2   2  143.23    9.98   0
  -9   3   6  420.77    9.80   0
  -9   5  10   24.05    6.42   0
  -8   4   7  137.26    7.68   0
  -8   6  14   -2.72    7.51   0
  -6 -14   2    6.36   11.61   0
  -6   6  11   10.36    6.28   0
  -5 -13   1    6.33   11.76   0
  -5   1   2  965.93   17.37   0
  -5   5   7   23.80    6.02   0
  -4   0   1    2.28   10.30   0
  -4   6   9   -4.79    5.78   0
  -3  -9  -1    7.11   10.17   0
  -3   5   6  103.89    6.88   0
  -3   7  13   -1.50    6.89   0
  -2 -10  -1   -0.30   10.00   0
  -1 -11  -1    0.75    9.16   0
  -1   7  10  107.46    7.73   0
   2   2   1    3.04    9.81   0
   2   4   3   88.19    7.98   0
   2   6   6    6.22    6.62   0
   2   8  13    7.26    8.78   0
   3   5   4   18.55    8.10   0
   3   7   8   16.08    6.79   0
   4   8  11    9.32    8.58   0
   5 -11  -2    3.05    6.94   0
   6   6   5  162.32   11.01   0
   6   8  10   14.08    8.34   0
   8 -14  -1   14.35    8.01   0
   8 -12  -2    0.49    7.88   0
   9  -7  -3   20.25    7.05   0
  10 -12  -2   13.92    9.38   0
  10  -8  -3  159.29    7.88   0
  10   8   9   46.29    8.99   0
  11  -9  -3  110.97    7.85   0
  11  -5  -3    5.85    8.32   0
  12  -8  -3   61.62    9.17   0
  13  -9  -3   30.84    7.95   0
  13  -5  -3  152.17    9.41   0
  14  -8  -3    6.56    8.25   0
  14   2   0   16.22    9.08   0
  15  -9  -3    4.05    8.12   0
  15  -5  -3   33.06    8.08   0
  16 -12  -2   -2.77    9.52   0
  16  -8  -3    6.66    8.00   0
  16   8   9   -0.51   11.73   0
  17  -7  -3   83.62    8.56   0
  18 -12  -2   11.27    7.69   0
  18  -8  -3   60.04    8.13   0
  18  -6  -3    4.40    7.87   0
  20  -2  -2   34.39    6.80   0
  20   0  -1   13.80    8.53   0
  21 -11  -2   -1.85    9.04   0
  23  -3  -2    8.73    6.87   0
  23   1   0    6.72    8.57   0
  24 -10  -2   30.73    8.16   0
  24  -4  -2   29.68    7.59   0
  24   2   1   30.59    9.68   0
  25  -9  -2   11.20    7.55   0
  25  -5  -2   21.03    9.18   0
  26  -8  -2   12.93    8.14   0
  26  -6  -2   12.36    7.28   0
  26  -2  -1   18.89    9.06   0
  26   0   0  120.37    9.72   0
  29  -1   0    7.90    7.59   0
  30   0   1    1.79    8.96   0
  31   3   4   40.67   11.19   0
 -22  -8   9    9.17    9.75   0
 -22  -6   9   11.28    9.67   0
 -22  -4  10    5.48    7.83   0
 -21  -9   8    4.66   11.59   0
 -21  -5   8   -1.49    8.41   0
 -21  -3   9    4.25    7.71   0
 -21  -1  12   -4.72    7.41   0
 -21  -1  13    8.64    7.41   0
 -20  -2   9    5.42    6.80   0
 -20   0  12    9.21    6.77   0
 -20   0  13    5.88    6.33   0
 -19  -5   6    2.63    9.19   0
 -19  -3   7    9.47    6.86   0
 -19   1  13    0.24    6.64   0
 -18  -6   5  187.17   12.28   0
 -18   0   9    2.56    6.64   0
 -17   1   9  108.87    8.65   0
 -15  -3   4  137.52    8.67   0
 -15   3  11   -2.03    6.46   0
 -14  -4   3    0.87   10.46   0
 -14   4  13   19.95    7.98   0
 -13  -1   4    8.19    5.85   0
 -12  -4   2  151.47   13.92   0
 -11   5  13    9.49    6.69   0
 -10   2   5   12.16    7.12   0
 -10   4   8   74.59    6.82   0
  -8   2   4   41.46    7.58   0
  -8   6  12    5.66    6.69   0
  -7   5   8   66.95    6.54   0
  -6   6  10   -1.11    6.74   0
  -5   7  14    7.99    8.30   0
  -3   7  11    9.08    6.63   0
  -2   4   4  622.48   11.75   0
  -1 -13   0   54.65   10.40   0
  -1   5   5  315.67    8.94   0
   1  -7  -2  407.95   10.95   0
   2 -14   0   22.38    8.92   0
   2 -12  -1   24.24    9.20   0
   2   8  12    3.25    7.10   0
   4 -10  -2   16.86    7.34   0
   5 -13  -1    9.24    9.11   0
   5  -3  -2   46.06    8.10   0
   5   7   7   35.67    8.68   0
   7 -11  -2   35.70    9.22   0
   8  -2  -2  509.59   12.24   0
   8   8   9   71.41    9.19   0
   9   5   3  532.72   24.09   0
  11  -7  -3    0.85    7.19   0
  12 -12  -2   78.53    8.98   0
  12  -6  -3  123.24    8.94   0
  13  -7  -3   10.93    7.26   0
  13   7   6  168.94   15.28   0
  14 -12  -2   13.62    8.08   0
  15  -7  -3   -4.97    7.51   0
  16  -2  -2   91.38    9.95   0
  16   4   2   28.37   14.54   0
  18  -2  -2   57.82    7.18   0
  18   0  -1    6.98    9.01   0
  18   8   9    3.21   12.49   0
  19 -11  -2   14.19    8.27   0
  21  -3  -2  122.24    7.91   0
  22 -10  -2    5.36    7.95   0
  23  -9  -2   -6.82    8.51   0
  23  -1  -1   87.77    7.96   0
  24  -8  -2    2.22    7.75   0
  25  -7  -2   10.69    7.58   0
  26   6   7    3.40   17.42   0
  27  -3  -1   26.40    7.38   0
  27   1   1   40.72    9.23   0
  28  -4  -1   26.05    8.57   0
  30  -6  -1   -1.14    7.12   0
  30  -2   0    7.53    7.80   0
  30   4   5    5.15   10.02   0
  31  -3   0   -3.70    7.39   0
  32  -4   0    5.25    7.96   0
  33   1   3   15.54    9.88   0
 -22  -2  11   -9.13    8.11   0
 -22  -2  12    3.28    7.71   0
 -21  -1  11    2.67    7.23   0
 -20  -4   7    8.50    8.57   0
 -20   0  11    2.02    6.64   0
 -19  -9   6    2.78   12.45   0
 -19  -1   8   86.24    8.67   0
 -19   1  12    4.79    7.02   0
 -18  -8   5   13.66   12.60   0
 -18   2  12    8.31    7.68   0
 -18   2  13   -2.10    6.87   0
 -17  -3   5    9.65    8.38   0
 -16  -4   4  321.65   11.90   0
 -16  -2   5   16.68    6.93   0
 -16   2   9  119.02    8.67   0
 -15   3  10   -1.91    6.36   0
 -14   0   5    7.28    7.27   0
 -14   4  12    0.59    6.62   0
 -13   3   8   -1.82    6.33   0
 -12   0   4  439.51    9.85   0
 -12   2   6   29.66    7.15   0
 -12   4   9   24.34    8.17   0
 -10   0   3    6.55    5.97   0
  -9  -1   2  121.38    8.10   0
  -8   6  11    0.64    6.92   0
  -7  -7   0   66.69   15.26   0
  -6 -12   1   75.08   13.90   0
  -6   6   9    4.75    7.31   0
  -5   7  12    6.04    7.14   0
  -4   6   8  218.20    7.31   0
  -3  -5  -1    5.47    9.69   0
  -3   3   3   30.25    7.22   0
  -2 -14   1    4.09    9.24   0
  -2   6   7   82.06    7.06   0
  -1   7   9   50.34    6.92   0
   0   8  12    7.08    7.98   0
   0   8  13    1.15    6.94   0
   1   3   2 2312.48   28.72   0
   2  -8  -2   28.70    7.77   0
   2  -6  -2  546.54   13.11   0
   2   8  11    6.92    7.31   0
   3  -9  -2   67.26    8.03   0
   4   8  10    7.88    7.09   0
   6 -10  -2   33.54    9.07   0
   7 -13  -1   -2.70    9.03   0
   8   0  -1   -3.76    9.24   0
   9 -11  -2    6.19    8.05   0
  10  -2  -2  148.32    9.07   0
  11 -11  -2   10.73    9.19   0
  11   7   6   42.98   10.68   0
  12  -2  -2   35.78    7.80   0
  13 -11  -2    5.11    8.96   0
  14  -2  -2 1142.31   15.44   0
  15 -11  -2   20.42    8.00   0
  15   7   6  109.24   17.02   0
  16   0  -1    1.44    8.77   0
  17 -11  -2   10.05    8.09   0
  19  -3  -2  222.09    8.76   0
  20 -10  -2   40.67    8.40   0
  21  -9  -2   10.89    9.19   0
  21   1   0  378.69   12.50   0
  22  -4  -2  228.12    8.55   0
  23  -7  -2   27.43    8.07   0
  23  -5  -2   14.33    7.66   0
  24  -6  -2    7.04    7.18   0
  24  -2  -1    4.77    8.67   0
  27  -1   0    7.58    8.55   0
  28  -8  -1   -1.71    8.09   0
  28  -6  -1    6.63    8.32   0
  29  -7  -1    2.15    7.33   0
  31  -1   1    3.36    7.28   0
  32  -2   1    9.97    9.23   0
  32   0   2    5.82    8.86   0
 -23  -5  10   11.81    8.37   0
 -23  -3  11    9.87    9.17   0
 -22  -4   9    0.64    7.84   0
 -21  -7   7    4.88   11.17   0
 -21  -1  10   -4.12    9.04   0
 -20 -10   7    3.19   13.09   0
 -20   0  10   13.93    7.94   0
 -19   1  11   11.63    6.51   0
 -18  -2   6   51.55    8.23   0
 -18   0   8  172.88    7.90   0
 -18   2  11    2.51    8.43   0
 -17  -1   6    9.77    8.04   0
 -17   1   8    7.99    6.78   0
 -17   3  13    5.35    7.15   0
 -15  -7   3    0.47   12.00   0
 -14   4  11   11.79    6.71   0
 -13  -7   2  189.29   23.10   0
 -10   4   7   62.12    8.06   0
 -10   6  13    7.23    7.14   0
 -10   6  14   15.67    6.94   0
  -8 -14   3    8.39   12.38   0
  -8   4   6  171.07    8.26   0
  -8   6  10    6.09    7.79   0
  -7 -13   2   -3.06   12.93   0
  -7   5   7    6.78    7.67   0
  -6   4   5   18.23    8.27   0
  -5   5   6   10.06    7.25   0
  -5   7  11   11.72    6.37   0
  -3  -7  -1   75.01   11.65   0
  -2 -12   0   48.44    9.28   0
  -2  -4  -1   24.92    9.72   0
  -2   8  13    4.19    8.19   0
   0   6   6   72.56    7.38   0
   0   8  11   10.28    8.51   0
   1 -13   0   62.45   10.05   0
   1 -11  -1    2.09    9.15   0
   2   8  10    5.74    8.40   0
   3   7   7  105.43    9.44   0
   4 -14   0   32.59    8.86   0
   4 -12  -1  109.43   10.27   0
   5  -9  -2    1.69    9.25   0
   7  -3  -2  413.72   11.81   0
   9 -13  -1    5.53    7.97   0
   9   7   6   97.64   10.96   0
   9   9  12    7.73    9.33   0
  10   0  -1    1.00    8.59   0
  10   8   8    3.96    9.58   0
  11 -13  -1   -1.60    7.81   0
  12   8   8   -2.07   11.52   0
  13 -13  -1   32.02    8.49   0
  13   3   1  387.79   18.94   0
  14   8   8   -0.57   12.58   0
  15 -13  -1   -2.30    9.04   0
  16 -10  -2   99.75   10.39   0
  17  -3  -2   98.92    8.35   0
  18 -10  -2   61.56    8.41   0
  19  -9  -2   67.12    9.89   0
  20  -4  -2   -5.00    7.05   0
  21  -7  -2   50.57    8.92   0
  21  -1  -1   51.61    7.63   0
  22  -8  -2   -1.13    7.21   0
  22  -6  -2   19.59    7.51   0
  24   0   0  156.35    8.64   0
  25  -3  -1  111.83    8.07   0
  27  -7  -1   -0.95    7.30   0
  27  -5  -1    7.50    7.65   0
  27   3   3    5.55    9.41   0
  28  -2   0    0.32    8.32   0
  28   0   1   13.69    8.94   0
  29  -3   0    0.87    9.12   0
  30  -4   0    0.19    8.39   0
  30   2   3    2.51    8.91   0
  31  -5   0    8.88    7.71   0
  33  -3   1   -5.38    7.79   0
 -23  -7   9   -3.68   10.26   0
 -23  -5   9   -0.33    9.20   0
 -22  -8   8    3.71   11.08   0
 -22  -6   8   28.72    8.21   0
 -22  -2  10    4.50    7.51   0
 -21  -5   7   69.39    9.69   0
 -21  -3   8   -0.87    6.86   0
 -20  -6   6    3.00    8.63   0
 -19  -3   6   11.64    8.46   0
 -19   1  10   -6.22    6.91   0
 -18  -4   5   19.55    8.58   0
 -17  -7   4  157.89   13.51   0
 -17   3  11    0.63    7.98   0
 -17   3  12    1.84    7.13   0
 -16   0   6   37.92    6.31   0
 -16   2   8    5.85    7.74   0
 -16   4  13    8.56    7.63   0
 -15  -5   3   28.44   10.99   0
 -15   3   9   -2.45    6.14   0
 -14   4  10   44.43    6.73   0
 -13   1   5  102.96    7.44   0
 -13   5  12    8.67    6.88   0
 -12   4   8  378.66   10.31   0
 -11   1   4  405.02    9.77   0
 -10   6  12   18.45    6.84   0
  -9   3   5  383.60   10.00   0
  -9   5   8    1.37    6.23   0
  -8   0   2 1582.79   20.24   0
  -7 -11   1   31.59   11.99   0
  -7   7  13    8.79    7.16   0
  -5   7  10   49.07    7.90   0
  -4   6   7   -3.93    6.89   0
  -3   7   9   11.32    6.72   0
  -2   8  12   -0.95    6.97   0
  -1   7   8   42.97    6.90   0
   0 -10  -1    2.99    9.42   0
   1   5   4   57.90    8.88   0
   4  -8  -2    3.71    7.54   0
   4   8   9   92.11    8.18   0
   6 -14   0   10.02    8.27   0
   6 -12  -1   87.32    9.81   0
   7  -9  -2    8.25    9.66   0
   7   7   6  391.09   13.88   0
   7   9  12    5.45    9.75   0
   8 -14   0    9.57    9.58   0
   8   8   8   23.67   10.18   0
   9  -3  -2  217.41   10.74   0
  12 -10  -2   80.86    8.75   0
  12   0  -1    2.29    6.68   0
  14 -10  -2  110.30    8.99   0
  14   4   2  117.17   17.62   0
  15  -3  -2  580.57   12.39   0
  17  -9  -2   68.96    9.35   0
  18 -12  -1   -0.19    7.60   0
  18  -4  -2  282.02    9.24   0
  19  -5  -2    3.91    7.35   0
  19   1   0   25.31    9.43   0
  20  -8  -2   13.50    7.47   0
  20  -6  -2   54.32    7.88   0
  20   8   9    1.13   18.63   0
  21 -11  -1   11.36    8.14   0
  21   5   4    1.39   13.53   0
  22  -2  -1   62.61    7.46   0
  22   4   3   -4.51   11.82   0
  24 -10  -1    7.89    7.95   0
  25  -9  -1   18.13    7.72   0
  25   1   1   14.76    9.23   0
  25   5   5  111.58   15.12   0
  26  -8  -1   20.02    8.61   0
  26  -6  -1    0.35    7.44   0
  26   2   2   -0.44    8.65   0
  29   1   2    1.55    7.17   0
  30  -6   0    3.80    7.44   0
  32   2   4    3.04    8.53   0
 -23  -1  12    6.92    8.46   0
 -22  -2   9   16.48    8.32   0
 -22   0  12   22.53    7.37   0
 -21  -1   9    9.40    7.02   0
 -21   1  12   -6.55    6.81   0
 -20  -8   6    4.39   11.92   0
 -20  -2   7   13.67    7.66   0
 -20   0   9   -2.75    6.67   0
 -20   2  13    1.97    7.07   0
 -19  -1   7   16.86    6.57   0
 -18   0   7   -1.34    5.84   0
 -18   2  10   28.43    7.54   0
 -17  -5   4  151.40   10.29   0
 -16   4  12    0.31    6.99   0
 -15   1   6   11.76    6.09   0
 -13  -5   2    5.51   11.91   0
 -13   3   7  110.40    7.49   0
 -10   6  11    3.28    6.95   0
  -9   1   3   25.78    6.85   0
  -8 -10   1   50.62   14.07   0
  -8  -2   1  453.74   16.10   0
  -8   6   9  123.64    7.65   0
  -7   3   4   10.60    6.97   0
  -7   7  11   23.55    7.36   0
  -4 -14   2    9.97   10.75   0
  -4   4   4   76.55    7.13   0
  -4   8  13   -1.95    8.84   0
  -3 -13   1   -1.77    9.89   0
  -3 -11   0   26.16    9.46   0
  -3   5   5  236.30    8.46   0
  -2  -8  -1   22.26   10.01   0
  -2   6   6   21.74    7.63   0
  -2   8  11    4.91    8.87   0
  -1  -9  -1   10.07    9.39   0
   0 -14   1    0.15    9.36   0
   0   4   3  889.05   15.12   0
   1   7   7   77.42    8.79   0
   2   6   5   40.58    8.95   0
   2   8   9   15.35    8.41   0
   3 -13   0   41.04   10.65   0
   3 -11  -1  288.43   11.83   0
   4  -6  -2   52.49    7.23   0
   5  -5  -2    4.96    6.60   0
   5   9  12   11.18   10.34   0
   6  -8  -2   10.47    7.63   0
   6  -4  -2   20.07    8.08   0
   6   8   8    2.70    9.16   0
   7   5   3   65.95   13.97   0
   7   9  11    7.08    8.85   0
   8 -12  -1   83.65    9.17   0
   9  -9  -2   44.15    7.63   0
   9   9  11    1.57    9.14   0
  10 -14   0    7.21    8.09   0
  10 -12  -1  119.19   10.49   0
  11  -9  -2   13.12    7.21   0
  11  -3  -2   30.87    8.75   0
  11   9  11    4.05    9.53   0
  12 -12  -1   35.82    9.58   0
  13  -9  -2   79.61    8.57   0
  13  -3  -2   25.61    8.84   0
  13   9  11   19.50   11.69   0
  14 -12  -1   40.15    8.64   0
  15  -9  -2   54.14    8.53   0
  16 -12  -1    1.14    8.55   0
  16  -8  -2    0.94    8.01   0
  16  -4  -2  340.39   10.71   0
  16   8   8    4.70   13.32   0
  17  -7  -2  115.49   10.35   0
  17  -5  -2   39.90    7.96   0
  18  -8  -2   44.56    7.97   0
  18  -6  -2  130.17    9.08   0
  19 -11  -1    3.89    8.12   0
  19  -7  -2  218.72    9.48   0
  22 -10  -1   -1.63    7.97   0
  22   0   0  248.31   10.56   0
  23  -9  -1    8.40    7.93   0
  23  -3  -1    0.87    6.83   0
  24  -8  -1   17.97    7.87   0
  25  -7  -1   26.75    7.65   0
  25  -5  -1   55.51    8.35   0
  25  -1   0  110.59    7.90   0
  26  -2   0  142.76   10.18   0
  29  -7   0    8.82    7.67   0
  29  -5   0    3.72    7.34   0
  29  -1   1   -1.56    6.98   0
  29   3   4   19.72   10.42   0
  30   0   2   64.43   10.24   0
  31  -3   1   10.08    7.47   0
  31   1   3   -7.96    9.20   0
  32  -4   1   12.04    7.94   0
 -24  -4  10   -1.76    7.69   0
 -23  -3   9    2.54    8.35   0
 -23  -1  11    2.71    7.03   0
 -22   0  11    1.47    7.11   0
 -21  -9   7    0.32   11.49   0
 -21  -3   7   10.54    8.12   0
 -21   1  11   -1.63    6.82   0
 -20  -4   6   41.75    9.42   0
 -20   2  12   11.02    7.22   0
 -19  -5   5  181.61   11.18   0
 -19   3  13   -6.02    7.06   0
 -17   1   7  241.41    8.25   0
 -16   4  11    3.40    7.15   0
 -15   3   8  123.97    7.42   0
 -15   5  13    7.62    7.27   0
 -14   4   9   42.16    6.92   0
 -13   5  10    0.22    6.27   0
 -12   2   5    1.64    7.12   0
 -12   6  12   34.64    7.31   0
 -12   6  13    2.87    7.30   0
 -10   2   4  114.91    8.14   0
 -10   6  10   -1.51    6.75   0
  -6  -8   0   57.67   13.11   0
  -4 -10   0  145.14   11.58   0
  -4   2   2  725.55   16.03   0
  -4   8  12    1.88    7.10   0
  -3   7   8   88.40    8.70   0
   0 -12   0   38.17    9.18   0
   3   9  12   -1.01    9.39   0
   5 -11  -1   88.42    9.07   0
   5  -1  -1  298.73   14.49   0
   5   7   6    6.40    8.79   0
   6  -6  -2   81.78    9.31   0
   7  -7  -2   10.00    8.39   0
   7  -5  -2    2.35    8.85   0
   8  -8  -2   56.50    7.58   0
   8  -4  -2   30.94    8.49   0
  10  -8  -2   11.13    7.09   0
  10  -4  -2  451.68   12.25   0
  12  -8  -2    2.41    7.77   0
  12  -4  -2  142.57    9.95   0
  14  -8  -2   30.73    7.48   0
  15  -7  -2    9.38    7.73   0
  15  -5  -2    9.20    7.97   0
  16  -6  -2  497.50   11.28   0
  17 -11  -1   14.63    8.08   0
  17  -1  -1   13.88    6.90   0
  17   1   0   58.25    9.80   0
  20 -10  -1   25.06    8.23   0
  20  -2  -1   11.88    6.54   0
  20   2   1   52.77    9.55   0
  24  -6  -1   36.29    8.43   0
  26   0   1    7.25    8.65   0
  27  -9   0   -4.43    7.63   0
  27  -3   0   74.79    8.12   0
  27   5   6    5.62   12.34   0
  28  -8   0   -0.75    8.22   0
  28  -6   0    7.57    7.63   0
  28  -4   0   72.75    7.87   0
  28   2   3    7.89   10.39   0
  31  -1   2   -3.89    8.79   0
  31   3   5   -1.85    9.66   0
  32  -2   2    5.55    9.40   0
  32   0   3   -5.94    9.76   0
  33  -3   2    3.36    8.56   0
  33   1   4    9.01    9.37   0
 -24  -6   9    3.89   10.40   0
 -24  -2  11   21.47    7.85   0
 -23  -7   8   -0.03    9.88   0
 -23  -5   8   -2.08    8.87   0
 -22  -6   7    8.40    9.63   0
 -22   0  10   94.47    9.24   0
 -21  -1   8    8.15    7.14   0
 -20   0   8  -11.01    6.84   0
 -20   2  11   -2.07    6.53   0
 -19   1   8   94.26    8.49   0
 -19   3  12    4.56    7.33   0
 -18   4  13    4.43    6.25   0
 -17  -1   5   82.70    8.69   0
 -17   3   9   16.04    7.85   0
 -16  -2   4   10.92    8.30   0
 -16   2   7   88.59    7.20   0
 -16   4  10   -0.64    6.69   0
 -15  -1   4  178.71    8.54   0
 -14  -2   3  112.77    8.95   0
 -12   4   7  117.42    7.57   0
 -10   4   6  119.06    7.74   0
  -9 -13   3   17.79   12.44   0
  -9   5   7    1.02    5.95   0
  -9   7  12    4.66    6.59   0
  -8 -12   2    5.18   12.66   0
  -8   4   5  156.39    8.64   0
  -8   6   8  263.38    8.75   0
  -7  -1   1   20.13    9.38   0
  -7   7  10   11.21    6.61   0
  -5  -9   0   20.00   10.37   0
  -5   3   3  176.01    8.91   0
  -4   8  11   23.19    7.52   0
  -2  -6  -1  185.86   11.32   0
  -2   8  10   12.29    6.71   0
  -1   5   4   84.84    8.49   0
  -1   7   7   -3.95    8.12   0
   0   8   9    5.14    6.90   0
   2 -14   1   -0.69    7.92   0
   3   7   6   56.79    9.13   0
   3   9  11   -6.60    8.65   0
   6   4   2  816.20   27.87   0
   7 -13   0   29.62    9.48   0
   7 -11  -1   29.24    8.42   0
   7   9  10   -6.66    8.83   0
   8  -6  -2  197.88    9.53   0
   9 -13   0    3.50    9.27   0
   9  -7  -2    8.84    7.11   0
   9  -5  -2  207.15    9.76   0
   9   9  10    2.78    9.47   0
  10  -6  -2   83.43    8.86   0
  10   6   4  536.46   22.03   0
  11 -13   0   25.11    9.37   0
  11 -11  -1  189.62   10.59   0
  11  -5  -2   59.66    9.03   0
  11   9  10    7.33    9.75   0
  12  -6  -2  239.03   10.26   0
  12   4   2  186.16   23.52   0
  12   6   4  402.53   26.04   0
  13 -13   0    4.42    9.25   0
  13 -11  -1   56.99    8.67   0
  13  -7  -2  205.17    9.21   0
  13  -5  -2    6.14    8.10   0
  13   9  10    2.20   10.73   0
  14  -6  -2  384.18   10.84   0
  15 -13   0   -4.01    8.30   0
  15 -11  -1    7.12    7.88   0
  15  -1  -1    3.04    7.09   0
  18 -10  -1   10.68    7.71   0
  20   0   0  420.76   12.46   0
  21  -9  -1   -0.55    7.63   0
  22  -8  -1   10.02    8.10   0
  23  -7  -1   29.55    7.66   0
  23  -5  -1   41.89    7.91   0
  23  -1   0   10.34    7.24   0
  23   1   1    1.40    8.80   0
  24 -10   0   38.69    8.29   0
  24   2   2   52.95   11.12   0
  25   3   3    9.92    8.93   0
  27  -7   0    6.36    7.32   0
  27  -1   1   43.79    9.27   0
  27   1   2   -0.13    8.42   0
  30  -4   1    1.54    8.69   0
  31  -5   1   10.39    7.96   0
  33  -1   3    8.72    8.12   0
 -24  -4   9    8.64    7.84   0
 -24  -2  10    4.04    8.94   0
 -23  -1  10    0.05    7.42   0
 -22  -8   7   14.43   11.71   0
 -22  -2   8    1.15    6.85   0
 -21  -7   6   13.10   11.40   0
 -21  -5   6   12.30    8.84   0
 -21   1  10   10.32    6.93   0
 -20   2  10   10.91    7.21   0
 -19  -1   6   50.67    8.20   0
 -18 -10   5    3.27   17.76   0
 -18  -2   5  116.38    8.14   0
 -18   0   6   15.60    7.17   0
 -18   2   8  107.24    7.36   0
 -18   4  12    3.10    7.67   0
 -17  -3   4  126.82   10.27   0
 -16   0   5    2.12    6.28   0
 -15  -3   3   19.06    9.51   0
 -15   3   7   12.19    7.79   0
 -15   5  11    6.70    6.64   0
 -14   0   4  742.69   11.93   0
 -14   4   8   19.54    6.62   0
 -13  -1   3  240.56    8.78   0
 -13   3   6  187.37    8.16   0
 -13   5   9   50.98    7.07   0
 -10   6   9    1.67    6.30   0
  -9   7  11    3.96    6.72   0
  -8   2   3 2120.11   19.94   0
  -6   8  12   10.57    7.03   0
  -5   5   5  414.46    9.63   0
  -4 -12   1   93.14   10.56   0
  -4   6   6  457.90    9.73   0
  -1 -13   1   14.23    9.77   0
  -1 -11   0   82.81   10.54   0
  -1  -7  -1   31.32   10.06   0
  -1   3   2  206.60   11.60   0
   0  -8  -1   58.95   10.26   0
   1  -9  -1   42.75    8.29   0
   2 -12   0   52.65    9.25   0
   2  -2  -1  584.83   17.02   0
   2   8   8   -1.42    8.89   0
   4 -14   1   -3.64    9.72   0
   4 -10  -1    5.41    7.57   0
   5   5   3    8.73   11.34   0
   5   9  10    9.84    9.16   0
   7  -1  -1   20.59   10.14   0
   8   6   4  341.11   16.17   0
  13  -1  -1  367.75   10.77   0
  15   1   0    5.21    8.13   0
  16 -10  -1   13.13    8.21   0
  18 -12   0   26.80    8.09   0
  18  -2  -1   46.56    6.94   0
  18   2   1   90.49   12.29   0
  19  -9  -1   -2.19    7.75   0
  19  -3  -1    9.33    7.91   0
  20  -8  -1    1.10    7.57   0
  21 -11   0   11.70    8.27   0
  21  -7  -1   13.60    7.50   0
  21  -5  -1    6.55    7.35   0
  22  -6  -1    9.83    7.36   0
  24  -2   0    3.95    7.26   0
  25  -9   0   -2.87    7.78   0
  25  -3   0   20.99    7.34   0
  26  -8   0    3.99    7.92   0
  26  -6   0   11.77    7.58   0
  28  -2   1   53.22    8.14   0
  28   0   2   74.67   10.05   0
  30  -6   1   10.43    7.32   0
  30   2   4    3.60    9.58   0
  32   2   5    4.95    9.61   0
 -25  -3  10    7.47    9.59   0
 -23  -3   8   46.77    7.92   0
 -23  -1   9   -3.66    8.70   0
 -22   0   9   12.32    6.63   0
 -21   1   9   14.11    8.45   0
 -19  -3   5    1.70    7.22   0
 -19   3  10    1.40    7.36   0
 -18  -6   4  115.61   12.00   0
 -18   4  11    2.49    7.53   0
 -17  -9   4    9.31   19.32   0
 -17   1   6    1.56    6.18   0
 -17   3   8   48.11    8.22   0
 -16  -6   3   10.26   12.04   0
 -16   4   9   50.16    6.70   0
 -15   1   5  299.56    8.72   0
 -15   5  10    6.60    6.79   0
 -14   6  12    7.81    6.85   0
 -13   1   4    8.83    6.93   0
 -12   0   3    7.04    6.03   0
 -11   7  12    6.00    7.21   0
  -9   3   4  821.41   13.35   0
  -9   7  10   -3.39    6.73   0
  -8   8  13   -2.16    7.73   0
  -7   7   9    4.39    6.83   0
  -6 -14   3   28.44   11.17   0
  -6   4   4  150.57    8.29   0
  -6   8  11    8.43    7.40   0
  -5 -13   2    6.19   11.00   0
  -5   7   8  176.56    7.77   0
  -4   8  10    7.89    7.03   0
  -3   1   1  618.51   18.01   0
  -3   7   7    7.24    7.82   0
  -2 -14   2   -1.93    8.68   0
  -2   4   3  336.12   10.20   0
  -2   8   9   -4.13    6.46   0
  -1  -5  -1    5.57    8.63   0
  -1   9  12    8.12    7.51   0
   1   7   6   41.47    9.01   0
   1   9  11   -1.58    7.50   0
   3  -9  -1   21.05    9.45   0
   3   9  10    5.86    8.93   0
   4 -12   0    5.15    9.29   0
   6 -14   1    8.55    8.11   0
   6 -10  -1   41.72    7.86   0
   6   6   4  461.69   16.48   0
   8 -14   1    2.64    7.61   0
   9  -1  -1  180.64   10.25   0
  10 -14   1   -1.34    7.99   0
  10 -10  -1   -1.83    9.21   0
  10   8   7   82.35   12.30   0
  11  -1  -1 1624.96   19.62   0
  12 -10  -1    9.71    7.88   0
  12   8   7    9.78   11.64   0
  13   1   0  636.11   15.80   0
  14 -12   0   11.04    9.36   0
  14 -10  -1    8.45    8.00   0
  15   9  10    3.01   11.29   0
  16 -12   0    1.35    8.66   0
  16  -2  -1  200.41    9.31   0
  17  -9  -1   11.65    8.17   0
  18  -8  -1    1.88    7.50   0
  18   0   0  226.98   10.95   0
  18   8   8    1.31   16.07   0
  19 -11   0    5.18    7.78   0
  19  -7  -1   -0.40    8.90   0
  20  -6  -1   12.66    7.79   0
  20  -4  -1    2.37    7.17   0
  20   4   3  249.42   15.14   0
  21  -1   0  383.52   11.12   0
  22 -10   0   37.12    8.41   0
  23  -9   0   10.45    7.89   0
  24  -8   0   -0.99    7.77   0
  24   0   1   -7.36    8.46   0
  25  -7   0   41.51    7.85   0
  25  -5   0    5.12    7.78   0
  27   3   4   39.18   10.78   0
  28  -8   1    3.12    7.92   0
  29  -7   1   -6.70    7.51   0
  29  -5   1   19.92    7.38   0
  29  -1   2    5.22    8.43   0
  29   1   3    0.36    8.52   0
  30  -2   2   -6.32    9.16   0
  31  -3   2   24.10    7.70   0
 -25  -5   9   -3.63   10.71   0
 -24  -6   8    6.21    9.75   0
 -24  -4   8   18.47    9.15   0
 -24   0  11   -0.50    7.62   0
 -23  -5   7    9.84    8.60   0
 -22   2  11   -4.13    7.32   0
 -21  -3   6    2.54    9.26   0
 -21  -1   7   56.15    6.90   0
 -21   3  12    0.34    7.32   0
 -20  -6   5   72.37   12.00   0
 -20   0   7   -2.30    6.39   0
 -19   1   7   13.56    6.58   0
 -18  -4   4    5.96    8.70   0
 -18   4  10    6.98    8.15   0
 -17   5  12    8.54    7.57   0
 -14   2   5  288.94    9.07   0
 -14   4   7   73.02    8.36   0
 -14   6  11    3.50    7.07   0
 -13   5   8   83.35    7.63   0
 -12  -2   2   29.62    8.83   0
 -12   4   6  564.47   10.76   0
 -11 -13   4    6.10   14.89   0
 -11  -1   2  872.36   15.67   0
 -11   1   3   91.49    7.57   0
 -11   5   7    7.69    6.59   0
 -11   7  11    3.67    6.94   0
 -10   6   8   29.87    6.33   0
  -9 -11   2    7.33   12.89   0
  -9   5   6   27.26    6.81   0
  -8   6   7   10.05    6.40   0
  -8   8  12   -3.26    7.23   0
  -5 -11   1   81.36   11.98   0
  -3   9  12    2.57    7.14   0
  -2 -10   0  338.42   13.05   0
  -2   6   5   81.13    9.19   0
  -1   9  11    2.11    7.28   0
   0   8   8   -2.69    6.81   0
   1 -13   1   -2.58    8.44   0
   1 -11   0   85.99   10.75   0
   1  -3  -1    9.30    9.78   0
   4   8   7  133.00   10.50   0
   5  -9  -1  481.66   13.28   0
   6 -12   0   -4.52    7.62   0
   6   8   7  233.76   11.92   0
   7   9   9   13.22    9.33   0
   8 -12   0    5.21    8.15   0
   9   9   9   21.40    9.86   0
  10 -12   0   -6.48    8.44   0
  11   9   9   28.65   11.67   0
  12 -12   0   15.93    8.21   0
  13  -9  -1   67.71    9.62   0
  14  -2  -1  693.51   14.23   0
  15  -9  -1   55.03    8.30   0
  16  -8  -1   40.38    9.47   0
  17 -11   0   -0.51    7.72   0
  17  -3  -1   84.10    7.77   0
  18  -6  -1   20.44    9.05   0
  18  -4  -1   25.04    7.48   0
  20 -10   0   43.34    8.46   0
  21   1   1   21.60    7.73   0
  22  -2   0   11.10    7.03   0
  23  -3   0    9.85    6.82   0
  24  -6   0   39.51    8.70   0
  24  -4   0   32.69    8.00   0
  25  -1   1    6.04    7.07   0
  25   1   2   42.53    9.99   0
  26  -2   1    0.49    8.85   0
  26   2   3    8.32    9.09   0
  27  -3   1    1.24    8.43   0
  28  -6   1    2.76    7.57   0
  30   0   3   -4.40    7.96   0
  31  -5   2   -1.86    7.98   0
  31  -1   3    3.74    9.47   0
  31   1   4    6.02    7.67   0
  32  -2   3    9.28    8.75   0
  32   0   4    7.63   10.28   0
 -25  -3   9   -8.03    9.50   0
 -24   0  10   14.55    8.31   0
 -23  -7   7    1.82   11.80   0
 -23   1  10   -0.34    8.11   0
 -22  -2   7   30.17    6.94   0
 -22   0   8   50.04    8.96   0
 -20 -10   6    6.50   17.35   0
 -20  -4   5   96.16   10.22   0
 -20   4  12   -1.02    7.84   0
 -19   3   9    4.57    7.44   0
 -18   2   7  288.70    8.85   0
 -17   5  11    2.53    7.09   0
 -16  -4   3  234.42   12.15   0
 -16   4   8   45.28    7.18   0
 -16   6  12    9.16    8.44   0
 -13  -3   2   26.60    8.91   0
 -13   7  12    9.27    7.20   0
 -12   2   4   16.17    7.29   0
 -11   7  10    6.14    7.99   0
 -10   0   2   26.65    8.36   0
 -10   4   5    7.36    7.22   0
  -9   7   9   53.16    7.76   0
  -8   8  11   12.51    7.71   0
  -7   5   5  477.14   10.32   0
  -6   0   1    5.38    9.91   0
  -6   6   6  339.20    8.78   0
  -3   9  11   -0.65    8.24   0
  -2 -12   1   35.76    8.87   0
  -2   8   8    5.05    8.13   0
  -1   7   6   29.32    8.88   0
   0 -14   2   23.08    9.55   0
   0  -6  -1  408.97   13.45   0
   0   2   1   94.19   12.98   0
   1  -7  -1   76.56    9.67   0
   3 -13   1   -4.28   10.04   0
   3   5   3  383.36   13.70   0
   4  -2  -1 6422.23   44.88   0
   4   4   2  457.04   18.44   0
   4   6   4  219.00   12.22   0
   7  -9  -1  172.31    9.17   0
   9  -9  -1  212.08    8.79   0
   9   7   5   43.45   12.63   0
  11  -9  -1   68.06    7.98   0
  11   1   0   66.08   10.21   0
  12  -2  -1  867.43   15.49   0
  13 -13   1    6.96    9.08   0
  13   9   9   18.13   13.69   0
  14  -8  -1   85.08    8.04   0
  14   8   7    0.28   13.77   0
  15 -13   1    5.67    8.15   0
  15 -11   0   15.19    7.80   0
  15  -3  -1  112.72   10.27   0
  16   2   1  765.23   17.96   0
  17  -7  -1   15.88    8.35   0
  17  -5  -1   57.48    8.13   0
  18 -10   0   47.94    8.01   0
  19  -1   0   29.87    9.04   0
  21  -9   0   51.02    7.90   0
  22  -8   0    7.92    7.58   0
  22   2   2  222.14   11.53   0
  22   6   6  136.84   21.85   0
  23  -7   0   41.82    7.75   0
  23  -5   0   -1.30    7.46   0
  23   3   3    9.51   10.47   0
  23   5   5   37.45   15.05   0
  24 -10   1    5.25    7.68   0
  25  -9   1   -0.36    7.85   0
  26  -8   1   10.96    8.16   0
  27  -7   1   16.48    7.43   0
  29   3   5    0.77    9.99   0
  30  -6   2    2.60    7.74   0
  30  -4   2   23.51    7.67   0
  33  -1   4   -7.67    7.90   0
 -25  -1  10   -0.83    7.39   0
 -24  -2   8    0.47    8.51   0
 -23  -3   7   -1.52    7.16   0
 -23  -1   8   -3.02    6.94   0
 -22  -6   6   99.29   11.55   0
 -22  -4   6   24.20    9.30   0
 -22   2  10    8.08    7.23   0
 -21   3  10   42.61    8.28   0
 -20   2   8   -1.85    7.09   0
 -20   4  11   -3.27    7.21   0
 -18  -8   4    3.56   15.26   0
 -18   4   9   -4.55    7.08   0
 -17   3   7    6.67    6.73   0
 -17   5  10   -1.82    6.85   0
  -8   4   4  603.72   13.04   0
  -7   3   3   71.82    7.74   0
  -6  -6   0  221.46   16.76   0
  -6   2   2   14.43    7.67   0
  -6   8   9    6.10    8.27   0
  -5   7   7    6.64    6.43   0
  -5   9  12    3.08    7.66   0
  -4 -14   3   29.18   11.97   0
  -3 -13   2   19.95   11.17   0
  -3  -9   0  302.75   12.53   0
   2 -14   2   19.82   10.09   0
   2   8   7  362.35   12.66   0
   3 -11   0   13.25    8.28   0
   3   9   9   17.54    7.35   0
   4  -8  -1  646.74   13.12   0
   5 -13   1    1.42    8.08   0
   5 -11   0    4.62    9.06   0
   5   7   5   57.63   11.09   0
   6  -2  -1 7801.59   46.34   0
   7 -13   1   -3.84    7.96   0
   7   7   5   -1.89   10.81   0
   9 -13   1   18.18    8.14   0
  10  -2  -1 1792.80   21.05   0
  11 -13   1   -0.84    7.55   0
  11 -11   0   13.38    9.14   0
  11   7   5   26.47   14.04   0
  12  -8  -1  320.24   10.26   0
  13 -11   0    5.71    8.04   0
  15  -7  -1    3.67    7.84   0
  16 -10   0   -0.21    9.29   0
  16  -6  -1   19.03    7.86   0
  16  -4  -1    4.93    8.15   0
  16   0   0  482.41   11.92   0
  18 -12   1    6.76    8.05   0
  19  -9   0  131.65    9.39   0
  19   5   4   23.31   14.50   0
  20  -2   0  208.62    9.62   0
  21 -11   1    0.30    8.11   0
  21  -3   0   33.71    7.89   0
  22 -10   1  -11.62    9.10   0
  22  -6   0   62.18    8.06   0
  22   0   1    7.04    7.26   0
  26  -6   1    4.74    7.38   0
  26  -4   1  113.26    8.27   0
  26   0   2  236.09   10.07   0
  27  -1   2    4.03    8.48   0
  27   1   3    4.54    8.76   0
  28  -2   2    5.10    8.51   0
  28   2   4    3.33    9.71   0
  29  -7   2    9.21    7.35   0
 -26  -4   9   12.06   10.57   0
 -26  -2  10    7.21    7.73   0
 -25  -5   8    1.86    9.55   0
 -24   0   9   -2.66    7.71   0
 -23   1   9   -1.09    7.11   0
 -22   2   9    7.78    8.52   0
 -21  -9   6    2.94   12.97   0
 -21  -1   6   18.08    8.32   0
 -20  -8   5   89.09   16.18   0
 -20   0   6   86.90    7.18   0
 -19  -5   4   12.35   10.10   0
 -19   3   8    0.70    7.04   0
 -18  -2   4    7.19    8.66   0
 -18   0   5    4.24    5.98   0
 -17  -1   4  148.42    8.31   0
 -16   0   4  122.17    7.34   0
 -16   6  11   -3.04    7.35   0
 -15   5   8    3.32    6.91   0
 -14  -6   2  378.98   21.98   0
 -14  -4   2  672.87   18.97   0
 -14   6   9   57.17    7.31   0
 -13   5   7   26.78    7.53   0
 -12   6   8   -1.98    6.65   0
 -11   3   4  345.79   10.28   0
 -11   5   6   -3.13    6.75   0
 -11   7   9  -11.50    8.56   0
 -10 -10   2   18.04   14.62   0
 -10   2   3  291.76    9.92   0
 -10   6   7   -5.65    7.07   0
 -10   8  11    1.95    6.89   0
  -9   7   8   11.98    7.00   0
  -8   8  10   -0.31    6.90   0
  -7 -13   3   -5.19   12.32   0
  -7   9  12   -1.57    8.70   0
  -6 -12   2   35.43   11.63   0
  -6 -10   1   41.25   11.42   0
  -5   9  11   -4.81    7.11   0
  -4  -8   0   24.85   11.68   0
  -4   4   3  375.77   10.40   0
  -3   3   2   79.02    8.52   0
  -3   7   6   34.80    8.63   0
   0 -12   1    9.80    8.64   0
   0   8   7   30.65    9.18   0
   1  -5  -1  119.01    9.90   0
   1   5   3  139.25   10.46   0
   2  -6  -1   -3.36    8.61   0
   3  -7  -1   87.23    8.51   0
   3  -3  -1    3.96   10.00   0
   4 -14   2   21.34    9.15   0
   6 -14   2   13.13    9.42   0
   6  -8  -1  425.23   10.67   0
   6  10  11   -2.51    9.16   0
   8 -14   2   31.06    8.90   0
   8  -8  -1  508.29   11.16   0
   8  10  11    3.79    9.51   0
   9 -11   0   32.97    8.75   0
  10  -8  -1  273.37    9.37   0
  11  -7  -1   12.93    9.55   0
  13  -7  -1  197.12    9.12   0
  13  -3  -1  217.75   10.52   0
  14 -12   1   62.72    9.86   0
  14 -10   0   24.61    9.68   0
  14  -6  -1   93.71    8.56   0
  14  -4  -1   90.82    8.97   0
  15  -5  -1  100.25    8.75   0
  16 -12   1   40.30    8.71   0
  17  -9   0   68.96    9.86   0
  18   6   5   11.69   18.89   0
  19 -11   1   11.40    7.98   0
  19   1   1   24.01    8.09   0
  20  -8   0   -7.89    6.83   0
  21  -7   0   86.62    8.08   0
  21  -5   0    2.98    7.14   0
  23  -9   1   13.47    8.22   0
  23  -1   1    7.18    7.32   0
  24  -8   1    7.29    8.06   0
  24  -2   1   34.55    7.46   0
  25  -7   1   -5.22    7.55   0
  25  -3   1    7.74    7.46   0
  28  -8   2   -0.17    7.35   0
  28   0   3    4.99    9.52   0
  29  -5   2    6.17    7.69   0
  30  -2   3    2.03    9.29   0
  30   2   5   26.80    9.80   0
  31  -5   3   12.28    9.37   0
 -25  -7   8    6.64   10.87   0
 -25  -3   8   10.16    8.07   0
 -25  -1   9    5.17    7.52   0
 -25   1  11    4.88    8.11   0
 -24  -6   7   17.96   10.65   0
 -24  -4   7    1.89    8.71   0
 -23  -1   7   51.68    8.66   0
 -23   3  11    7.83    7.40   0
 -22  -8   6    5.46   13.75   0
 -22  -2   6    3.87    8.34   0
 -22   0   7    6.35    7.38   0
 -21  -5   5  116.88   10.81   0
 -21   3   9   13.50    7.53   0
 -20   4  10    7.83    7.67   0
 -18   2   6   41.35    7.26   0
 -18   4   8   -4.26    6.96   0
 -18   6  12   -8.00    7.31   0
 -17  -5   3   30.79   10.79   0
 -17   5   9    9.41    6.66   0
 -16  -2   3   35.15    9.13   0
 -16   4   7  219.03    8.97   0
 -16   6  10   21.84    7.27   0
 -15  -1   3  166.79    8.56   0
 -15   1   4  179.24    7.99   0
 -15   7  12    4.04    7.35   0
 -14   0   3    7.29    7.71   0
 -14   4   6   74.27    7.47   0
 -13   7  10    5.12    7.11   0
 -12   4   5   17.90    7.45   0
  -9   1   2  119.05    8.60   0
  -9   5   5   11.33    7.11   0
  -8   8   9   32.52    7.90   0
  -7   7   7   50.22    6.49   0
  -3 -11   1  292.59   12.83   0
  -1 -13   2   15.40    9.87   0
  -1   9   9    3.25    9.00   0
   2 -12   1   -1.05    9.09   0
   2 -10   0  345.98   12.48   0
   2  -4  -1  297.05   11.78   0
   2   4   2  450.73   16.56   0
   2  10  11    2.13    9.49   0
   3   7   5    7.70    9.60   0
   4  10  11    2.30    8.81   0
   5  -7  -1  105.47    8.77   0
   5   9   8    5.27    8.81   0
   7  -7  -1   89.70    8.05   0
   9  -7  -1   -2.23    7.48   0
   9  -3  -1  282.45   12.89   0
   9   9   8   13.49   10.99   0
  11  -3  -1  315.88   11.25   0
  12 -12   1   60.70    8.77   0
  12 -10   0   24.16    8.17   0
  12  -6  -1  109.06    9.14   0
  12  -4  -1  451.14   12.22   0
  14   0   0  166.81    8.75   0
  15 -13   2   -0.48    9.17   0
  15   9   9    0.51   12.28   0
  17 -11   1   34.25    8.24   0
  17  -1   0   62.59    7.60   0
  18  -8   0   28.86    7.95   0
  19  -7   0  131.38    9.16   0
  20 -10   1   -3.15    8.22   0
  20  -6   0  234.82    9.81   0
  23   1   2   35.72    8.21   0
  24 -10   2    9.66    8.20   0
  24  -6   1    2.26    9.29   0
  24   2   3   11.56   10.61   0
  24   6   7    0.37   15.60   0
  25  -5   1   -0.20    7.52   0
  25   3   4   11.57   10.14   0
  25   5   6    8.97   13.53   0
  27  -7   2    9.11    8.60   0
  27   5   7    2.09   13.60   0
  28  -6   2   27.23    7.84   0
  28  -4   2   -0.16    7.91   0
  29  -1   3   11.80    7.65   0
  29   1   4    6.23    7.48   0
  30   0   4    7.66   10.04   0
  31  -1   4    2.04    9.50   0
  31   1   5    7.95   10.07   0
  32  -2   4   -2.55    7.58   0
  32   0   5   -0.92    9.93   0
 -26  -2   9   -5.78    7.98   0
 -26   0  10    1.31    9.26   0
 -25   1  10    0.21    7.91   0
 -24  -2   7    6.48    8.35   0
 -24   0   8  122.47    9.97   0
 -24   2  10    5.61    7.25   0
 -23  -5   6   11.12    8.61   0
 -23   1   8   -2.87    8.13   0
 -22   4  11    3.47    8.06   0
 -21  -7   5   -2.04   13.99   0
 -21  -3   5    8.16    9.27   0
 -20   4   9   12.79    7.87   0
 -19  -7   4   -1.94   12.23   0
 -19   5  10    7.41    7.21   0
 -18   6  11    7.83    7.37   0
 -17   3   6    8.12    7.06   0
 -16  -8   3    9.29   21.91   0
 -15   7  11   -7.00    7.30   0
 -14   2   4  437.59   10.30   0
 -14   6   8    6.88    8.39   0
 -13   1   3  234.78    8.76   0
 -12   8  11   -0.71    7.09   0
 -11  -5   1  590.15   33.84   0
 -10   8  10    5.65    6.75   0
  -7  -9   1  174.90   15.03   0
  -6   6   5   60.35    8.27   0
  -6   8   8   10.44    7.55   0
  -5   7   6  273.43    9.44   0
  -5   9  10    5.33    7.76   0
  -2   8   7   61.35    7.53   0
   0   6   4   12.22    7.36   0
   0  10  11   -5.63    9.85   0
   1   7   5    3.19    9.56   0
   3   9   8   -6.59    9.21   0
   4 -12   1    2.03    8.00   0
   4 -10   0  148.57    9.43   0
   4  -6  -1   31.28    7.76   0
   4  -4  -1  112.65   10.91   0
   5  -3  -1   14.59    8.74   0
   6 -10   0  109.08    9.91   0
   7  -3  -1  559.06   13.72   0
   8 -12   1  111.95    9.47   0
   8  -6  -1  312.20   10.91   0
  10 -10   0    7.34    7.88   0
  10  -6  -1  161.33    9.85   0
  10  -4  -1 1382.61   18.09   0
  11  -5  -1  566.54   13.07   0
  11   9   8    5.85   11.54   0
  13 -13   2   -3.79    8.22   0
  15 -11   1   54.57    8.32   0
  15  -9   0   39.61    8.07   0
  16  -8   0   41.93    9.55   0
  18 -12   2   11.02    7.41   0
  18 -10   1  -12.50    9.21   0
  18   4   3  430.07   18.21   0
  19  -3   0  687.32   11.98   0
  20   0   1    7.05    7.51   0
  20   2   2   72.02   10.25   0
  21 -11   2    6.89    8.99   0
  21  -9   1   13.43    7.80   0
  22  -8   1   14.16    7.41   0
  23  -7   1    7.62    7.70   0
  23  -3   1    5.35    8.40   0
  24  -4   1    0.25    7.38   0
  24   0   2   87.05    9.60   0
  25  -9   2   29.26    8.36   0
  25  -1   2   39.19    8.87   0
  26  -8   2  -10.95    8.06   0
  26  -2   2   -1.28    8.73   0
  27  -5   2    0.14    7.10   0
  29  -7   3   -2.92    7.34   0
  30  -6   3    9.65    7.41   0
  30  -4   3   11.81    7.71   0
 -27  -3   9    0.76    9.59   0
 -25  -5   7   -2.77   10.77   0
 -25  -1   8    8.50    7.92   0
 -23  -3   6   20.60    7.78   0
 -23   3  10   13.00    7.77   0
 -22   2   8    6.55    7.23   0
 -21   3   8    4.21    8.65   0
 -21   5  11    2.44    6.82   0
 -19   3   7    4.29    6.90   0
 -17  -3   3   46.86   10.00   0
 -16   6   9    8.59    7.00   0
 -15   3   5    7.87    6.77   0
 -15   5   7   84.31    7.88   0
 -15   7  10    1.12    7.25   0
 -14   8  12    2.93    7.02   0
 -13   5   6  100.00    7.54   0
 -13   7   9    1.78    7.47   0
 -11   7   8    9.43    7.20   0
 -10  -2   1 1846.66   28.10   0
 -10   4   4 1008.44   14.26   0
 -10   6   6  314.05    8.92   0
  -9   3   3    5.96    7.87   0
  -9   7   7    6.07    7.15   0
  -9   9  11    7.30    8.63   0
  -7   5   4   -1.37    8.50   0
  -7   9  10   -4.24    8.48   0
  -6   4   3   28.16    7.14   0
  -5   1   1  306.30   13.23   0
  -4 -12   2   -2.43    9.19   0
  -4   8   7  243.37    9.94   0
  -3  -1   0   74.75   23.34   0
  -2  10  11    9.98    9.91   0
  -1 -11   1   -1.65   10.08   0
  -1   5   3 1594.27   19.30   0
   0 -14   3   -0.12   10.31   0
   1 -13   2   27.87    8.25   0
   1  -9   0  129.78   11.15   0
   1   9   8   72.31    8.48   0
   2  10  10    9.44    9.35   0
   3 -13   2  167.45   12.29   0
   4   8   6   48.17    9.83   0
   4  10  10   16.22   10.05   0
   6  -4  -1  549.07   13.48   0
   6  10  10   30.74   10.04   0
   7  -5  -1  218.37   10.16   0
   8  -4  -1 2596.12   24.07   0
   8   8   6   39.70    9.71   0
   8  10  10    1.25    9.78   0
   9 -13   2   12.07    9.76   0
  10  10  10    4.67   11.14   0
  11 -13   2    7.37    8.03   0
  11  -9   0   18.68    9.42   0
  12   0   0  920.48   16.41   0
  13  -9   0   85.51    8.56   0
  13   7   5   -1.10   16.89   0
  15  -1   0    7.48    6.99   0
  16 -12   2    5.34    8.77   0
  16   8   7    0.77   20.76   0
  17  -7   0   31.83    8.35   0
  17   1   1  148.26   10.62   0
  18  -6   0   62.30    8.18   0
  19 -11   2    1.19    9.31   0
  19  -9   1   -5.88    8.12   0
  21   3   3    2.36   10.19   0
  22 -10   2    4.56    8.53   0
  22  -2   1   45.25    7.53   0
  23  -9   2   27.99    9.75   0
  23  -5   1    4.20    7.66   0
  25   1   3   35.91    9.96   0
  26  -6   2   26.54    7.75   0
  29  -5   3   -2.90    8.06   0
  29  -3   3    0.26    7.82   0
  29   3   6   -3.91    9.86   0
  31  -3   4   35.36    9.21   0
 -26   0   9    3.82    8.92   0
 -25  -3   7   -4.62    9.33   0
 -24  -8   7    8.33   13.24   0
 -24   2   9   12.59    7.17   0
 -23  -7   6    0.09   12.94   0
 -22  -4   5   51.77   10.29   0
 -22   0   6  119.91    8.87   0
 -22   4  10    3.53    7.21   0
 -21   1   6   24.49    8.05   0
 -20   0   5    3.58    8.84   0
 -19   1   5  120.63    8.39   0
 -19   5   9   25.68    7.16   0
 -18   4   7    0.51    6.97   0
 -18   6  10    4.63    7.35   0
 -16   4   6    1.11    6.83   0
 -14   8  11    4.44    7.17   0
 -13  -1   2  171.98    9.13   0
 -13   3   4  458.99   10.96   0
 -12 -12   4    9.02   15.35   0
 -12   0   2  290.29   10.75   0
 -12   2   3   29.94    6.70   0
 -12   8  10    0.88    7.19   0
 -11  -9   2    8.29   15.86   0
 -11   5   5  109.24    8.39   0
  -9  -1   1  173.64   11.24   0
  -8   2   2  505.39   12.27   0
  -7   7   6    5.02    7.35   0
  -5 -13   3   -5.76   10.12   0
  -5   3   2   48.44    8.04   0
  -5   9   9   -0.17    7.06   0
  -4 -10   1   -0.26    9.63   0
  -4  10  11    3.42    8.86   0
  -2  -8   0   -4.31   10.35   0
  -2   2   1  608.37   19.07   0
  -2   6   4    6.48    7.15   0
  -1   7   5  286.27   10.30   0
  -1   9   8    4.01    7.35   0
   0   4   2 2018.92   25.92   0
   1 -11   1    4.36    9.99   0
   2 -14   3   11.48   10.16   0
   2   8   6   24.61    8.17   0
   4 -14   3   -1.34   10.45   0
   5 -13   2   33.08    8.26   0
   7 -13   2   38.83    8.35   0
   9  -9   0    3.36    7.10   0
  10   8   6   13.30   11.94   0
  11 -11   1  116.10    8.51   0
  13   9   8   28.55   15.81   0
  14 -12   2    2.70    8.94   0
  15  -7   0  131.26    8.90   0
  16 -10   1   -1.53    8.18   0
  16  -6   0  167.23   10.46   0
  16  -2   0   13.74    7.14   0
  17  -5   0   11.25    7.40   0
  17  -3   0  570.67   11.64   0
  20  -8   1   14.48    7.51   0
  21  -7   1    8.58    7.47   0
  22  -6   1    3.85    7.31   0
  24 -10   3    6.98    7.83   0
  24  -8   2   12.10    7.96   0
  25  -7   2   29.24    8.22   0
  26   0   3    1.34    8.51   0
  26   2   4   18.26    9.14   0
  28  -6   3   -5.60    8.02   0
  30  -2   4   -9.97    8.75   0
  30   2   6   -4.96   11.33   0
  31  -5   4   -2.07    8.05   0
  32  -2   5    6.72    8.84   0
 -27  -1   9   -6.17    8.09   0
 -25  -7   7    2.58   11.68   0
 -24  -4   6   16.08    9.37   0
 -24   0   7   -5.61    9.21   0
 -23   1   7   51.48    7.52   0
 -23   3   9    2.24    7.48   0
 -22  -6   5    0.75   11.29   0
 -22   2   7   30.00    8.72   0
 -21   5  10    4.14    7.82   0
 -20  -6   4   -2.76   11.78   0
 -20   2   6    3.62    7.15   0
 -20   6  11   -2.42    7.26   0
 -19  -1   4    5.78    7.29   0
 -18   0   4  990.87   13.79   0
 -18   2   5  120.19    7.42   0
 -18   6   9   -5.01    8.29   0
 -17  -7   3   83.37   16.60   0
 -16   6   8   20.54    7.02   0
 -15   7   9    9.45    7.67   0
 -14   4   5   26.92    7.21   0
 -13   7   8   48.98    7.68   0
 -11  -3   1  320.94   16.56   0
 -11   7   7   91.26    8.57   0
 -11   9  11    9.98    7.76   0
  -9 -13   4   -1.23   12.04   0
  -9   9  10    2.45    7.58   0
  -8  -8   1  513.90   21.19   0
  -8   6   5  120.18    7.85   0
  -7   9   9   17.89    8.69   0
  -3   7   5  104.62    9.65   0
  -3   9   8   27.90    8.94   0
  -2 -12   2   38.00    9.58   0
   0   8   6   41.29    8.12   0
   3 -11   1   49.50   10.19   0
   5 -11   1    6.28    9.38   0
   5  -9   0    7.88    8.33   0
   6 -14   3   -3.32    8.43   0
   7 -11   1   60.60    9.90   0
   7  -9   0  240.65    9.85   0
  10   0   0    5.95    9.50   0
  12 -12   2   -0.51    9.26   0
  12  -8   0   -3.08    7.77   0
  12  10  10    6.03   12.49   0
  13  -1   0  630.48   14.12   0
  16  -4   0   15.16    8.29   0
  17 -11   2    3.33    7.66   0
  17  -9   1   87.93    9.12   0
  17   9   9    0.60   18.59   0
  18 -12   3   22.42    9.11   0
  18   0   1    0.85    7.66   0
  21 -11   3    7.77    8.65   0
  21  -5   1   11.83    7.24   0
  21  -3   1    3.60    6.20   0
  22   0   2  166.08   11.11   0
  25  -9   3    2.12    7.93   0
  25  -5   2    3.89    7.99   0
  25  -3   2   37.19    7.92   0
  26  -8   3   -0.86    8.41   0
  27  -7   3   -1.86    7.69   0
  27   1   4    6.70    9.26   0
  28  -4   3   -4.68    8.09   0
  28   0   4   73.18   10.38   0
  28   2   5    6.09    9.03   0
  29  -1   4    6.02    8.26   0
  29   1   5    0.03    9.93   0
  30  -6   4    1.83    7.92   0
  30   0   5   -0.37    9.95   0
  31  -1   5    0.29    9.29   0
  31   1   6   10.54   10.27   0
 -28  -2   9   -6.63    9.69   0
 -27  -5   8    1.52   10.60   0
 -27  -3   8    4.25    8.27   0
 -27   1  10    0.94    8.90   0
 -26  -4   7   -0.36    9.40   0
 -26   2  10    3.47    8.28   0
 -25   1   8    5.70    9.39   0
 -25   3  10   11.17    7.64   0
 -24  -2   6   -4.66    8.71   0
 -24   2   8    3.73    8.80   0
 -19   5   8   10.44    7.28   0
 -18  -4   3   -1.79    9.14   0
 -17   3   5    9.99    6.53   0
 -17   5   7    0.84    7.22   0
 -17   7  10    0.34    7.30   0
 -16   0   3    9.26    8.59   0
 -16   2   4    2.33    6.65   0
 -16   8  11   -3.38    8.25   0
 -15  -5   2   14.24   13.40   0
 -15   5   6   -5.83    6.90   0
 -12   4   4  198.34    9.31   0
 -12   6   6   33.31    7.45   0
 -11   1   2  882.24   14.27   0
 -11   3   3  853.15   14.19   0
 -10   8   8    2.40    7.03   0
  -8   0   1    3.83    7.67   0
  -8   4   3 1470.82   17.11   0
  -6  10  11   -3.87    7.92   0
  -4 -14   4   -2.30    9.58   0
  -3 -13   3   -0.88   10.04   0
  -2 -10   1    3.81   10.19   0
   0  -8   0    6.55    9.91   0
   2  10   9    3.21   10.08   0
   6  10   9   -5.76   10.72   0
   8  -8   0    6.82    8.87   0
   8  10   9    1.83   12.25   0
  10 -12   2   10.74    9.53   0
  12   8   6   19.12   14.78   0
  13 -13   3    7.12    8.83   0
  14  -6   0  175.59    9.41   0
  14  -2   0    6.66    7.67   0
  15  -5   0    0.94    8.32   0
  15  -3   0   53.28    8.26   0
  15   1   1  630.41   14.98   0
  18 -10   2    5.22    8.09   0
  18  -8   1  126.87    8.68   0
  18   2   2   43.40   10.59   0
  19  -7   1    2.73    7.87   0
  20  -2   1   52.91    7.37   0
  21   5   5   15.93   13.76   0
  22  -8   2   -8.41    7.67   0
  23   3   4   11.29   11.30   0
  24  -6   2   83.28    8.88   0
  27  -5   3   -0.61    7.47   0
  27  -3   3   -0.63    7.86   0
  29  -5   4   -2.77    9.80   0
 -27  -1   8    6.38    9.11   0
 -26  -6   7    1.63   11.55   0
 -26  -2   7    2.84    9.48   0
 -26   0   8   -7.52    7.88   0
 -24   4  10   -0.04    8.14   0
 -23  -3   5    1.42    9.56   0
 -21   5   9    0.41    7.78   0
 -20   4   7   10.56    7.37   0
 -19   7  11    3.58    7.64   0
 -18  -2   3   46.52    9.62   0
 -18   4   6   -1.43    6.89   0
 -15   1   3  172.63    8.45   0
 -15   3   4  132.20    8.64   0
 -15   7   8    7.59    7.71   0
 -13   5   5   -4.38    7.26   0
 -13   9  11    6.91    7.68   0
 -11   9  10    2.67    7.81   0
  -9  -7   1    2.16   16.99   0
  -9   9   9    3.65    7.75   0
  -8   8   7   28.54    7.31   0
  -8  10  11    3.42    8.28   0
  -7   3   2  423.79   13.32   0
  -6  10  10   -4.48    8.69   0
  -5 -11   2    2.19   10.76   0
  -5  -9   1  466.60   16.18   0
  -5  -5   0  202.32   17.05   0
  -5   7   5    6.81    6.87   0
  -4  -6   0  438.31   17.81   0
  -4   8   6   11.62    9.43   0
  -2 -14   4    6.42   10.13   0
  -2  10   9    5.81    9.28   0
  -1 -13   3   -0.72    9.73   0
  -1   9   7   29.86    9.09   0
   0  10   9    7.05    8.59   0
   2  -8   0    8.86    8.09   0
   4 -12   2    7.49    9.92   0
   4  -8   0   30.73    9.72   0
   8   0   0 5324.08   44.28   0
   9   9   7    0.75   12.17   0
  10 -10   1    8.79    7.72   0
  10  10   9    3.27   12.29   0
  11 -13   3    2.10    8.11   0
  11  -7   0   24.15    7.99   0
  16 -12   3    6.37    8.16   0
  16  -8   1  152.56    9.41   0
  19 -11   3    3.08    8.43   0
  19  -9   2   27.89    8.41   0
  23  -9   3   18.66    8.26   0
  23  -3   2   76.60    9.15   0
  23   1   3   11.09    9.79   0
  24  -8   3   -3.18    8.11   0
  25  -7   3    0.08    8.09   0
  26  -6   3    2.97    7.55   0
  26  -2   3    8.38    7.65   0
  28  -6   4   27.69    9.04   0
  29  -3   4   -2.48    8.22   0
  31  -3   5    0.86    8.34   0
 -28  -4   8    5.94   10.92   0
 -28   0   9   -0.39    9.77   0
 -27   1   9   -3.08    7.85   0
 -26   2   9    3.09    8.03   0
 -25  -5   6   -1.75   10.11   0
 -25  -3   6   55.65    9.94   0
 -25   3   9   -6.55    7.90   0
 -23  -5   5   -0.33    9.40   0
 -23   1   6   15.08    9.16   0
 -23   5  10    4.02    8.40   0
 -22   4   8   33.01    8.27   0
 -21  -5   4    4.44   11.17   0
 -21  -3   4   10.98   10.01   0
 -21   1   5   69.42    8.83   0
 -19   5   7  131.55    9.19   0
 -19   7  10   -1.37    7.88   0
 -18  -6   3    7.71   13.15   0
 -16   4   5  111.39    8.20   0
 -16   6   7   55.67    7.61   0
 -16   8  10   -5.24    7.48   0
 -14   2   3  106.54    8.33   0
 -14   6   6    8.93    7.47   0
 -13   7   7    0.79    6.88   0
 -12   8   8   20.16    8.14   0
 -10   2   2  142.85    8.98   0
  -8 -10   2   11.81   12.26   0
  -7   1   1   20.72   10.33   0
  -6   6   4   92.23    7.75   0
  -5   5   3 1198.85   15.70   0
  -4  10   9    2.39    9.32   0
  -3   9   7   17.85    8.37   0
  -1  -7   0 1152.01   19.80   0
   0 -10   1    5.12    8.21   0
   1 -13   3    7.96   10.21   0
   2 -10   1    2.22   10.12   0
   3 -13   3    5.52   10.58   0
   4 -10   1   36.81   10.16   0
   5 -13   3   15.32   10.05   0
   6 -10   1   -3.29    9.17   0
   7 -13   3    4.02    9.26   0
   8 -10   1   24.51    8.59   0
   9 -13   3    9.08    7.83   0
  11  -1   0   74.94    8.59   0
  12  -6   0   95.57    9.07   0
  12  -2   0   81.02    8.76   0
  13 -11   2   -4.54    7.80   0
  13  -9   1   63.38    8.59   0
  13  -3   0   79.82    9.30   0
  14 -12   3    7.50    9.05   0
  16 -10   2   -4.26    8.25   0
  16   0   1    2.16    8.85   0
  17  -7   1   58.66    8.62   0
  18  -6   1    7.68    7.68   0
  19  -3   1   76.86    7.87   0
  19   1   2    5.81    9.93   0
  20 -10   3   -3.92    7.73   0
  21  -7   2   28.09    7.58   0
  22  -6   2   58.21    8.86   0
  22  -2   2  231.56   10.85   0
  24   0   3   -8.77    7.91   0
  24   2   4   14.78    9.84   0
  25  -9   4    1.14    8.19   0
  25  -1   3   46.75    7.80   0
  25   3   5   -0.03    8.91   0
  26  -8   4  -11.12    8.50   0
  26  -4   3   32.23    7.68   0
  27  -7   4   13.72    8.18   0
  28  -4   4    2.06    7.84   0
  28  -2   4  -10.20    8.10   0
  29   3   7   -2.85    9.78   0
  30  -2   5    3.28    8.35   0
  31  -1   6    1.52   10.31   0
 -28  -2   8    1.60    8.61   0
 -27  -3   7    0.66   10.12   0
 -25   1   7    7.80    7.95   0
 -24   0   6  295.41   10.36   0
 -24   4   9    8.11    7.20   0
 -23  -1   5  113.98    9.99   0
 -23   3   7    3.42    8.84   0
 -22   0   5    0.07    6.80   0
 -22   2   6   12.80    7.48   0
 -22   6  10    4.28    7.88   0
 -21   3   6    0.81    7.25   0
 -21   5   8   -1.07    8.11   0
 -20   2   5   51.14    7.60   0
 -19  -3   3   -1.07    9.22   0
 -19   1   4    3.71    6.57   0
 -19   3   5   -2.02    8.18   0
 -17   5   6   99.02    8.28   0
 -14   0   2 1072.96   16.35   0
 -14   4   4  334.98   10.40   0
 -12  -8   2    8.53   20.03   0
 -11 -13   5   -6.43   13.86   0
 -11   5   4   13.81    7.90   0
 -11   7   6  149.88    8.35   0
 -11   9   9   14.29    7.80   0
 -10  -6   1  179.91   30.42   0
 -10   4   3  607.85   12.96   0
 -10   8   7   43.16    7.90   0
 -10  10  11   -1.47    8.85   0
  -8  10  10    6.75    7.45   0
  -7 -13   4    9.70   10.39   0
  -7   7   5   30.12    6.90   0
  -6 -12   3   23.08   10.62   0
  -6   8   6    8.38    7.68   0
  -4   2   1 6487.50   45.56   0
  -4   4   2  188.88    9.73   0
  -3 -11   2   49.58   10.67   0
   1  -7   0 1181.95   18.88   0
   1   7   4  157.65   12.01   0
   2 -14   4   -5.96    8.58   0
   2  10   8    7.72    9.21   0
   3   7   4  520.62   15.66   0
   4 -14   4   -1.30    8.74   0
   4  10   8    4.31    9.36   0
   5  -7   0  346.26   12.32   0
   6 -14   4   12.92    8.45   0
   6   0   0  274.69   16.54   0
   7  -7   0   73.43    8.24   0
  10  -6   0   22.95    8.58   0
  11 -11   2   72.89    7.94   0
  11  -9   1   43.92    8.72   0
  11  -5   0   38.49    9.12   0
  11   9   7   22.58   15.33   0
  12 -12   3   18.53    9.19   0
  12  -4   0   90.54    9.78   0
  13 -13   4   22.76   10.30   0
  14 -10   2    7.77    8.64   0
  14  -8   1  302.19   10.36   0
  15   9   8   16.69   16.53   0
  16   4   3  196.45   16.68   0
  17  -1   1  153.41    8.92   0
  17   5   4  278.77   20.30   0
  18  -4   1   29.24    7.33   0
  20   0   2  334.06   12.34   0
  21  -9   3   38.28    8.50   0
  21  -1   2  112.08    8.59   0
  22 -10   4   -8.97    8.35   0
  23   5   6    0.08   13.63   0
  24  -6   3   26.92    9.36   0
  25  -5   3   20.79    8.50   0
  25  -3   3    2.46    7.80   0
  25   1   4   64.54   10.57   0
  26   0   4   65.17    9.28   0
  26   2   5   49.09    9.71   0
  27  -5   4    1.66    8.47   0
  27  -1   4    3.20    7.47   0
  27   3   6   22.19   10.78   0
  27   5   8   -1.86   11.50   0
  29  -1   5    4.11    8.14   0
  30   0   6   -7.94   10.34   0
 -27  -1   7    3.96    9.09   0
 -27   1   8   12.35    7.85   0
 -26   2   8    4.37    7.78   0
 -25   3   8   15.01    7.83   0
 -23   5   9   -1.36    7.76   0
 -22   4   7   -7.48    8.02   0
 -20   4   6   39.57    7.64   0
 -19  -5   3   41.26   11.63   0
 -19   7   9    0.33    7.71   0
 -18   2   4    3.53    6.48   0
 -18   8  10    3.33    8.19   0
 -17   7   8    8.13    7.88   0
 -16  -4   2  344.28   16.39   0
 -16   8   9    7.65    7.66   0
 -15  -1   2   22.49    7.60   0
 -15   5   5   10.87    7.25   0
 -14 -12   5    2.75   16.06   0
 -14   8   8   12.68    7.94   0
 -13   3   3   54.78    8.77   0
 -12 -10   3    5.23   15.94   0
 -12  -4   1  473.85   22.90   0
 -12   6   5  187.68    8.95   0
 -11  -1   1 1653.27   23.42   0
 -10  10  10    3.75    9.44   0
  -8   6   4  794.57   12.87   0
  -6  10   9   -3.56    8.02   0
  -5   9   7   24.91    7.56   0
  -3  -9   1   19.91   10.10   0
  -2  -6   0 2038.27   27.67   0
  -2  10   8   82.69   10.48   0
  -1   7   4    2.86    9.75   0
  -1  11  10   15.19   10.23   0
   0   6   3  504.36   14.25   0
   0   8   5 1001.60   17.30   0
   1  11  10    2.60   11.27   0
   2   6   3  189.01   12.05   0
   2   8   5  191.57   10.31   0
   3  -7   0  661.93   13.86   0
   3  11  10   -6.87   10.59   0
   4   6   3  147.01   12.86   0
   4   8   5    1.94    9.91   0
   5  11  10   20.23   10.90   0
   6   8   5  992.86   20.97   0
   6  10   8    9.07   10.75   0
   7   7   4  689.31   20.81   0
   8  -6   0  180.28   10.06   0
   9 -11   2   54.41    8.69   0
   9  -9   1  305.59    9.95   0
   9  -1   0 1468.68   21.37   0
  10 -12   3    0.64    9.47   0
  10  -2   0   61.80   11.22   0
  11 -13   4   41.44    9.84   0
  11  -3   0  255.41   10.69   0
  12  10   9   15.05   13.16   0
  13   1   1  280.28   12.73   0
  16 -12   4    7.80    8.45   0
  16  -6   1  186.01    9.35   0
  17  -5   1   49.01    7.91   0
  17  -3   1  230.19   10.70   0
  18 -10   3    9.40    7.99   0
  18  -8   2   -2.24    7.72   0
  19 -11   4   -4.28    8.62   0
  19  -7   2    8.48    8.02   0
  20  -6   2  213.57    9.72   0
  21  -5   2   29.63    7.76   0
  21  -3   2  105.69    8.79   0
  23  -9   4    0.81    8.13   0
  23  -7   3    2.86    8.29   0
  24  -8   4    3.84    8.94   0
  24  -2   3   15.49    8.55   0
  25  -7   4   -0.15    8.63   0
  25   5   7    5.27   12.63   0
  26  -6   4    9.90    7.61   0
  28  -6   5    1.42    8.85   0
  28   0   5    4.29    8.22   0
  29  -5   5    6.77    7.96   0
  29  -3   5    6.87    7.57   0
  29   1   6    3.81    8.95   0
 -29  -3   8   -5.56    8.94   0
 -28   0   8    1.49    7.61   0
 -28   2   9    1.77    8.44   0
 -26  -4   6   -8.29   10.37   0
 -26  -2   6   -3.60    9.78   0
 -25  -7   6   14.19   14.42   0
 -24   4   8   10.37    7.37   0
 -23  -9   6    3.29   18.33   0
 -23  -7   5   10.91   14.65   0
 -22  -8   5   76.90   16.86   0
 -22  -4   4  109.64   11.28   0
 -22  -2   4   14.56    9.90   0
 -22   6   9    8.57    7.93   0
 -21   5   7   70.26    8.17   0
 -21   7  10   10.78    7.68   0
 -19  -1   3   17.10    9.44   0
 -19   5   6    8.16    8.29   0
 -18   0   3   12.15    7.45   0
 -18   4   5   10.45    7.64   0
 -17   1   3   96.44    7.61   0
 -16  -2   2   90.91   10.89   0
 -16   2   3   37.10    8.54   0
 -16   6   6   11.60    7.71   0
 -15   9  10    8.99    7.40   0
 -13   5   4    6.49    9.40   0
 -13   7   6  226.44    8.66   0
 -13   9   9   -2.51    7.38   0
 -12  -2   1  861.19   20.05   0
 -11   9   8   -7.13    7.23   0
 -10 -12   4    5.62   13.22   0
 -10   0   1    3.05    7.35   0
  -9 -11   3   50.03   13.75   0
  -9   3   2  216.81   10.71   0
  -8  10   9   -7.46    7.93   0
  -7   9   7   27.83    8.09   0
  -6  -8   1  432.99   17.63   0
  -5 -13   4   11.61   10.28   0
  -4 -12   3   55.12   10.63   0
  -4  10   8    2.41    9.17   0
  -3   7   4    7.42    9.73   0
  -3  11  10    9.10   10.22   0
  -2   6   3   11.19    9.76   0
  -1  -9   1   34.07   10.63   0
   1 -11   2   50.61    9.98   0
   1   3   1  271.33   17.40   0
   1   9   6   -4.63   10.19   0
   3   3   1  278.51   21.13   0
   3   9   6    2.39   10.47   0
   5 -11   2    3.23    7.72   0
   5  -9   1   36.43   10.19   0
   6  -6   0  214.15   10.27   0
   6   6   3   15.54   13.24   0
   7  11  10   -2.42   10.63   0
   8 -12   3   18.35    9.64   0
   8  10   8    8.50   12.15   0
   9 -13   4   57.84    9.47   0
   9  -5   0   64.66    9.49   0
  10  -4   0   20.09    9.14   0
  12 -10   2   33.80    8.43   0
  13  -7   1  120.61   10.23   0
  16  -2   1  717.71   14.10   0
  16   2   2   15.99   10.77   0
  19  -9   3   34.48    7.99   0
  20 -10   4  -12.55    8.36   0
  20   2   3  195.91   11.78   0
  20   6   6   13.31   16.96   0
  23  -1   3   14.29    8.50   0
  24  -4   3   13.75    7.79   0
  26  -8   5   11.45    8.34   0
  26  -4   4   64.33    9.33   0
  26  -2   4   25.87    8.83   0
  27  -7   5   -7.89    7.78   0
  28  -2   5    6.65    9.90   0
  28   4   8   -0.47   11.00   0
  30  -4   6   -2.34    9.71   0
 -29  -1   8   -1.67    8.04   0
 -28  -4   7    1.75   10.65   0
 -28  -2   7    9.11    8.42   0
 -26   2   7   11.33    9.20   0
 -26   4   9    4.15    7.69   0
 -25   1   6   -2.61    7.60   0
 -25   5   9    5.92    7.42   0
 -24   2   6    1.28    7.21   0
 -23   3   6   23.12    8.81   0
 -23   5   8    0.17    8.04   0
 -21   7   9   -8.47    7.86   0
 -19   7   8    8.74    7.65   0
 -17   5   5   26.83    7.37   0
 -17   7   7    2.17    7.63   0
 -17   9  10    2.88    8.31   0
 -16   4   4  307.77    9.70   0
 -16   8   8    8.18    7.74   0
 -13 -11   4   20.46   15.39   0
 -12   4   3  394.84   11.17   0
 -12  10  10   -1.49    8.05   0
 -10   6   4  292.52    9.94   0
 -10   8   6   -3.37    7.36   0
 -10  10   9   -8.21    9.21   0
  -9   5   3  225.08    9.99   0
  -6 -10   2   27.02   10.30   0
  -6   2   1 7773.89   45.72   0
  -6   4   2   22.26    7.83   0
  -5  -3   0 2080.77   82.16   0
  -5  11  10   -0.44    8.15   0
  -4   8   5  213.10    9.63   0
  -3 -13   4   -3.23   10.04   0
  -3  -5   0  764.00   21.54   0
  -2 -12   3   87.36   10.81   0
  -1   9   6   30.19    8.33   0
   0  -6   0  928.47   17.63   0
   1  -9   1    6.62    8.53   0
   2  -6   0 1919.29   23.13   0
   3  -9   1   17.19    8.45   0
   4 -12   3   -6.75    9.56   0
   5   9   6    5.44   10.33   0
   6 -12   3    9.50    8.63   0
   7 -13   4   17.52    9.42   0
   7  -5   0  103.53    9.37   0
   7  -1   0  203.07   13.46   0
   8   8   5  341.11   16.37   0
   9  -3   0   58.14    9.54   0
  10 -10   2   23.44    8.03   0
  13 -11   3   81.63    8.74   0
  13  -9   2   29.10    9.20   0
  14 -12   4   -2.22    8.29   0
  14  -6   1  121.08    8.99   0
  15  -1   1  614.57   12.68   0
  16 -10   3   -9.31    8.21   0
  16  -8   2   -0.46    8.05   0
  17 -11   4    4.92    8.44   0
  17  -7   2   14.39    9.56   0
  19  -5   2   31.46    9.33   0
  20  -4   2   11.18    7.44   0
  20  -2   2   67.88    7.50   0
  21  -9   4   10.81    8.20   0
  21  -7   3    0.65    7.89   0
  21   1   3   30.60    9.30   0
  21   3   4   38.44   11.35   0
  22 -10   5   -1.11    8.23   0
  22  -6   3   19.60    8.62   0
  22   0   3    4.19    7.45   0
  23  -3   3    3.84    6.97   0
  25  -5   4    6.91    9.25   0
  25  -1   4   70.32   10.01   0
  26   4   7    5.55   12.01   0
  28  -4   5    0.03    7.56   0
  29  -5   6   -2.99    9.41   0
 -28   0   7    1.97    8.90   0
 -28   2   8   -2.79    9.89   0
 -27   1   7   -0.67    8.01   0
 -27   3   8    6.47    8.55   0
 -26  -6   6   -4.39   11.19   0
 -26   0   6   -0.51    7.64   0
 -25   3   7   -5.15    7.63   0
 -24  -6   5    4.35   10.50   0
 -24   0   5   -3.76    7.18   0
 -24   6   9   -3.44    9.41   0
 -23  -3   4   -7.43    9.86   0
 -22   0   4   41.96    9.52   0
 -22   6   8   28.70    8.05   0
 -21  -9   5    0.20   20.01   0
 -21  -7   4   23.64   15.52   0
 -21   1   4   29.59    7.27   0
 -21   3   5   15.43    6.89   0
 -20  -2   3  166.83   11.22   0
 -20   2   4    4.52    6.42   0
 -18   6   6    8.05    7.33   0
 -17  -3   2  112.14   11.72   0
 -15   3   3   14.47    7.79   0
 -15   7   6    5.79    7.43   0
 -13   9   8    1.43    7.68   0
 -11   7   5   70.45    7.87   0
  -9 -13   5   -2.96   11.39   0
  -9  -9   2   40.01   13.82   0
  -9   1   1  185.55   10.24   0
  -8  10   8   46.58    9.76   0
  -7  11  10    7.66    8.13   0
  -6   8   5   14.38    7.45   0
  -3  11   9   -3.77    9.36   0
  -1 -13   4   -1.95    9.80   0
  -1   3   1   12.36    9.53   0
  -1  11   9    4.21   10.45   0
   0 -14   5   -4.39   10.47   0
   1 -13   4    7.56   10.19   0
   1   5   2   28.59   10.20   0
   1  11   9   43.00   11.63   0
   2 -12   3  104.78    9.83   0
   2  10   7   51.07   10.04   0
   3 -13   4   53.45   10.15   0
   3  11   9   -2.56    9.86   0
   5 -13   4   29.95    8.91   0
   5  -5   0  210.21   11.77   0
   5  11   9    5.99   11.59   0
   7   9   6   53.63   12.68   0
   8  -8   1  334.54    9.92   0
   8  -4   0  627.34   13.96   0
   9   7   4  730.38   25.19   0
  10  10   8   23.89   13.09   0
  11 -11   3    5.82    7.69   0
  11  -7   1   51.69    7.72   0
  12 -12   4    4.82    7.78   0
  14 -10   3   26.01    9.93   0
  15  -3   1  150.36    9.33   0
  16 -12   5    7.59    7.89   0
  17   1   2   94.71    9.30   0
  18 -10   4  -10.34    8.02   0
  18  -6   2   38.29    7.91   0
  18   0   2  226.93   11.04   0
  19 -11   5    8.31    8.80   0
  19  -3   2   13.75    8.48   0
  19  -1   2   11.24    7.51   0
  22  -8   4   -2.15    7.94   0
  22  -4   3   -0.06    8.94   0
  22   2   4   38.09   10.39   0
  22   6   7   59.29   16.52   0
  23  -9   5   -4.19    8.46   0
  23  -7   4   99.45    9.09   0
  24  -8   5   28.83    9.89   0
  24  -6   4   16.65    8.31   0
  24   0   4    0.74    9.12   0
  24   6   8   -7.57   11.98   0
  25  -3   4   13.30    7.84   0
  26  -6   5   13.07    8.17   0
  27  -5   5   -1.14    7.37   0
  27  -3   5   -1.37    9.68   0
  27  -1   5   21.85    7.83   0
  28  -6   6    4.81    7.66   0
  28   0   6   16.44   10.49   0
  29  -3   6   -0.42    7.63   0
  29   1   7   -4.82   10.51   0
  30   0   7    4.97    8.83   0
 -29  -3   7    4.63   11.20   0
 -27  -5   6    3.86   11.54   0
 -27  -1   6    9.73    8.03   0
 -26   4   8    2.81    7.74   0
 -25  -5   5   10.91   11.81   0
 -25  -1   5   -5.88    7.21   0
 -25   5   8   10.65    8.83   0
 -23  -1   4    0.54    9.20   0
 -23   5   7    7.91    7.84   0
 -22  -6   4   31.51   12.87   0
 -21   5   6   11.22    7.47   0
 -21   7   8   -3.67    8.99   0
 -20  -8   4   -1.87   19.39   0
 -20   4   5   90.62    7.98   0
 -20   8   9   14.69    8.34   0
 -19   3   4   81.28    7.35   0
 -18   8   8   -2.71    7.86   0
 -17  -1   2  325.07   11.74   0
 -17   9   9   17.41    8.63   0
 -15   1   2   17.83    7.41   0
 -15   5   4    3.28    7.60   0
 -14   4   3    4.27    9.37   0
 -13  -3   1  222.34   15.64   0
 -12   6   4   29.62    7.85   0
 -12  10   9   -4.71    8.03   0
 -11   3   2   28.04    8.54   0
 -11   5   3   13.34    9.98   0
 -11   9   7   43.27    7.55   0
  -8 -12   4   30.23   12.09   0
  -8   4   2   29.16    8.54   0
  -8   8   5    5.26    7.97   0
  -7 -11   3   20.74   10.90   0
  -7   7   4   92.05    8.11   0
  -5  11   9   10.88   10.30   0
  -4 -10   2   18.83   10.87   0
  -4  -8   1  645.33   17.73   0
  -4  -4   0 1196.44   33.00   0
  -3   3   1    4.26   10.89   0
  -2  10   7   -3.88    9.32   0
  -1  -5   0   95.49   11.40   0
  -1   5   2    1.46    7.33   0
   0  10   7    8.88    8.26   0
   3   5   2   41.27   11.61   0
   4  10   7   20.13    9.81   0
   6 -10   2  391.93   11.13   0
   6  -8   1  155.96    8.79   0
   6  -4   0  370.15   12.75   0
   7  -3   0  430.79   13.04   0
   8   6   3   63.80   17.18   0
   9 -11   3   18.85    7.82   0
  10 -12   4   24.88    8.15   0
  11 -13   5   13.60    8.97   0
  11  -9   2   24.59    8.27   0
  12  -6   1  195.49   10.00   0
  13   9   7    2.67   17.51   0
  14  -8   2  112.11    8.71   0
  14  -4   1  325.92   11.02   0
  14  10   9    1.65   15.64   0
  15 -11   4    8.94    8.30   0
  18  -8   3  120.25    8.47   0
  19  -9   4   16.35    8.99   0
  19  -7   3   81.37    9.37   0
  20 -10   5   13.74    8.77   0
  22  -2   3  256.76    9.72   0
  23   1   4   58.91    8.47   0
  23   3   5   11.02    9.73   0
  24  -4   4   -0.35    8.89   0
  25  -7   5   -0.58    7.63   0
  25   3   6   21.21   11.21   0
  26   0   5   12.33    7.76   0
  27  -7   6    0.18    7.34   0
  27   1   6   22.14   10.56   0
  27   3   7   10.40   10.13   0
  30  -2   7   10.50    9.45   0
 -29  -1   7   -9.90    9.02   0
 -26  -2   5   14.52    8.74   0
 -24   6   8   12.14    9.20   0
 -23  -5   4   16.63   11.81   0
 -23   7   9  -11.09    7.52   0
 -21  -3   3   15.87    9.88   0
 -20   0   3   13.72    7.79   0
 -19   1   3   12.08    6.84   0
 -19   7   7    7.16    7.78   0
 -18   2   3   51.45    7.41   0
 -18   4   4    8.38    7.04   0
 -17   7   6    3.18    7.25   0
 -16   8   7   62.24    8.81   0
 -15   9   8   11.69    7.60   0
 -14   2   2 1127.48   15.49   0
 -14  10   9    5.70    9.34   0
 -13   7   5   94.45    7.82   0
 -12   0   1    7.65    8.39   0
 -10  10   8   32.90    8.12   0
  -9   7   4   71.15    9.36   0
  -8   2   1  450.50   12.75   0
  -7  11   9    9.89    9.62   0
  -6  10   7   35.51    9.15   0
  -4  10   7   20.18    8.18   0
  -3   5   2  183.74    9.63   0
  -2 -10   2  257.05   12.97   0
  -2  -8   1  172.74   12.88   0
   0 -10   2   95.64   11.11   0
   1  -5   0  100.86    9.17   0
   2 -10   2  379.93   13.00   0
   2  -8   1   16.70   10.36   0
   4 -10   2  389.60   11.31   0
   4  -8   1   88.04    9.16   0
   5  -1   0  716.64   19.58   0
   5   3   1    5.94   23.38   0
   6  -2   0 6266.72   43.38   0
   6  10   7   -5.05   11.06   0
   7 -11   3   45.63    8.34   0
   8 -12   4  113.66   10.69   0
   9 -13   5   -2.96    8.31   0
   9  -9   2   50.81    8.76   0
   9  -7   1  470.94   11.27   0
   9   9   6   76.53   14.11   0
  11   1   1  442.09   15.03   0
  12 -10   3   10.09    8.42   0
  12  -8   2   15.15    9.69   0
  13 -11   4   15.12    8.53   0
  14 -12   5   -5.20    8.02   0
  15  -9   3   42.17    8.28   0
  15  -7   2   34.82    8.18   0
  16 -10   4   -4.21    8.05   0
  16  -6   2   28.48    7.77   0
  17 -11   5   35.09    8.63   0
  17  -5   2   62.46    8.17   0
  18  -4   2   -1.68    6.91   0
  20  -8   4   10.53    8.01   0
  21  -9   5   39.75    8.66   0
  21  -3   3    7.42    8.03   0
  21  -1   3   36.09    8.06   0
  23  -5   4   -1.32    8.84   0
  23   7   9    0.70   15.16   0
  24   2   5   34.01    9.36   0
  26  -4   5    5.43    7.71   0
  26  -2   5   46.42    8.85   0
  26   2   6   39.19    9.34   0
  28  -4   6   -3.02    8.53   0
  28  -2   6    4.29    8.01   0
 -29   1   7    1.23    8.92   0
 -28  -4   6   25.43   10.65   0
 -28  -2   6    9.25    8.99   0
 -27   1   6    0.29    8.20   0
 -27   3   7   -4.40    8.01   0
 -26  -4   5    2.86   10.66   0
 -26   4   7    5.27    7.78   0
 -25   1   5    5.11    8.08   0
 -24  -2   4   29.46   10.45   0
 -24   4   6    7.47    7.88   0
 -23   3   5    1.40    7.53   0
 -21  -1   3   88.26    8.45   0
 -20   6   6   -4.83    7.31   0
 -17  -5   2   44.83   13.93   0
 -17   5   4  151.42    9.60   0
 -16  -6   2  504.78   26.89   0
 -14   6   4  148.15    8.89   0
 -14   8   6   -4.85    8.00   0
 -13   3   2   25.57    8.80   0
 -13   9   7   -3.74    7.68   0
 -11   1   1 1666.20   20.05   0
 -10   4   2  460.49   12.49   0
 -10   8   5  110.71    8.19   0
  -9   9   6   10.60    7.84   0
  -9  11   9    5.39    9.48   0
  -8   6   3   25.67    7.67   0
  -8  10   7    7.68    8.98   0
  -7 -13   5    1.42   10.31   0
  -5 -11   3  165.34   11.90   0
  -5   3   1   24.38    8.82   0
  -5   5   2    2.28    7.21   0
  -1  11   8   -1.88   11.23   0
   0  -8   1   56.16    9.21   0
   5 -11   3    2.86    8.28   0
   5  -3   0 2096.24   25.16   0
   5   5   2    4.79   12.38   0
   6 -12   4   10.74    9.44   0
   7 -13   5    0.34    8.15   0
   7  -7   1   19.45    7.40   0
  10 -10   3   -3.65    9.33   0
  10  -6   1  221.72   10.12   0
  10   8   5    7.99   13.92   0
  12 -12   5   -6.47    9.26   0
  12   0   1   -0.61    6.98   0
  13  -3   1  386.76   11.31   0
  16  -8   3  171.12    9.19   0
  17  -1   2   92.99    9.55   0
  18 -10   5   -0.60    9.34   0
  18   2   3  198.00   12.16   0
  19   1   3  404.78   13.39   0
  19   5   5   25.15   13.27   0
  21  -7   4   19.82    7.84   0
  22  -8   5   56.80    8.88   0
  22  -6   4    4.86    8.22   0
  23  -9   6   12.73    8.34   0
  23  -7   5   62.67    8.96   0
  23  -1   4   56.08    9.13   0
  24  -8   6   -5.16    8.55   0
  24  -6   5   -7.49    7.63   0
  25  -7   6  -11.65    9.33   0
  25  -5   5  110.16    9.30   0
  26  -6   6   16.59    7.66   0
  27  -5   6   -5.00    7.84   0
  29  -3   7   -0.48    8.47   0
  29  -1   7    0.73    8.41   0
 -30   0   7    4.55    9.81   0
 -29   3   8    4.00    8.70   0
 -28   0   6   21.08    8.91   0
 -27   5   8   -2.06    7.94   0
 -26   0   5    2.61    7.41   0
 -24  -4   4   -0.37    9.48   0
 -23   1   4   -4.80    7.49   0
 -23   7   8    1.81    7.81   0
 -22   2   4   16.19    7.14   0
 -19   7   6    7.69    8.62   0
 -18   6   5  190.68    9.35   0
 -17   9   8    4.80    7.57   0
 -15   7   5   26.58    7.98   0
 -15   9   7    3.22    7.83   0
 -13   5   3  157.44    9.47   0
 -12 -12   5    7.38   13.09   0
 -11   7   4  195.73    8.62   0
 -11   9   6   57.95    8.28   0
 -11  11   9   21.72   10.05   0
 -10 -10   3    2.33   13.25   0
 -10   6   3  452.80   12.72   0
  -7  -9   2    8.81   11.61   0
  -7   5   2   13.06    9.17   0
  -6  -2   0 6410.70   96.69   0
  -5 -13   5   -1.06    9.99   0
  -4 -12   4   -2.19   11.12   0
  -4   8   4   22.58    9.62   0
  -3 -11   3  239.85   12.41   0
  -3   9   5   39.66   10.03   0
  -2  -4   0 1462.80   28.78   0
  -1   9   5   63.77   10.43   0
   0  -4   0  231.77   13.22   0
   0   8   4   -4.94   10.43   0
   1 -11   3   58.89   10.40   0
   2  -4   0 1485.39   22.57   0
   2   8   4   27.73   10.62   0
   3 -13   5    5.15   10.26   0
   3 -11   3   19.14    7.51   0
   4 -12   4   17.01    9.27   0
   4  -2   0  285.19   15.69   0
   5 -13   5    8.87    8.71   0
   5  -7   1    7.22    9.16   0
   8  10   7   -0.57   12.97   0
   9  11   9   18.40   12.16   0
  10  -8   2   64.68    8.83   0
  11 -11   4   32.93    7.94   0
  11  -5   1  900.04   14.86   0
  12  -4   1  611.49   13.16   0
  12  10   8   17.41   15.17   0
  13  -9   3   33.92    8.13   0
  13  -7   2   30.27    7.98   0
  14 -10   4   72.44    8.95   0
  14   2   2   61.58   10.85   0
  15 -11   5   51.31    8.78   0
  16   0   2    1.87    8.73   0
  17  -9   4    7.96    8.21   0
  17  -7   3    5.43    8.14   0
  18  -6   3    6.95    8.01   0
  19  -5   3    9.14    7.22   0
  20 -10   6    0.62    9.01   0
  20  -2   3  197.96    9.47   0
  21   7   8    4.29   15.55   0
  25  -1   5  110.53    8.72   0
  27  -3   6   18.35    8.38   0
  27  -1   6   30.46    8.55   0
  28  -4   7    4.26    9.37   0
  28   0   7    5.55    9.62   0
  29   1   8   -5.54    9.75   0
 -29  -3   6    8.73   10.81   0
 -29  -1   6    7.03   10.30   0
 -27  -3   5   -1.77   10.03   0
 -27  -1   5   -0.16    8.26   0
 -26   6   8    9.11    8.50   0
 -24   6   7   21.63    7.80   0
 -22  -2   3  122.85    9.46   0
 -21   1   3   87.43    9.64   0
 -21   5   5  104.57    8.43   0
 -19   9   8   13.46    9.43   0
 -18   0   2   78.08    8.52   0
 -17   1   2  315.19    9.90   0
 -16   2   2   82.78    8.35   0
 -16   6   4  872.40   13.44   0
 -16   8   6   12.22    8.59   0
 -14  10   8    5.12    8.05   0
 -12   4   2  147.66   10.00   0
 -12   8   5   31.68    7.81   0
 -11 -11   4   26.37   14.23   0
 -10   2   1 1847.74   21.02   0
 -10  10   7   -5.63    8.40   0
  -7   3   1  569.52   13.87   0
  -7  11   8    9.88    8.48   0
  -6   8   4   53.52   10.26   0
  -4  10   6   32.13    9.69   0
  -3 -13   5    6.91    9.80   0
  -2 -12   4    4.70    9.46   0
  -2  10   6   16.18   10.14   0
  -1 -13   5    0.95   10.10   0
  -1   7   3   31.23    7.96   0
   0 -12   4    7.48    9.85   0
   1 -13   5   -7.12    8.40   0
   2 -12   4   -2.90    8.16   0
   3  -3   0  416.84   14.60   0
   4   8   4    0.72   11.63   0
   5  -9   2   98.45    8.67   0
   5  11   8   -3.35   10.68   0
   8 -10   3   -0.73    7.81   0
   8  -6   1    3.24    7.96   0
   9 -13   6   23.57    9.24   0
   9 -11   4   27.75    8.08   0
  10 -12   5   -8.54    7.93   0
  14 -12   6   18.14    8.71   0
  14  -8   3  278.42    9.92   0
  14  -6   2  152.67    9.29   0
  15  -5   2  164.98    9.23   0
  15   1   2   14.98    7.50   0
  16  -4   2   30.60    8.20   0
  17 -11   6   31.27    8.53   0
  18  -8   4   12.22    7.57   0
  19  -9   5   -2.05    8.30   0
  19  -7   4   -8.47    7.27   0
  19   3   4   42.93   11.17   0
  19   7   7    2.75   17.31   0
  20  -8   5   41.05   10.07   0
  21  -9   6   -5.69    7.98   0
  21   5   6   42.36   12.80   0
  22  -4   4   51.93    7.94   0
  22   0   4   99.67    8.46   0
  24  -4   5   44.73    7.92   0
  24   0   5   -0.48    8.86   0
  26  -4   6    8.88    8.04   0
  26   0   6   11.21    9.03   0
  26   4   8    7.60   10.42   0
  27  -5   7   -4.09    9.29   0
  27   1   7   20.30   10.42   0
  27   3   8   -1.78    9.76   0
  28  -2   7    3.01    7.91   0
  28   2   8    4.57    9.58   0
 -31  -1   7   -4.75    8.91   0
 -30   2   7    4.40   10.10   0
 -29   1   6   11.80    9.14   0
 -29   3   7    4.36    8.25   0
 -28  -6   6    2.60   11.60   0
 -28   2   6    6.70    8.00   0
 -28   4   7   10.34    7.94   0
 -27   1   5    4.58    8.69   0
 -27   3   6    5.75    7.83   0
 -26   2   5   14.97    7.63   0
 -26   4   6   -3.65    7.84   0
 -25  -3   4   -7.02    7.96   0
 -25  -1   4   -1.72    7.94   0
 -25   3   5   -7.10    7.02   0
 -24   4   5    5.88    8.88   0
 -23   7   7   -3.17    7.79   0
 -22  -4   3  145.39   12.39   0
 -22   0   3   -9.91    7.81   0
 -20   6   5   83.83    7.96   0
 -20   8   7   42.11    8.67   0
 -19  -7   3   15.49   17.18   0
 -19  -3   2  231.96   12.67   0
 -19  -1   2  140.48    9.55   0
 -19   3   3   -3.75    6.89   0
 -19   5   4    8.47    7.23   0
 -17   9   7   12.32    7.63   0
 -16  10   8    5.77    7.60   0
 -15   3   2  590.54   12.34   0
 -15   5   3   21.97    8.02   0
 -14   0   1    1.61    8.46   0
 -14   8   5  124.70    8.83   0
 -13   9   6   63.64    8.56   0
 -12   6   3  136.05    9.13   0
 -12  10   7   -3.47    8.06   0
  -9   5   2  198.77   10.27   0
  -8   8   4   58.29    8.66   0
  -7   9   5   47.56    8.37   0
  -5   7   3  218.27    9.39   0
  -4  12   9   -5.92   10.00   0
  -2  12   9   12.33   11.28   0
   0  12   9   -1.89   10.80   0
   2  10   6   27.70   10.39   0
   3  -9   2  205.41    9.84   0
   3  -7   1   80.19    9.05   0
   3   7   3  221.15   13.70   0
   5   9   5    3.00   11.25   0
   6 -10   3    3.90    8.43   0
   7  11   8    4.43   11.61   0
   8 -12   5    4.35    8.41   0
   9  -5   1  455.45   12.47   0
  10  -4   1  107.64    9.52   0
  11  -9   3   13.17    8.16   0
  11  -7   2   -0.12    7.44   0
  11  -3   1 1035.72   15.87   0
  11  -1   1  443.91   13.21   0
  12 -12   6   26.38    9.54   0
  12 -10   4  242.78   10.60   0
  13 -11   5    2.47    7.99   0
  14   4   3  162.49   16.46   0
  15  -9   4   15.89    8.21   0
  15  -7   3   -8.82    7.69   0
  16 -10   5   15.81    8.32   0
  16  -2   2   10.46    7.00   0
  18 -10   6    0.50    8.17   0
  19  -3   3  110.08    7.77   0
  19  -1   3  409.12   10.89   0
  20  -6   4   50.11    7.88   0
  21  -7   5   11.83    7.73   0
  21   1   4   -0.33    7.79   0
  22  -8   6    4.37    8.29   0
  22  -6   5   65.99    9.00   0
  22  -2   4   44.30    8.08   0
  23  -7   6   49.12    8.36   0
  23  -5   5   46.36    8.42   0
  23   1   5    7.33   10.07   0
  24  -8   7   17.51    8.60   0
  24  -6   6   25.28    7.63   0
  24  -2   5   29.47    8.29   0
  24   4   7   43.78   12.04   0
  25  -7   7   10.41    8.40   0
  25  -5   6    4.75    7.37   0
 -31   1   7   -0.84    8.32   0
 -30  -2   6   11.17   11.26   0
 -30   0   6    5.57    9.68   0
 -29  -5   6   -0.66   10.84   0
 -28  -2   5   41.00   10.82   0
 -28   0   5    1.55    9.58   0
 -27   5   7   -6.35    8.04   0
 -26  -6   5   38.10   14.52   0
 -26  -2   4   34.41    9.98   0
 -25  -7   5    3.97   14.23   0
 -25   1   4   -7.76    9.53   0
 -25   5   6   -2.35    7.34   0
 -24   2   4   22.60    8.09   0
 -23  -3   3   40.87   10.62   0
 -23   3   4   -3.07    7.68   0
 -22   4   4  107.45    9.48   0
 -21   7   6   16.96    7.89   0
 -21   9   8    4.79    9.51   0
 -18   4   3    6.98    7.39   0
 -18   6   4  107.89   10.15   0
 -18   8   6   -6.85    8.19   0
 -15  -1   1   13.60    9.46   0
 -15   9   6    4.85    8.04   0
 -14  -4   1  101.78   16.50   0
 -14   4   2  663.88   14.16   0
 -14  10   7    0.40    7.57   0
 -12   2   1  873.10   15.85   0
 -11  11   8   13.70    8.21   0
 -10 -12   5   -1.00   13.12   0
  -9 -13   6   15.37   11.53   0
  -9   3   1  282.78   11.14   0
  -9   9   5   83.34    8.61   0
  -8 -10   3    2.17   11.26   0
  -7   7   3  186.49    8.84   0
  -6  12   9   -1.69    8.36   0
  -5  11   7   20.48    9.80   0
  -4   0   0   27.49   12.42   0
  -3  -9   2   62.53   10.89   0
  -3  -7   1   91.27   11.85   0
  -3  11   7   13.20   10.13   0
  -1  -9   2   96.02   10.80   0
  -1  11   7   14.63   10.07   0
   1  -9   2  213.42   10.20   0
   1  -7   1   42.14    8.38   0
   1  -3   0 1678.66   27.74   0
   2  -2   0  826.70   22.44   0
   2  12   9    5.03   11.13   0
   4  10   6   -2.54    9.85   0
   5 -13   6    4.97    9.30   0
   6 -12   5   15.05    9.52   0
   6  -6   1    6.34    7.80   0
   7 -11   4   11.44    7.98   0
   9  -9   3  101.99    9.49   0
   9   1   1  771.44   19.61   0
  10   0   1    6.32    9.17   0
  11 -11   5   12.04    9.06   0
  11  11   9    5.37   14.51   0
  12  -8   3   89.59    9.20   0
  12  -6   2  185.68    9.55   0
  15 -11   6   -2.50    8.31   0
  15  -3   2   40.12    8.03   0
  15  -1   2    5.91    8.37   0
  16  -8   4    5.15    7.92   0
  16  -6   3  187.32    8.88   0
  17  -9   5   -5.37    8.09   0
  17  -5   3  454.14   11.24   0
  18  -4   3  418.19   10.16   0
  20 -10   7    6.34    8.36   0
  21  -3   4   30.15    7.05   0
  21  -1   4    1.96    9.34   0
  21   3   5    1.51   10.02   0
  22   2   5  119.56   11.67   0
  22   4   6    4.83   10.03   0
  23   3   6    5.65   10.38   0
  24   6   9   -1.74   13.09   0
  25  -3   6   27.34    9.65   0
  25   3   7   -0.15   10.13   0
  27  -1   7   23.38    7.94   0
  28  -4   8    2.52    8.68   0
  28   0   8   -7.34    9.65   0
 -30  -4   6   23.53   10.51   0
 -28  -4   5    1.15   10.94   0
 -26   0   4   15.25    9.56   0
 -25  -5   4   -3.00   12.24   0
 -24  -6   4    0.61   14.38   0
 -24   6   6   13.54    8.02   0
 -22   8   7    7.92    8.37   0
 -21   3   3    7.10    8.93   0
 -21   5   4   -0.15    9.05   0
 -20  -2   2   30.19   10.37   0
 -20   8   6    4.03    9.15   0
 -19   1   2  143.83    8.44   0
 -19   7   5    9.87    7.80   0
 -19   9   7   24.54    8.41   0
 -18   2   2   59.96    7.19   0
 -18  10   8    2.75    7.76   0
 -16   8   5   53.64    8.86   0
 -15 -11   5    3.64   15.11   0
 -15  -3   1  123.98   12.50   0
 -15   7   4   22.68    7.96   0
 -14   6   3  191.44    9.40   0
 -13  -9   3   24.37   15.76   0
 -13  11   8   11.64    8.60   0
 -11   9   5   24.70    8.36   0
 -10  -8   2    6.81   14.76   0
 -10  10   6   65.33    8.88   0
  -9 -11   4   27.05   13.05   0
  -9   7   3   21.70    7.61   0
  -7  -1   0  196.03   16.74   0
  -7  11   7    2.05    8.56   0
  -6   6   2   71.91   10.15   0
  -4   4   1  123.24    9.75   0
  -4   6   2   53.45    8.09   0
  -3  -3   0  431.07   25.09   0
  -2   6   2  560.33   13.38   0
  -1  -3   0 1692.17   32.72   0
   0   4   1  229.12   13.44   0
   0   6   2  197.07   12.15   0
   2 -10   3  131.10   10.45   0
   3 -13   6    7.56   10.01   0
   3  11   7   13.95   10.53   0
   4 -12   5   32.06   10.41   0
   4  -6   1   61.40    9.34   0
   4  12   9    1.92    9.89   0
   5 -11   4   21.79    8.00   0
   6  -8   2   98.84    8.09   0
   6   8   4    1.78   11.51   0
   7  -5   1  274.02    9.99   0
   9  -7   2  551.85   11.70   0
  10 -12   6   11.45    8.80   0
  10 -10   4  138.74    9.29   0
  10  -2   1  427.30   13.99   0
  10  10   7    4.19   14.20   0
  11   9   6    5.08   15.70   0
  13  -9   4    6.97    8.14   0
  13  -5   2    4.17    8.10   0
  14 -10   5   -6.61    8.13   0
  14  -4   2  119.20    9.07   0
  16 -10   6   35.82    9.52   0
  16   6   5  102.45   19.02   0
  17  -7   4   40.15    8.08   0
  18  -8   5  143.70    8.90   0
  18  -6   4   -0.25    9.07   0
  18  -2   3  194.24    8.55   0
  18   0   3    0.27    7.39   0
  19  -9   6    7.15    8.30   0
  19  -5   4   18.43    8.85   0
  20  -8   6   11.72    8.76   0
  20  -4   4    5.64    7.27   0
  20   8   9   -1.27   17.98   0
  21  -9   7    4.31    8.47   0
  22  -8   7   20.68    9.88   0
  23  -1   5   13.41    7.40   0
  25  -1   6   13.45    7.43   0
  26  -6   8   -4.03    7.07   0
  26  -4   7   12.86    7.72   0
  27  -5   8    7.13    8.36   0
  28  -2   8   -3.87    7.84   0
 -31  -1   6    7.48   10.51   0
 -30   2   6    9.91    9.67   0
 -29   3   6   -3.68    8.27   0
 -28   2   5   38.78   10.18   0
 -28   4   6   24.80    8.27   0
 -27   3   5    2.05    7.72   0
 -26  -4   4   14.28    9.86   0
 -26   4   5    8.59    7.87   0
 -25   7   7    3.16    8.35   0
 -24  -8   5   28.51   17.68   0
 -24  -2   3  125.23   12.01   0
 -24   0   3    1.87    8.70   0
 -23   1   3   34.04    7.90   0
 -23   7   6    3.56    8.05   0
 -20   4   3   19.66    7.38   0
 -17   3   2   98.94    8.41   0
 -17   7   4  146.94   10.10   0
 -17   9   6   15.31    7.90   0
 -16  -2   1  207.12   12.86   0
 -16  10   7   24.91    8.16   0
 -15   1   1    5.58    8.62   0
 -15  11   8    4.02    8.77   0
 -14 -10   4   45.74   17.49   0
 -13  -5   1  555.48   35.08   0
 -13   5   2   11.53    9.73   0
 -13   9   5    7.82    8.00   0
 -12   8   4   11.84    7.74   0
 -12  10   6   12.32    7.91   0
 -11   3   1  325.77   11.73   0
 -11   7   3    1.49    7.20   0
 -11  11   7   -0.14    9.36   0
  -9  11   7   15.82    8.48   0
  -8 -12   5   21.83   12.23   0
  -8   6   2  190.26   11.48   0
  -7 -13   6   22.36    9.96   0
  -6   0   0  272.40   15.30   0
  -6   4   1  571.00   14.22   0
  -6  12   8    0.83    9.74   0
  -5 -13   6   14.14   10.88   0
  -4 -10   3    5.10   11.07   0
  -4  12   8   24.44   10.86   0
  -3 -13   6   15.20   10.85   0
  -2 -10   3   27.11   10.12   0
  -1 -13   6    9.15   11.17   0
   0  12   8   16.99   10.24   0
   1 -13   6    0.73    8.72   0
   2 -12   5   66.55   10.26   0
   3 -11   4    7.46    8.00   0
   4  -8   2    4.08    9.06   0
   5   7   3    5.92   12.67   0
   6  10   6   61.61   12.03   0
   7  -9   3    5.85    7.14   0
   7   9   5   17.33   11.52   0
   8 -10   4   68.78    9.91   0
   8  -4   1 1404.11   18.08   0
   9 -11   5    4.25    7.31   0
   9  -3   1  610.91   13.32   0
   9  11   8    4.84   13.18   0
  10  -8   3  128.87    9.67   0
  10  -6   2  333.72   11.99   0
  12 -12   7    1.70    9.03   0
  13 -11   6   14.37    8.01   0
  13  -7   3   51.31    7.78   0
  14  -8   4   52.82    9.56   0
  14   0   2   29.16    7.71   0
  15 -11   7    8.55    8.03   0
  15  -9   5   13.44    8.36   0
  15   5   4   76.27   15.87   0
  16   2   3  625.46   16.19   0
  17  -3   3  149.42    9.73   0
  18 -10   7    2.63    8.73   0
  19  -7   5   24.95    8.08   0
  20  -6   5   36.96    7.72   0
  20   0   4   19.32    9.17   0
  21  -7   6   30.22    7.68   0
  21  -5   5   10.06    7.97   0
  22  -6   6  124.11    9.22   0
  22  -4   5    5.63    7.63   0
  23  -7   7   33.38    7.98   0
  23  -5   6    1.41    7.79   0
  24  -6   7    0.19    7.39   0
  24  -4   6   -6.30    7.29   0
  25  -5   7    8.22    7.46   0
  26  -2   7   43.88    8.75   0
  26   0   7    8.06    7.85   0
  26   4   9    7.94   10.58   0
  27   1   8   -4.90    8.45   0
 -31  -3   6    3.91   11.06   0
 -31   1   6    6.51    8.31   0
 -29  -3   5    1.67    9.94   0
 -29   1   5   27.58    8.38   0
 -27  -3   4    6.82    9.73   0
 -27  -1   4    5.68    8.38   0
 -26   6   6   -1.08    7.63   0
 -25   3   4    2.75    7.62   0
 -25   5   5    4.59    8.01   0
 -24   4   4    7.08    7.80   0
 -22   8   6    5.66    9.06   0
 -21  -1   2   16.11    9.89   0
 -20  -4   2    3.08   10.67   0
 -19   5   3   43.59    7.84   0
 -16   4   2  344.88   10.83   0
 -16   6   3   10.93    7.55   0
 -14 -12   6    0.39   13.34   0
 -14   2   1  684.24   13.46   0
 -14   8   4   50.48    8.17   0
 -14  10   6   52.12    8.29   0
 -13   7   3   14.69    8.52   0
 -13  11   7    0.51    9.77   0
  -8  12   8    7.39    8.40   0
  -7 -11   4    5.25    9.34   0
  -7   9   4   40.18   10.29   0
  -5 -11   4   -5.10   10.39   0
  -5   9   4   46.69    8.72   0
  -4  10   5    6.23    7.72   0
  -2 -12   5   38.56   10.43   0
  -2  10   5   19.93   10.67   0
  -1 -11   4   -1.76    9.40   0
  -1   9   4   57.42   10.82   0
   0  -2   0   79.26   14.36   0
   0  10   5   36.23   10.12   0
   1 -11   4   -5.54    7.49   0
   2  -8   2   57.20    9.88   0
   2  -6   1  197.28   11.15   0
   2   4   1   23.24   12.08   0
   2  12   8   -2.44    9.80   0
   5 -13   7   -8.97    9.40   0
   5  11   7    7.61   10.57   0
   7 -11   5   11.00    9.65   0
   7  -7   2  285.46    9.45   0
   7   5   2   13.62   18.60   0
  11 -11   6   17.19    9.32   0
  11  -9   4   55.68    8.14   0
  11  -5   2   12.07    9.97   0
  12 -10   5   -3.94    8.62   0
  13  -3   2  150.39   10.73   0
  14  -6   3   -5.90    7.75   0
  15  -5   3  292.11   10.06   0
  16  -4   3  197.85    8.81   0
  17  -9   6   13.72    8.46   0
  17  -1   3  252.50   10.47   0
  19  -9   7    1.10    8.37   0
  20  -2   4   36.36    6.83   0
  21  -9   8   -1.41    8.13   0
  22  -2   5  119.04    8.41   0
  22   0   5    2.76    7.47   0
  22   6   8   29.22   13.78   0
  24  -2   6    5.34    7.64   0
  24   0   6   53.12    8.44   0
  25  -3   7   -0.51    9.68   0
  25   1   7   26.86    9.67   0
  26   2   8   -4.64    9.82   0
  27  -1   8   -0.46    7.71   0
  28   0   9   11.12    9.21   0
 -30  -2   5   10.31   11.24   0
 -30   0   5   14.76   10.11   0
 -27   1   4    2.22    7.86   0
 -25  -1   3   67.54   10.77   0
 -24   6   5   -0.79    7.86   0
 -23   3   3   46.16    9.21   0
 -21  -3   2  118.34   11.19   0
 -21   1   2   17.98    7.71   0
 -20   2   2   32.22    7.31   0
 -19  -5   2    9.31   13.23   0
 -17  -1   1    6.26    9.66   0
 -16  -8   3   12.13   21.15   0
 -15   5   2   12.10    8.10   0
 -15   9   5   10.54    8.42   0
 -13   3   1  226.92   10.42   0
 -10   4   1 1383.27   17.99   0
 -10  10   5    7.96    9.01   0
 -10  12   8    9.69    8.56   0
  -9  -1   0 1496.72   26.81   0
  -8  -2   0  228.72   17.99   0
  -8   0   0 5252.61   44.14   0
  -8  10   5   -1.64    8.70   0
  -7  11   6   53.99   10.56   0
  -5   1   0  728.16   20.04   0
  -5  11   6   12.20    8.15   0
  -3   1   0   80.91   13.39   0
  -3  11   6    8.31   10.52   0
  -2   8   3  895.12   15.37   0
  -1  11   6    1.48    9.82   0
   1   9   4  359.41   13.51   0
   5  -9   3   53.43    7.89   0
   5  -5   1 1188.43   16.66   0
   6 -12   6    0.03    8.19   0
   6 -10   4  256.08    9.78   0
   9  -1   1  749.85   15.74   0
  10 -12   7    1.77    8.43   0
  10 -10   5   31.14    9.55   0
  11  -7   3   73.74    7.50   0
  13 -11   7   -4.17    8.71   0
  13  -9   5   19.50    9.65   0
  14 -10   6  150.18    9.47   0
  15  -7   4    8.86    8.15   0
  16 -10   7   -9.64    7.73   0
  16  -8   5   92.95    8.40   0
  16  -6   4   51.63    8.00   0
  18 -10   8    9.85    8.15   0
  18  -8   6   -2.02    7.94   0
  19   1   4   21.34    7.88   0
  20  -8   7   28.39    8.77   0
  20   6   7    4.82   14.58   0
  22  -8   8    3.95    8.17   0
  23  -7   8    5.88    8.26   0
  23  -3   6    2.40    6.98   0
  23   1   6    3.87    9.40   0
  24  -6   8    5.03    7.74   0
  25  -5   8    2.61    7.43   0
  25  -1   7   30.10    9.29   0
  25   3   8    4.10    9.98   0
 -31   3   6   -1.22    8.97   0
 -30   4   6   11.94    8.66   0
 -29   3   5    2.82    7.64   0
 -29   5   6    7.72    7.53   0
 -28  -2   4    9.89    9.59   0
 -28   0   4   67.82    8.49   0
 -28   4   5   -1.45    7.62   0
 -27   5   5   65.27    9.14   0
 -25   1   3   69.20    8.16   0
 -24  -4   3   36.85   10.49   0
 -23   7   5    7.56    8.04   0
 -22   0   2  220.21    9.91   0
 -22   4   3  152.34    8.69   0
 -22   6   4   23.16    7.87   0
 -21   5   3    3.74    9.11   0
 -21   9   6   -4.94    7.69   0
 -20   8   5   91.96    8.79   0
 -20  10   7    3.89    7.66   0
 -18 -10   5    6.20   18.23   0
 -18   4   2  266.46    9.31   0
 -18   6   3    9.12    7.79   0
 -17   1   1   10.94    8.72   0
 -17   9   5   -2.67    8.17   0
 -16   2   1  213.25    9.29   0
 -16   8   4   20.89    7.99   0
 -16  10   6   31.89    8.32   0
 -15   7   3   10.01    7.73   0
 -15  11   7   11.04    8.22   0
 -12  10   5   61.90    9.89   0
  -9  11   6    5.03    8.43   0
  -7   1   0  200.64   12.20   0
  -6  12   7    7.65    9.95   0
  -4  12   7    2.30    9.66   0
  -2  -8   2   36.08   10.41   0
   0  -8   2   25.76    8.04   0
   0   8   3  725.22   15.00   0
   1 -13   7   -7.89   10.51   0
   1  11   6    3.77    9.56   0
   2  10   5   27.01   10.72   0
   3  -9   3  166.67   10.22   0
   4 -12   6    8.58    8.20   0
   4 -10   4  380.60   11.75   0
   4  12   8    9.40   10.21   0
   5 -11   5   31.58    7.96   0
   5  -7   2  403.91   10.58   0
   6  -4   1  181.04   10.43   0
   8 -12   7   27.89    9.25   0
   8  -8   3   -6.93    6.62   0
   8  -6   2  217.19    9.72   0
   8  -2   1  846.25   16.81   0
   8  10   6  127.52   15.78   0
   9 -11   6   23.29    9.64   0
   9  -9   4  210.42    9.43   0
  12  -8   4   10.69    7.39   0
  12  -6   3   47.21    9.50   0
  13  -1   2  536.71   11.87   0
  15 -11   8   -3.95    7.72   0
  15  -9   6   28.26    8.54   0
  16   0   3    5.01    8.39   0
  17  -7   5    4.26    7.41   0
  17  -5   4  271.20    9.52   0
  18  -6   5   -0.01    7.62   0
  18   2   4    2.01    9.69   0
  18   6   6    1.72   13.23   0
  18   8   8    3.43   18.48   0
  19  -9   8    1.52    9.09   0
  19  -7   6    1.61    7.57   0
  19  -5   5   27.16    8.49   0
  19  -1   4   20.77    7.45   0
  20  -6   6   15.33    8.33   0
  20  -4   5  116.33    8.52   0
  21  -7   7   15.66    7.86   0
  21  -5   6   42.68    9.12   0
  21  -1   5  134.60    9.83   0
  22  -6   7   51.20    8.32   0
  23  -5   7   27.80    7.90   0
  24   2   7   26.05    9.44   0
  24   4   8    9.97   10.66   0
  26  -2   8    0.50    7.54   0
  26   0   8    6.93    7.81   0
  27  -1   9    0.84    9.24   0
  27   1   9   -0.73    8.63   0
 -31  -1   5   -2.09   10.42   0
 -31   1   5    9.64    9.42   0
 -30  -4   5    5.29   11.04   0
 -30   2   5    8.94    8.00   0
 -29  -5   5    6.67   12.09   0
 -29  -1   4   11.47   10.40   0
 -28  -6   5    1.46   13.08   0
 -28   6   6    6.19    7.76   0
 -27   3   4   11.73    7.93   0
 -27   7   6   15.35    9.02   0
 -26  -2   3   43.02    9.96   0
 -26   0   3   -0.19    9.21   0
 -26   4   4   12.36    7.91   0
 -26   6   5   41.32    8.05   0
 -25   5   4   -0.28    7.87   0
 -24   8   6   -2.56    8.08   0
 -22  -6   3   19.59   15.02   0
 -22   8   5   82.62    9.59   0
 -21   7   4   10.73    7.89   0
 -18  -2   1   60.09   10.75   0
 -18   0   1    4.07    7.93   0
 -18   8   4    5.58    7.68   0
 -18  10   6   -4.41    7.91   0
 -17   5   2   45.93    8.11   0
 -17  11   7    9.52    8.26   0
 -15   3   1  109.97    8.78   0
 -14  10   5   15.83    9.10   0
 -13 -11   5    6.41   12.60   0
 -13  11   6   33.81    9.34   0
 -12 -12   6   20.00   11.97   0
 -12   4   1  459.46   12.27   0
 -12   8   3   69.08    8.07   0
 -11  -9   3  121.74   14.88   0
 -11  11   6   -9.90    8.26   0
 -10   0   0    8.25    9.90   0
 -10  12   7    0.46    9.68   0
  -8  12   7   -0.08    8.98   0
  -7   5   1  216.98   10.41   0
  -7   7   2    6.80    7.08   0
  -6  -8   2   16.52   10.40   0
  -5   5   1 1797.69   20.38   0
  -5   7   2  400.91   11.20   0
  -4  -8   2    6.28   10.34   0
  -4  -6   1   25.43   12.19   0
  -3 -13   7   16.99   10.69   0
  -3   5   1 1450.27   19.59   0
  -3   7   2  123.29   10.75   0
  -2  -6   1   -2.80    9.70   0
  -2  12   7    3.40    8.84   0
  -1 -13   7   17.89   10.43   0
   1  -9   3   44.02    9.45   0
   2   8   3  213.59   12.45   0
   3 -11   5   24.01    8.73   0
   3  -5   1    9.53    7.18   0
   3   9   4  361.85   13.55   0
   7  -3   1  151.17    9.44   0
   7  11   7   52.67   12.14   0
   8 -10   5    1.84    8.56   0
   8   0   1    3.95    9.56   0
   8   8   4    0.24   12.38   0
   9  -5   2   -0.19    8.19   0
  10 -12   8   -8.09    8.57   0
  11 -11   7   -6.80    7.29   0
  12 -10   6   81.46    9.05   0
  13  -7   4    4.65    7.28   0
  13  -5   3  327.43   10.47   0
  14 -10   7   -0.16    8.56   0
  14  -8   5   13.70    7.75   0
  15  -3   3   79.61    7.84   0
  16 -10   8   25.17    9.63   0
  17  -9   7   30.12    8.04   0
  17   3   4   26.97    9.95   0
  20  -8   8   15.84    9.40   0
  20   2   5  175.27   11.28   0
  22   2   6   14.52    9.46   0
  22   4   7   34.55   11.06   0
  23  -7   9    6.77    8.47   0
  23   3   7    6.59    9.01   0
  24  -6   9    6.04    7.53   0
  24  -2   7   30.73    7.73   0
  24   0   7   -7.13    8.97   0
  25  -5   9    2.23    7.49   0
  25  -3   8   -2.91    7.43   0
  26  -4   9    7.08    8.42   0
  26   2   9   19.76   10.33   0
 -31  -3   5    6.57   10.23   0
 -29   1   4   20.45    8.57   0
 -28  -4   4   36.11   12.36   0
 -27  -5   4   -1.97   11.98   0
 -26   2   3   42.51    9.91   0
 -25   3   3   -0.33    7.53   0
 -25   7   5    9.70    8.14   0
 -24   4   3   41.98    8.18   0
 -24   6   4   10.85    8.10   0
 -23   1   2   12.54    9.15   0
 -23   9   6    1.87    8.49   0
 -22   2   2    1.24    6.82   0
 -21   3   2  116.19    8.42   0
 -20   4   2    2.47    7.40   0
 -20   6   3   11.03    7.70   0
 -20  10   6   -0.63    9.24   0
 -19  -1   1  152.57   10.76   0
 -19   9   5    9.37    8.19   0
 -17   7   3   88.72    8.80   0
 -16  -4   1   10.62   14.02   0
 -15   9   4   33.06    8.26   0
 -15  11   6    8.30    9.16   0
 -14   4   1   95.37    9.21   0
 -14   8   3   -9.01    8.49   0
 -12 -10   4   95.45   14.88   0
 -12  12   7   -2.71    8.98   0
 -11  -1   0   65.71   10.76   0
 -10 -12   6    8.79   12.03   0
 -10  -2   0   64.98   13.00   0
  -9   5   1  659.93   13.86   0
  -9   7   2   20.23    7.68   0
  -6   2   0 6380.19   43.81   0
  -5 -13   7   -2.71    9.32   0
  -4   2   0  278.52   15.61   0
  -1   5   1  128.59    9.40   0
   1 -11   5   36.79    9.87   0
   2 -10   4  126.49    8.67   0
   3  -7   2 1208.16   15.83   0
   3  11   6   -2.35    9.55   0
   4  10   5   73.47   10.93   0
   6 -12   7   53.80    8.47   0
   6  -8   3   55.84    7.18   0
   6  -6   2  508.01   12.97   0
   6  12   8   -1.34   11.21   0
   7 -11   6   18.67    8.04   0
   7  -9   4    7.28    7.11   0
   9  -7   3   56.57    7.76   0
   9   9   5    2.86   13.92   0
  10  -8   4    7.54    7.29   0
  10  -4   2 1208.78   16.28   0
  11  -9   5   -8.02    7.51   0
  11  -3   2 1700.73   18.36   0
  12  -2   2  228.92    9.67   0
  12   0   2  601.41   13.87   0
  13 -11   8   -0.09    7.75   0
  14  -6   4  314.96    9.85   0
  14  -4   3  175.94    9.27   0
  15  -7   5   17.80    7.86   0
  16  -8   6   -2.00    7.71   0
  18  -8   7    7.99    7.84   0
  18  -2   4   -0.58    6.66   0
  18   0   4   65.04    9.54   0
  19   3   5    5.21    8.86   0
  19   5   6    4.78   12.11   0
  21  -7   8    4.84    7.80   0
  21   3   6    7.60    9.55   0
  22  -2   6    8.02    7.64   0
  22   0   6    8.98    8.50   0
  23  -5   8    9.48    8.72   0
  23  -3   7   -0.29    7.87   0
  24  -4   8   -1.33    7.66   0
  25  -1   8   -3.99    8.70   0
  26  -2   9   25.02    8.23   0
 -32  -2   5   -1.78   10.14   0
 -32   0   5    0.16    8.30   0
 -31   3   5    4.78    8.12   0
 -30   0   4   28.14   10.20   0
 -30   4   5   -0.22    8.21   0
 -29  -3   4   33.94   10.57   0
 -29   5   5    6.91    7.61   0
 -28   4   4   30.31    8.62   0
 -28   6   5    0.57    8.69   0
 -27  -7   5    4.76   14.18   0
 -27  -1   3   14.56    9.48   0
 -24   0   2    8.78    9.14   0
 -24   8   5   35.16    7.53   0
 -23   5   3  149.05    9.28   0
 -23   7   4   48.42    8.08   0
 -21   9   5    6.25    7.68   0
 -20   8   4   -4.07    7.60   0
 -19   1   1  155.51    8.57   0
 -19   5   2    4.34    7.39   0
 -19   7   3   15.72    7.72   0
 -18  -6   2  127.64   19.79   0
 -18   2   1   52.67    7.22   0
 -17   9   4   -6.19    9.22   0
 -16  10   5   -7.66    7.99   0
 -13  -7   2  211.97   25.06   0
 -12   0   0  949.71   17.51   0
 -11 -11   5    4.76   12.16   0
 -11   1   0   75.17    8.66   0
 -11   5   1  567.22   13.07   0
 -11   7   2  336.24   10.23   0
 -10  10   4  193.22   11.15   0
  -9  -9   3   63.24   11.63   0
  -9  11   5   11.03    9.49   0
  -8 -12   6   13.09   10.43   0
  -7  11   5    3.82    7.78   0
  -4 -12   6   27.04   10.10   0
  -4  10   4    0.44    7.92   0
  -3  -9   3  162.37   10.90   0
  -2 -12   6   16.56    8.81   0
  -2  10   4    3.34    9.59   0
  -1 -11   5   53.94    9.34   0
  -1  -9   3   20.62    7.59   0
   1  -5   1    2.02    8.08   0
   1   7   2  819.48   17.94   0
   2  12   7   -1.73   10.20   0
   4  -4   1  126.41    9.03   0
   5   9   4    4.46   10.13   0
   6 -10   5   19.59    7.61   0
   8 -12   8    3.86    9.14   0
   9 -11   7   28.08    8.33   0
  10 -10   6   48.00    8.03   0
  10  -6   3   -2.99    7.86   0
  11  11   8    2.70   14.79   0
  12  10   7    2.53   17.65   0
  13  -9   6   29.87    8.31   0
  15  -9   7   -5.71    7.37   0
  15  -5   4   74.58    7.78   0
  15  -1   3  180.00    8.71   0
  16 -10   9   -7.43    9.17   0
  16  -6   5   85.71    8.49   0
  17  -9   8    9.41    8.25   0
  17  -7   6   19.93    7.33   0
  17  -3   4   25.23    6.84   0
  18  -6   6    1.24    8.30   0
  19  -7   7    7.80    7.54   0
  19  -3   5    7.42    6.45   0
  20  -8   9    3.59    8.70   0
  20  -6   7    2.11    8.02   0
  20   0   5   -0.60    7.26   0
  20   4   6   93.02   10.92   0
  21  -5   7   72.83    8.41   0
  21  -3   6   10.81    7.07   0
  21   7   9    3.78   11.51   0
  22  -4   7   39.01    7.58   0
  25  -3   9    5.55    8.92   0
  25   3   9   -4.33    9.80   0
  26   0   9   -2.18    8.01   0
 -30  -2   4    9.27   10.86   0
 -30   2   4    8.64    9.73   0
 -29   3   4   31.03    8.33   0
 -28   0   3    4.41    9.03   0
 -27   5   4   -6.96    7.59   0
 -27   7   5    9.44    8.70   0
 -26  -6   4    6.43   12.80   0
 -26   6   4   -2.70    7.76   0
 -24   2   2   27.60    9.49   0
 -23  -3   2   15.15   10.51   0
 -23   3   2    6.40    6.88   0
 -22  -4   2  239.91   14.08   0
 -22   6   3   26.44    7.55   0
 -20   0   1    5.68    7.80   0
 -18   6   2  132.14    9.22   0
 -18  10   5   14.79    7.58   0
 -17 -11   6   -3.37   13.88   0
 -17  -9   4    4.24   18.92   0
 -16   4   1   11.44    8.10   0
 -16   8   3   10.93    7.94   0
 -13   5   1  543.07   12.30   0
 -13   7   2  202.67    9.12   0
 -12  10   4   80.98    8.53   0
 -11   9   3  117.16    9.61   0
 -11  11   5   15.31    8.66   0
 -10   2   0   63.03    9.86   0
  -9 -11   5    1.29   11.19   0
  -9   9   3   68.73    7.88   0
  -8  12   6    3.88    8.13   0
  -7  -9   3   84.67   11.09   0
  -6  12   6   17.42    8.51   0
  -5  -9   3  460.89   14.03   0
  -4  12   6   33.45   10.68   0
  -3 -11   5   92.98   10.39   0
  -3   9   3  166.93    9.72   0
  -2 -10   4    7.79    9.33   0
  -2   2   0  820.47   21.61   0
  -1  11   5   66.44   10.35   0
   1  -7   2  799.24   14.02   0
   1   5   1    4.86    9.51   0
   2 -12   7   -1.14    9.30   0
   4  -8   3   14.99    7.70   0
   4   8   3    9.57   11.25   0
   4  12   7   44.99   11.81   0
   5 -11   6    8.88    7.47   0
   5  -9   4    6.34    6.77   0
   5  11   6    3.74   11.56   0
   6 -12   8    5.47    9.81   0
   7  -7   3   45.36    7.48   0
   7  -5   2   20.00    8.79   0
   7  -1   1 4155.37   34.20   0
   9  -9   5    1.19    7.72   0
  11 -11   8   -2.22    7.35   0
  11  -7   4  145.80    8.51   0
  11  -5   3  440.11   12.50   0
  11   5   3  436.07   29.18   0
  12 -10   7   -5.28    7.74   0
  12  -8   5   79.62    7.91   0
  14 -10   8   68.81    8.08   0
  14  -8   6   11.60    8.40   0
  16   8   7    1.80   19.33   0
  17  -5   5  835.72   12.90   0
  18  -8   8    3.79    7.82   0
  18  -4   5  230.56    8.94   0
  19  -5   6   -2.15    6.88   0
  21  -7   9    2.64    8.30   0
  22  -6   9    6.13    8.65   0
  23  -1   7   83.09    7.97   0
  23   1   7   72.47    8.23   0
  24  -4   9    7.90    7.60   0
  24  -2   8   -9.55    7.44   0
  24   2   8   -2.41    7.51   0
  24   4   9   -2.66    9.70   0
  26  -2  10    2.15    8.73   0
  26   2  10    4.26    9.45   0
 -31  -1   4    4.61    9.51   0
 -31   1   4    0.20    9.48   0
 -28  -2   3   65.23   10.45   0
 -28   2   3   63.15    9.97   0
 -27  -3   3    7.08    9.06   0
 -27   3   3    4.00    7.18   0
 -26  -4   3   11.54    9.10   0
 -25   1   2    9.10    8.98   0
 -25   5   3   56.50    8.43   0
 -25   7   4    1.06    7.72   0
 -23   9   5   22.55    8.45   0
 -22   8   4    2.57    7.94   0
 -21   7   3   12.00    7.53   0
 -20  -2   1   14.24   10.09   0
 -20  10   5   12.48    7.90   0
 -19  -3   1    8.83   11.25   0
 -19   3   1    9.02    6.93   0
 -19   9   4   17.53    7.66   0
 -19  11   6   -5.62    7.11   0
 -18   8   3   80.18    8.24   0
 -15   5   1   92.57    8.66   0
 -15   7   2    7.22    7.64   0
 -15  11   5   -0.03    9.24   0
 -14   0   0  177.27   10.34   0
 -14  10   4   51.95    8.09   0
 -13  -1   0  641.68   16.14   0
 -13   1   0  637.36   13.24   0
 -13  11   5    7.63    8.45   0
 -12  -2   0   77.39   12.87   0
 -12   2   0   76.74    8.99   0
 -12  12   6   13.41    8.19   0
 -10   6   1  164.83    9.68   0
  -9   3   0   63.49    9.00   0
  -8 -10   4  126.57   11.45   0
  -8   6   1  313.36   10.81   0
  -8   8   2   62.15    9.12   0
  -7 -11   5    4.28    9.02   0
  -6 -10   4  111.03   11.05   0
  -6   6   1  331.96   10.83   0
  -5 -11   5   71.05    9.91   0
  -5   3   0 2103.03   24.85   0
  -5  13   7   -5.75   10.05   0
  -4   6   1   31.61    7.84   0
  -2  12   6    7.84    8.66   0
  -1   9   3   20.43    9.90   0
   0  10   4   38.66    8.66   0
   1  11   5   42.84    9.17   0
   2  -8   3  207.24   10.04   0
   3 -11   6    5.82    7.37   0
   4 -10   5   62.31    7.60   0
   4  -6   2 1571.11   17.51   0
   4   4   1  122.06   15.30   0
   5  -3   1    6.40    7.87   0
   6  -2   1 8673.68   46.43   0
   6  10   5   17.79   12.30   0
   7 -11   7   54.98    8.27   0
   8 -10   6  112.65    8.22   0
   9  11   7   28.16   13.97   0
  11  -9   6    6.09    7.74   0
  11  -1   2  205.09    9.04   0
  12  -6   4  390.59   10.38   0
  12  -4   3  869.87   13.77   0
  13  -7   5    4.67    7.14   0
  13  -3   3  329.98   10.00   0
  14  -2   3 1233.76   15.31   0
  15  -9   8    6.47    8.92   0
  16  -8   7   -6.21    6.94   0
  17  -9   9   -1.23    8.08   0
  17  -1   4   -8.30    6.31   0
  17   1   4    2.17    7.37   0
  19  -7   8    8.06    7.55   0
  19  -1   5  395.14   10.35   0
  19   1   5  413.32   12.56   0
  21  -1   6    7.20    6.76   0
  21   1   6    8.03    7.51   0
  22  -2   7   49.68    8.69   0
  23  -5   9   -5.13    7.79   0
  23   3   8   38.27    9.89   0
  23   5   9    1.67    9.91   0
  24   0   8    5.72    7.58   0
  25  -3  10    3.99    9.28   0
  25  -1   9    4.08    7.26   0
  26   0  10   -0.16    7.19   0
 -31   3   4   -3.17    8.69   0
 -30   4   4    6.50    7.94   0
 -29   1   3   17.42    9.77   0
 -25  -5   3   62.11   13.95   0
 -24   6   3   28.22    8.28   0
 -24   8   4    1.14    8.95   0
 -21  -5   2   92.90   14.16   0
 -21  -1   1   54.02   10.24   0
 -21   9   4    3.97    8.99   0
 -18   4   1   39.63    7.39   0
 -17   7   2  121.27    8.98   0
 -16  10   4   53.69    8.28   0
 -15   9   3    8.37    8.11   0
 -14   2   0   13.29    9.10   0
 -14  12   6   -0.29    9.08   0
 -12   6   1  113.28    9.41   0
 -12   8   2   11.81    7.70   0
 -11   3   0  242.39   10.92   0
 -10   8   2    5.66    7.02   0
  -3   3   0  423.47   15.31   0
  -3  13   7   19.53   11.07   0
  -2   6   1    5.11    8.27   0
  -1  -7   2  418.21   11.40   0
  -1  -5   1  132.10   10.81   0
   0 -12   7   14.84    8.64   0
   0  12   6   27.52   10.25   0
   1 -11   6    8.50    8.66   0
   2  10   4  134.35   12.31   0
   3  -9   4  351.91   10.21   0
   4 -12   8    5.01    7.75   0
   7  -9   5   10.93    7.22   0
   8  -6   3   58.46    8.03   0
   8  -4   2 1499.17   17.74   0
   8  12   8    3.73   11.72   0
   9 -11   8    4.51    7.91   0
   9  -3   2  505.35   13.31   0
  10 -10   7    7.42    7.44   0
  10  -8   5    2.71    6.82   0
  10  -2   2   73.92    8.35   0
  11 -11   9   -0.32    7.43   0
  12 -10   8    1.13    7.68   0
  13  -9   7   -4.38    8.08   0
  13  -5   4    3.44    7.26   0
  14 -10   9    5.83    7.78   0
  14  -6   5   18.71    8.47   0
  14   0   3    2.46    8.50   0
  15  -7   6  108.78    8.20   0
  16  -2   4   10.42    6.58   0
  17  -7   7   38.55    7.32   0
  18  -8   9   13.49    7.29   0
  18  -6   7    0.38    8.72   0
  18  -2   5  190.75    9.08   0
  20  -6   8   84.89    8.37   0
  21  -7  10   -0.03    7.77   0
  21  -5   8    8.08    7.44   0
  21  -3   7   12.96    8.02   0
  22  -6  10   -6.31    7.15   0
  22  -4   8    8.26    7.22   0
  22   0   7   -4.08    8.15   0
  22   2   7   50.93    8.06   0
  24  -4  10    7.21    7.91   0
  25   3  10   13.37    9.95   0
 -32   0   4   22.11    8.41   0
 -30  -4   4    7.16   11.26   0
 -29  -1   3   10.83    8.59   0
 -28   4   3    5.03    7.56   0
 -28   6   4   31.43    8.17   0
 -27   7   4    5.57    7.70   0
 -26   0   2    3.52    7.28   0
 -26   2   2    2.86    7.81   0
 -25  -7   4   -1.99   14.87   0
 -25   3   2    2.66    7.30   0
 -25   9   5   19.39    7.75   0
 -24   4   2   41.60    7.82   0
 -23   5   2    8.22    8.19   0
 -23   7   3   -0.05    7.77   0
 -22   0   1    3.88    7.82   0
 -22   2   1   75.22    8.55   0
 -22  10   5    7.23    8.25   0
 -21  -7   3    4.82   19.69   0
 -21   3   1  178.72    8.10   0
 -20   4   1    0.22    8.27   0
 -20   8   3   72.19    8.17   0
 -19   7   2  226.48   10.64   0
 -18  -4   1   31.85   13.41   0
 -18  10   4   80.54    8.38   0
 -17   5   1   63.43    8.06   0
 -17   9   3    6.26    8.54   0
 -17  11   5    6.46    7.62   0
 -15  -1   0    2.45    9.47   0
 -15   1   0    5.00    7.12   0
 -14   6   1   95.14    8.78   0
 -14   8   2   23.08    7.36   0
 -13   3   0   83.76    9.41   0
 -12 -12   7    8.58   11.01   0
  -9  11   4   17.45    9.58   0
  -8   4   0  641.47   14.11   0
  -7  11   4    4.86    9.35   0
  -4 -12   7   -6.50   10.60   0
  -3  -7   2  115.22   10.70   0
  -2 -12   7   -0.02    8.04   0
   0  -8   3  683.50   13.68   0
   1  -9   4  341.85   11.28   0
   1   9   3   48.43    9.92   0
   2 -10   5   20.39    7.28   0
   2  -4   1   24.43    7.44   0
   2  12   6    7.07   11.22   0
   3   7   2 1221.17   21.19   0
   5 -11   7    6.87    7.79   0
   5  -7   3    1.73    6.63   0
   6 -10   6   63.47    7.91   0
   6  -8   4    5.36    6.60   0
   6   2   1 8655.35   96.51   0
   9  -9   6   69.94    9.58   0
   9  -7   4  692.62   11.68   0
  10  10   6   51.60   17.33   0
  12  -8   6   33.03    7.95   0
  14  -8   7   -3.48    7.42   0
  15  -9   9   -1.08    8.64   0
  15  -5   5   38.41    7.35   0
  15  -3   4   24.85    7.22   0
  16  -8   8   -1.38    7.59   0
  16  -6   6   13.50    7.50   0
  16  -4   5   -3.88    8.03   0
  16   2   4    6.72    9.74   0
  17  -5   6  185.56    8.79   0
  18  -4   6   87.86    8.10   0
  18   2   5  224.73   11.07   0
  19  -7   9   -1.22    7.42   0
  19  -5   7   58.51    7.95   0
  19  -3   6   19.46    6.94   0
  19   7   8    5.89   13.33   0
  20  -4   7   18.54    7.52   0
  20   0   6   27.02    8.62   0
  20   2   6    5.01    9.05   0
  21   3   7    7.10    8.77   0
  22   4   8    4.03    9.50   0
  23  -1   8   -6.24    6.98   0
  23   1   8   -2.87    9.05   0
  24   0   9   -9.30    8.61   0
  24   2   9   19.89    8.87   0
  24   4  10    2.59    8.87   0
  25  -1  10    3.84    6.97   0
  25   1  10   -4.52    8.83   0
 -31  -3   4    4.88   10.12   0
 -30   0   3   -5.24    8.46   0
 -30   2   3   11.00    9.68   0
 -29  -5   4   12.13   11.42   0
 -27   1   2   -4.97    9.30   0
 -26  -2   2    2.92    9.63   0
 -26   8   4   -4.49    8.02   0
 -25  -3   2    4.35    9.77   0
 -23   1   1   80.13   10.03   0
 -23   9   4   -2.49    8.23   0
 -22   6   2   23.63    7.94   0
 -22   8   3   52.34    8.25   0
 -20  10   4   -6.28    8.58   0
 -19   5   1   13.47    7.41   0
 -19   9   3   29.58    9.21   0
 -19  11   5   32.71    7.91   0
 -17   1   0   63.42    9.18   0
 -16 -10   5    4.17   14.70   0
 -16   0   0  506.46   12.34   0
 -16   2   0    1.84    7.27   0
 -16   8   2    6.80    7.79   0
 -15 -11   6    8.12   12.16   0
 -15  -5   1  107.79   19.75   0
 -15   3   0   46.50    9.72   0
 -14  -2   0   22.77   10.23   0
 -13  11   4   18.45    8.37   0
 -12   4   0  105.22    9.98   0
 -12  10   3    8.31    9.27   0
 -11   7   1   17.20    9.03   0
 -11  11   4   32.07    8.52   0
 -10 -12   7   -0.03    9.97   0
 -10   4   0   22.23    8.86   0
 -10  10   3    9.55    8.47   0
 -10  12   5    9.61    8.35   0
  -9  -3   0   60.71   18.67   0
  -9   7   1    4.94    7.51   0
  -8 -12   7    7.29    9.48   0
  -8  10   3    4.07    7.51   0
  -6   4   0  367.04   12.70   0
  -6  10   3   79.39    8.27   0
  -6  12   5   25.44    8.59   0
  -5  11   4    3.41    8.06   0
  -4  10   3    8.54    8.88   0
  -3  11   4   -0.78    9.44   0
  -1 -11   6   -3.55    7.81   0
   0 -10   5   32.40    8.14   0
   0   6   1  424.12   13.75   0
   0   8   2   21.71    9.92   0
   1  13   7   -4.90   11.04   0
   2  -6   2  811.23   13.64   0
   3  11   5   20.95    9.10   0
   4 -12   9   11.54    9.23   0
   5  -9   5    9.49    7.61   0
   5  -5   2    4.09    7.08   0
   6  12   7   51.30   13.15   0
   7 -11   8    9.11    7.66   0
   7   9   4    5.91   11.61   0
   7  11   6    9.62   12.27   0
   9 -11   9    5.56    8.21   0
   9  -5   3  526.85   11.78   0
  10 -10   8   16.94    7.50   0
  10  -6   4  529.04   12.71   0
  11  -9   7   25.12    8.01   0
  11  -7   5   21.10    7.29   0
  12 -10   9    4.48    7.65   0
  13  -9   8   39.91    7.74   0
  16   0   4   16.19    6.97   0
  17  -7   8   50.21    7.94   0
  18   0   5    2.18    8.20   0
  20  -6   9   -2.50    7.28   0
  20   6   8   86.76   13.26   0
  21  -5   9   30.62    7.48   0
  21  -1   7  117.00    8.99   0
  21   5   8   12.55   10.00   0
  22  -4   9   -2.00    7.00   0
  22  -2   8   31.98    7.39   0
  23   5  10   -0.58   10.96   0
  24  -2  10   -0.71    7.94   0
 -33  -1   4    2.59   10.29   0
 -32   4   4    4.20    8.12   0
 -31   1   3    8.86    8.89   0
 -31   5   4    5.88    8.20   0
 -30  -2   3    7.27    9.30   0
 -29  -3   3   21.98   10.43   0
 -27  -1   2    1.07    7.82   0
 -27   3   2   23.27    7.08   0
 -25   5   2   12.68    8.01   0
 -25   7   3    2.73    8.07   0
 -24  -6   3   34.60   14.46   0
 -24  -4   2   32.47   11.84   0
 -23  -1   1   76.75   10.60   0
 -23   3   1    2.12    8.33   0
 -22  -2   1   75.88   10.34   0
 -22   4   1   76.51    9.29   0
 -21  -3   1  171.14   12.27   0
 -21   7   2   74.14    7.88   0
 -18   6   1   14.53    7.67   0
 -18   8   2   57.48    7.98   0
 -16  12   5   21.36    9.93   0
 -15  11   4   24.91    7.88   0
 -14   4   0   25.55    8.75   0
 -14  10   3   16.79    8.15   0
 -14  12   5   17.46    8.77   0
 -13 -11   6   34.49   14.53   0
 -13   7   1  190.52    9.13   0
 -11  -7   2  326.09   20.52   0
 -11   9   2    5.32    7.46   0
  -5  -7   2  403.29   14.50   0
  -5   7   1  102.03    8.67   0
  -5  13   6    8.85   10.50   0
  -4   4   0 1184.26   18.15   0
  -3 -11   6   11.24    8.70   0
  -2 -10   5   19.53    9.26   0
  -2  -8   3  841.00   15.44   0
  -2  10   3   32.63    9.57   0
  -2  12   5   41.26   10.08   0
  -1  -9   4   56.51    9.26   0
  -1   3   0 1692.37   26.52   0
  -1  11   4   -0.10    8.87   0
   0 -12   8   12.47    8.55   0
   0   2   0   73.93   13.62   0
   3  -7   3  224.15    9.93   0
   3   5   1    2.95   10.76   0
   4  -8   4   -5.12    7.50   0
   5 -11   8   -1.99    9.37   0
   6  -6   3   12.81    8.46   0
   6   0   1    1.12   10.10   0
   6   8   3   55.08   13.02   0
   8  -8   5  334.98   10.10   0
  10  -4   3    5.94    7.91   0
  10   0   2 1059.25   17.51   0
  12  -2   3  799.39   13.71   0
  13  -7   6  160.17    8.87   0
  13   1   3  106.46    9.68   0
  15  -9  10    4.17    8.15   0
  16  -8   9   -4.90    7.54   0
  18  -6   8   83.88    8.59   0
  19  -7  10   16.42    7.97   0
  19  -1   6   26.88    8.56   0
  19   3   6   12.27    9.60   0
  20  -6  10   23.12    8.75   0
  20  -4   8   37.29    9.03   0
  21  -3   8    3.98    6.80   0
  21   1   7  137.94    9.61   0
  21   7  10    2.01   11.72   0
  22   2   8   21.06    8.81   0
  23  -3  10   78.01    9.51   0
  23  -1   9   41.44    8.77   0
  23   3   9    5.92    8.96   0
 -31  -1   3   -2.72   10.06   0
 -31   3   3    4.51    7.51   0
 -30   4   3   -1.34    8.17   0
 -29   5   3    1.24    7.52   0
 -28  -4   3    1.08   10.41   0
 -28   0   2   11.31    7.93   0
 -28   2   2   26.97    8.20   0
 -28   6   3   10.01    7.61   0
 -25   9   4    4.35    7.96   0
 -24   0   1   -2.52    7.50   0
 -24   2   1    4.17    7.36   0
 -24   6   2    2.34    7.98   0
 -24   8   3   87.64    8.61   0
 -22  10   4   -1.10    8.26   0
 -21   5   1    3.04    7.11   0
 -21   9   3    2.04    8.03   0
 -20   8   2    3.89    8.66   0
 -19   1   0   18.16    9.05   0
 -18   0   0  220.51    9.87   0
 -18   2   0  274.04    9.19   0
 -17  -1   0   67.06    8.70   0
 -17   3   0  568.27   11.60   0
 -17  11   4    8.71    7.69   0
 -16   4   0    8.93    8.23   0
 -16  10   3    6.26    8.17   0
 -15   7   1   12.88    7.77   0
 -15   9   2   60.62    9.71   0
 -13   9   2   75.17    8.61   0
 -11 -11   6   -0.07   12.00   0
 -11  -3   0  261.13   18.42   0
 -11   5   0   42.41    9.27   0
  -9  -7   2   14.81   13.08   0
  -9   5   0   71.91    9.22   0
  -7  -7   2    0.93   11.96   0
  -5 -11   6    2.66    9.29   0
  -5   9   2    0.35    7.84   0
  -3   7   1   82.48    8.32   0
  -3  13   6    9.96   10.83   0
  -2 -12   8   16.42    8.12   0
   0  -6   2  188.64   10.17   0
   1 -11   7   76.93    8.65   0
   2 -12   9    3.45    7.74   0
   3  -9   5  159.05    9.89   0
   4  12   6   16.35   11.94   0
   6 -10   7   -0.35    6.86   0
   6  -4   2  826.60   14.06   0
   7 -11   9   51.14    8.74   0
   7  -9   6   47.34    7.97   0
   8 -10   8    9.93    8.79   0
   8  10   5   10.72   13.25   0
   9  -9   7   -3.03    8.51   0
  10 -10   9    5.01    8.54   0
  10  -8   6   16.75    7.22   0
  11  -5   4   19.52    7.52   0
  11  -3   3 1361.39   16.31   0
  12 -10  10    2.41    7.10   0
  12  -8   7   -2.31    7.84   0
  12  -6   5  171.13    8.54   0
  13  -9   9   29.93    7.44   0
  14  -8   8    4.56    7.41   0
  15  -1   4   91.36    7.39   0
  16  -6   7    3.67    6.90   0
  17  -7   9    0.55    7.25   0
  17  -5   7   -2.80    7.11   0
  17  -1   5   57.58    7.33   0
  17   3   5   13.97    8.86   0
  17   9   9   -5.02   16.32   0
  19  -3   7   -3.99    7.74   0
  19   1   6   14.64    8.66   0
  20  -2   7   17.92    6.82   0
  22  -4  10    5.43    7.18   0
  22   0   8   11.51    6.92   0
  23   1   9   32.26    8.41   0
  24  -2  11    8.46    7.66   0
  24   0  10    5.37    7.31   0
  24   2  10   -5.39    7.68   0
 -32   0   3    1.63    9.56   0
 -32   2   3   12.41    7.92   0
 -28   4   2   -2.26    7.57   0
 -27  -5   3   20.39   11.63   0
 -27   5   2   21.64    8.00   0
 -27   7   3    8.63    7.62   0
 -25   1   1   35.08    7.47   0
 -25   3   1   95.14    9.53   0
 -24   4   1   59.71    9.45   0
 -23   7   2   32.90    8.11   0
 -23   9   3   -0.52    7.81   0
 -20   6   1   -1.05    7.81   0
 -19   3   0  681.41   13.24   0
 -19  11   4    9.49    8.07   0
 -18  10   3   13.97    7.49   0
 -17   7   1   21.08    7.69   0
 -17   9   2   72.28    8.87   0
 -16  -2   0   11.99   10.38   0
 -15  -9   4   38.07   14.91   0
 -15   5   0   -3.60    9.86   0
 -14 -10   5    6.85   13.25   0
 -14  -8   3    0.85   15.31   0
 -13   5   0   18.33    8.71   0
 -12   8   1  332.93   11.44   0
 -10   8   1  266.87   10.46   0
 -10  12   4    9.68    9.61   0
  -9 -11   6   12.17    9.61   0
  -8  12   4   32.69    9.95   0
  -5  -5   1 1810.46   29.57   0
  -5   5   0  209.15    9.38   0
  -4 -12   8   15.39    8.73   0
  -4 -10   5    4.21    8.48   0
  -4  -8   3  582.84   14.34   0
  -3  -9   4   14.10    7.25   0
  -3   9   2   69.56    8.27   0
  -2   4   0 1507.12   20.92   0
  -1 -11   7   -5.33    9.10   0
  -1  13   6   -5.64   10.17   0
   0 -12   9   -2.82    8.38   0
   0  -4   1  236.10   10.37   0
   0  10   3   30.82    9.94   0
   0  12   5   36.04   10.28   0
   1  11   4   -1.70   10.15   0
   2 -10   6   23.69    7.39   0
   2  -8   4   28.32    8.30   0
   2   8   2   60.85   10.39   0
   3 -11   8   -2.19    8.76   0
   3  -5   2   42.21    7.27   0
   3  13   7    3.18    9.78   0
   5  -1   1 3507.61   34.03   0
   5  11   5   31.16   11.88   0
   6  -8   5  986.77   13.42   0
   7  -3   2  648.99   12.93   0
   9  -7   5   46.21    7.11   0
   9  -1   2   77.78    7.94   0
  11  -9   8   -9.96    7.59   0
  12  -4   4   20.35    7.73   0
  13  -5   5   19.89    7.14   0
  13  -3   4   92.64    7.76   0
  14  -4   5  101.03    8.85   0
  14  -2   4  141.30    8.07   0
  15  -7   8   83.38    7.77   0
  15  -5   6    8.09    7.16   0
  15   1   4  103.66    9.25   0
  16  -8  10    4.00    7.46   0
  16  -2   5  166.59    7.65   0
  17  -3   6   41.78    7.24   0
  17   1   5   78.17    9.22   0
  17   7   7   47.54   14.54   0
  18  -6   9    7.96    7.17   0
  18  -4   7    1.99    6.98   0
  18   6   7   -0.63   11.88   0
  20  -6  11    4.28    7.57   0
  20   0   7    3.51    7.96   0
  21  -3   9   32.43    8.23   0
  21  -1   8   29.89    8.83   0
  22  -4  11   -2.37    7.42   0
  22  -2   9   -2.93    7.28   0
  22   4   9    3.28    9.54   0
  23  -3  11   14.24    7.79   0
  23  -1  10   14.28    8.49   0
  24   0  11  -11.24    8.02   0
 -32   4   3   -0.89    8.47   0
 -31   5   3   -6.11    8.10   0
 -30   2   2    2.16    9.18   0
 -30   6   3    6.37    7.37   0
 -29  -1   2   32.09    9.87   0
 -29   3   2    5.85    7.71   0
 -28  -2   2   25.21    9.56   0
 -27  -3   2   19.82    9.15   0
 -26   6   2    3.56    7.24   0
 -26   8   3   -0.83    8.17   0
 -25  -1   1   38.03   10.32   0
 -25   7   2   -1.09    7.46   0
 -24  -2   1    7.03    9.81   0
 -23  -5   2   19.09   11.61   0
 -22   6   1   12.14    7.52   0
 -22   8   2    0.13    7.35   0
 -21  -9   5    1.06   18.74   0
 -21   1   0  375.27   11.65   0
 -21  11   4  -10.68    7.62   0
 -20 -10   6   -1.26   16.21   0
 -20  -4   1    7.37   11.03   0
 -20   0   0  402.40   11.47   0
 -20   2   0  197.71    8.44   0
 -20  10   3   -2.76    7.48   0
 -19   7   1    1.91    7.68   0
 -19   9   2   48.25    8.66   0
 -18   4   0  145.97    8.40   0
 -17   5   0    3.60    8.96   0
 -15  11   3   -7.47    8.75   0
 -14   8   1   79.87    8.41   0
 -14  12   4   10.29    9.11   0
 -13  -3   0   91.98   14.17   0
 -13  11   3    6.37    7.97   0
 -12 -10   5   56.76   13.38   0
 -12  12   4    7.79    8.14   0
 -11  11   3   52.01    8.82   0
 -11  13   5    1.92    8.07   0
 -10 -12   8    2.94   10.09   0
 -10   6   0   21.02    8.42   0
  -9  11   3   48.37    8.73   0
  -9  13   5    1.69    8.02   0
  -8 -12   8    0.94   10.21   0
  -8 -10   5    3.72   10.18   0
  -8   6   0  174.24   11.23   0
  -7  11   3   19.21    8.10   0
  -7  13   5    4.96   10.15   0
  -6 -12   8    3.72    8.74   0
  -6 -10   5    0.51    8.94   0
  -6  -8   3  480.51   14.04   0
  -6  12   4   33.52    8.57   0
  -5  -9   4   42.85    9.61   0
  -2 -12   9   -0.70    9.91   0
  -1   7   1   82.87    8.22   0
  -1   9   2   90.84   10.02   0
   0 -10   6   34.52    8.91   0
   1  -9   5  219.48   10.24   0
   1  -7   3   50.75    7.66   0
   2   6   1  190.59   12.78   0
   4 -10   7   25.71    7.63   0
   5 -11   9    7.74    7.35   0
   5  -9   6    7.28    6.86   0
   5  -7   4  172.85    9.11   0
   5   7   2  418.71   17.57   0
   7 -11  10   -4.42    8.24   0
   7  -5   3   61.82    8.05   0
   8  -8   6   44.27    8.53   0
   8  -6   4  337.24    9.85   0
   8  -2   2  194.57    9.67   0
   9   3   2  507.08   21.49   0
  10 -10  10    7.43    7.22   0
  11  -7   6   47.82    7.38   0
  12  -8   8   12.17    9.16   0
  13  -9  10    1.79    7.10   0
  13  -7   7    5.41    7.05   0
  14  -8   9    6.10    7.48   0
  16  -6   8   19.94    7.10   0
  17  -7  10   26.46    8.05   0
  20  -4   9   28.00    7.36   0
  20   2   7   18.79    7.31   0
  21   1   8   35.10    8.29   0
  21   3   8    4.73    7.89   0
  21   5   9   23.24   10.96   0
  22   0   9   15.25    8.00   0
  23   1  10   24.15    8.70   0
  23   3  10   79.47    9.15   0
  24   2  11   11.46    7.27   0
 -33   1   3   12.85    7.76   0
 -33   3   3    4.94    8.31   0
 -31  -3   3   -1.17   10.20   0
 -30   0   2   25.75    7.84   0
 -29   5   2   -3.80    8.81   0
 -29   7   3   -6.20    7.79   0
 -28   6   2  -15.98    8.57   0
 -28   8   3   -9.60    7.80   0
 -27   1   1   67.19    9.29   0
 -26  -4   2    9.68   10.12   0
 -26   0   1    0.53    7.67   0
 -26   4   1    1.44    8.59   0
 -25   9   3  -13.91    7.98   0
 -24   8   2    4.89    7.77   0
 -23  -3   1   12.65    9.51   0
 -22  10   3   11.91    8.38   0
 -21   3   0   29.67    6.67   0
 -21   7   1   19.41    7.09   0
 -21   9   2   17.62    8.79   0
 -20   4   0  186.51    8.77   0
 -18  -2   0  285.10   13.36   0
 -17 -11   7    4.19   13.21   0
 -17  11   3    4.42    7.57   0
 -16   8   1   37.07    8.13   0
 -16  12   4   16.39    8.55   0
 -14   6   0  176.21    9.38   0
 -14  10   2   96.84    9.11   0
 -13  -9   4    7.36   12.41   0
 -12  -8   3   59.84   13.88   0
 -12  10   2  107.76    8.58   0
 -10 -10   5   -6.69    9.21   0
 -10  10   2   32.14    7.77   0
  -8  -8   3   97.54   11.60   0
  -8  10   2   11.63    7.48   0
  -7  -9   4   25.44    9.47   0
  -6  10   2   34.06    9.13   0
  -5  13   5    1.92    8.34   0
  -4   8   1  655.90   12.53   0
  -4  12   4    1.47    7.98   0
  -3 -11   7   13.17    8.26   0
  -3   5   0  770.29   14.39   0
   1 -11   8    5.20    7.75   0
   1  13   6   -0.10    9.42   0
   6 -10   8   10.37    7.33   0
   7  -9   7   29.35    7.36   0
   8 -10   9    1.26    7.12   0
   8  -4   3   62.43    7.98   0
   8  12   7   24.65   11.92   0
   9  -9   8   -1.38    7.44   0
  10  -8   7   88.88    7.82   0
  10  -6   5   -1.75    6.92   0
  10   8   4    0.53   18.37   0
  11  -9   9   41.90    7.41   0
  12  -6   6  637.39   11.84   0
  12   0   3   -2.49    5.93   0
  12   2   3  783.15   17.43   0
  13  -9  11   10.34    7.77   0
  13   5   4    7.84   13.22   0
  14  -8  10    6.57    8.18   0
  14  -6   7   34.25    7.53   0
  15  -7   9    6.27    7.20   0
  17  -7  11   -0.03    7.09   0
  17  -5   8   45.85    7.53   0
  18  -6  10   11.80    7.09   0
  18  -4   8  126.78    8.58   0
  18   0   6   10.07    6.79   0
  18   2   6   59.45    9.22   0
  19  -1   7   23.06    6.95   0
  20  -4  10   20.28    8.34   0
  21  -3  10    7.11    7.44   0
  22  -2  10   33.26    7.42   0
  22   2   9    1.95    6.82   0
  23  -1  11    3.31    6.74   0
 -33  -1   3    1.42    8.79   0
 -31  -5   4    4.90   12.04   0
 -31   1   2    2.66    7.81   0
 -31   3   2   11.57    7.69   0
 -30  -4   3   11.18   11.13   0
 -27   3   1   21.63    7.54   0
 -27   7   2    0.21    7.34   0
 -24   6   1   34.15    8.31   0
 -24  10   3    4.78    7.88   0
 -22   0   0  264.41   11.39   0
 -21  -1   0  386.40   13.05   0
 -19   5   0   -6.87    7.38   0
 -19  11   3    9.48    8.05   0
 -18   6   0   66.00    9.66   0
 -18   8   1    2.62    7.38   0
 -18  10   2   62.29    9.42   0
 -17  -5   1   73.42   17.55   0
 -16   6   0  171.65    9.00   0
 -16  10   2  102.31    9.23   0
 -15  -3   0   38.63   13.43   0
 -13   9   1   75.05    9.59   0
 -11  -9   4  193.42   13.86   0
 -11   9   1   76.09    9.62   0
 -10  -8   3  164.27   12.82   0
  -9  -9   4   84.94   10.29   0
  -9   9   1  222.19    9.64   0
  -5 -11   7   20.18    9.01   0
  -4 -12   9   -2.27    8.35   0
  -4  10   2   23.76    8.97   0
  -3  11   3  243.24   10.25   0
  -2  12   4    3.26    9.30   0
  -1  -9   5   66.97    8.89   0
  -1  -7   3   34.81    7.66   0
   0  -8   4    5.75    6.89   0
   2 -10   7   48.30    7.70   0
   2  10   3  125.55   11.04   0
   3 -11   9   -4.69    7.37   0
   3  -9   6   -0.99    8.31   0
   4  -8   5   -2.71    6.52   0
   4  -4   2  457.37   11.27   0
   5 -11  10   19.18    8.48   0
   5   9   3   49.49   10.88   0
   5  13   7   -5.03   10.90   0
   6  12   6    5.78   13.18   0
   7  -7   5    8.05    6.51   0
   9  -5   4   58.41    8.04   0
   9   1   2   78.23    8.99   0
  11  -5   5   -4.51    8.26   0
  11  -1   3  147.31    8.03   0
  13  -7   8   15.97    6.66   0
  13  -5   6    0.09    7.85   0
  14   0   4    9.74    6.76   0
  15  -5   7   84.73    7.99   0
  15   5   5   51.14   11.78   0
  16  -6   9    2.88    7.13   0
  16  -4   7   47.33    7.89   0
  16   0   5    8.33    6.63   0
  16   6   6   10.74   11.89   0
  17  -3   7   22.17    8.04   0
  17  -1   6  127.38    8.89   0
  18  -6  11   -1.63    7.57   0
  18  -2   7   36.88    6.77   0
  18   8   9    6.34   11.57   0
  19   3   7   -2.64    8.90   0
  19   7   9    0.93   11.79   0
  20   4   8   34.69    9.05   0
  21  -1   9    1.90    6.77   0
  22  -2  11    6.95    6.95   0
  22   0  10   62.72    8.91   0
  22   4  10    2.91    8.35   0
  23   1  11    5.45    7.74   0
  23   3  11    7.18    8.40   0
 -32   2   2    0.16    9.24   0
 -31   5   2   -2.53    8.99   0
 -30  -2   2    6.23    9.26   0
 -28   0   1    8.66    9.65   0
 -28   2   1  130.75    8.76   0
 -27  -1   1   56.65    9.85   0
 -27   5   1    3.41    7.56   0
 -26  -6   3   -0.24   13.98   0
 -26   6   1    2.61    8.72   0
 -26   8   2   10.49    8.10   0
 -24   2   0    8.04    8.59   0
 -23   1   0    5.91    7.59   0
 -23   3   0   12.03    6.76   0
 -23   7   1   21.38    7.83   0
 -23   9   2    4.44    8.03   0
 -22   4   0  162.91    8.85   0
 -21   5   0    3.06    6.67   0
 -21  11   3   12.00    7.71   0
 -20  -2   0  202.24   11.45   0
 -20   8   1   13.23    7.43   0
 -20  10   2   31.73    8.33   0
 -17   9   1    0.84    9.46   0
 -15 -11   7   -2.39   11.27   0
 -15   7   0  137.40    8.90   0
 -15   9   1   59.73    8.84   0
 -14   2  -1 2263.46   21.90   0
 -14  12   3    3.53    9.84   0
 -13   1  -1  287.64   11.32   0
 -13   3  -1  403.97   12.67   0
 -13   7   0    8.77    7.68   0
 -13  13   4   17.24   10.18   0
 -12   2  -1  617.22   13.22   0
 -12  12   3   -6.76    9.84   0
 -11   1  -1  451.56   13.34   0
 -11   3  -1 1084.71   15.95   0
 -11   7   0   29.59    7.73   0
 -11  13   4    6.93    9.17   0
 -10   2  -1  425.93   12.74   0
 -10  12   3   49.12   10.01   0
  -9   7   0  186.48    8.90   0
  -9  13   4    6.37    9.77   0
  -7  -5   1  217.83   16.56   0
  -7   7   0   73.05    8.94   0
  -4   6   0  432.55   11.01   0
  -2   8   1  181.12    9.27   0
  -1  11   3   19.42    8.87   0
  -1  13   5    2.93    8.60   0
   0   4   0  227.95   12.03   0
   1 -11   9   46.10    8.74   0
   1  -5   2   30.63    6.46   0
   1  -3   1  275.48   11.56   0
   1   7   1   27.39    9.85   0
   1   9   2  218.90   11.33   0
   3 -11  10    3.77    8.84   0
   5  -9   7    4.32    7.93   0
   5  -5   3    4.80    7.94   0
   6 -10   9   -4.66    7.47   0
   6  -8   6   38.92    7.26   0
   7  -9   8   -4.97    8.46   0
   9  -9   9   26.24    7.12   0
   9  -7   6   91.56    7.61   0
   9  11   6   19.70   14.87   0
  10  -8   8    1.44    7.12   0
  10  -4   4 1418.02   15.87   0
  10  -2   3   91.78    7.73   0
  11  -7   7  116.13    8.15   0
  11  11   7    0.24   17.23   0
  12  -8   9   60.35    8.03   0
  12  -4   5   13.98    8.78   0
  12   6   4  395.21   24.63   0
  13  -1   4  300.97    9.97   0
  14  -8  11   35.77    7.85   0
  14  -6   8   43.04    8.10   0
  14   2   4  151.49   10.43   0
  15  -7  10   14.74    7.04   0
  15  -3   6  228.79    9.25   0
  15  -1   5   65.46    7.63   0
  16  -2   6    2.39    5.86   0
  16   2   5  212.15    9.43   0
  17  -5   9   10.87    7.29   0
  18  -6  12   -3.32    6.94   0
  18  -4   9   -9.29    8.38   0
  19  -5  11    9.50    7.11   0
  19   1   7   23.40    7.06   0
  20  -2   9    1.26    6.30   0
  20   0   8   80.62    7.10   0
  20   2   8    7.81    8.28   0
  21  -3  11   12.56    7.05   0
  22  -2  12   -1.42    8.07   0
 -32   0   2    4.79    7.74   0
 -32   4   2  -10.21    8.55   0
 -30   6   2   -5.10    7.26   0
 -29  -3   2    7.83    9.75   0
 -29   1   1    2.93    7.41   0
 -29   3   1    0.71    7.77   0
 -29   7   2    8.02    7.72   0
 -27  -7   4    8.71   16.25   0
 -25   7   1   -2.68    7.74   0
 -25   9   2    1.55    7.64   0
 -24   0   0    4.66   10.25   0
 -23   5   0    5.68    7.47   0
 -22  -4   1   79.29   11.87   0
 -22   8   1   -4.28    8.13   0
 -22  10   2   -8.84    7.97   0
 -20   6   0  210.89    9.58   0
 -19   9   1    2.68    7.90   0
 -18  12   3    1.74    9.02   0
 -17   7   0   17.69    7.95   0
 -16   2  -1  718.08   12.79   0
 -16  12   3    3.32    7.99   0
 -15   1  -1  632.84   12.86   0
 -15   3  -1  145.51    9.01   0
 -15  11   2   -8.31    7.89   0
 -14   4  -1  324.30   12.19   0
 -13 -11   7   -0.47   10.17   0
 -13  11   2    7.86    7.88   0
 -11 -11   7   -4.69    9.95   0
 -11  11   2    4.81    8.17   0
 -10   4  -1  121.64   11.14   0
  -9   1  -1  774.07   15.82   0
  -9   3  -1  639.79   13.62   0
  -8   2  -1  824.01   15.61   0
  -8  12   3   81.70    9.66   0
  -7  13   4   -1.56   10.29   0
  -4 -10   6   21.72    7.96   0
  -4  -6   2   53.22   10.44   0
  -2  -8   4  137.60    9.50   0
  -2  -4   1  306.64   13.38   0
  -1   5   0  108.18    8.24   0
   0 -10   7   -0.09    6.59   0
   1   3   0 1642.61   29.60   0
   2  -8   5  195.15    9.62   0
   2  -6   3  183.46    8.59   0
   3  13   6    2.68    9.75   0
   4   8   2    2.88   10.60   0
   5  -3   2 1318.71   17.36   0
   8  -8   7  223.43    8.74   0
  12  -8  10    2.72    6.96   0
  12  -6   7    5.37    7.44   0
  12  -2   4  114.01    7.95   0
  13  -7   9    3.46    6.84   0
  13  -3   5   -3.24    6.77   0
  13   7   5    0.69   15.95   0
  14   6   5   26.09   13.09   0
  15  -5   8    5.62    7.74   0
  17   1   6  148.24    9.20   0
  19  -5  12   -2.49    6.40   0
  19   5   8   -4.09    9.26   0
  20  -4  12    4.99    6.21   0
  21  -3  12    7.36    7.71   0
  21   5  10   -1.07    8.64   0
  22   0  11    5.80    7.46   0
  22   4  11   -5.68    8.44   0
 -33   1   2   -4.89    8.04   0
 -33   3   2   -1.58    8.51   0
 -30  -6   4    8.89   13.24   0
 -30   4   1   21.24    8.85   0
 -29  -5   3    8.58   11.83   0
 -29   5   1   23.94    7.44   0
 -28   6   1    0.74    7.47   0
 -28   8   2    6.13    7.84   0
 -26   2   0  141.20   10.11   0
 -25  -5   2   13.22   13.96   0
 -25   1   0   46.44    8.18   0
 -24   8   1   14.62    7.90   0
 -24  10   2   15.74    9.16   0
 -23  -1   0    2.88    7.92   0
 -22   6   0   20.44    7.98   0
 -21   9   1   10.91    7.82   0
 -19   7   0  -25.72    8.97   0
 -19  11   2   -1.24    9.45   0
 -18 -10   6   -0.37   12.18   0
 -18   2  -1   84.29    7.90   0
 -17   1  -1  152.23    8.75   0
 -17   3  -1  233.88    9.29   0
 -17  11   2   -0.96    8.18   0
 -16   4  -1  540.75   12.33   0
 -16   8   0   38.16    9.56   0
 -14   0  -1    7.88    6.73   0
 -14   8   0   47.97    8.29   0
 -14  10   1   -1.14    9.80   0
 -13   5  -1  746.96   14.81   0
 -12   0  -1    0.65    6.86   0
 -12   8   0   -2.89    7.42   0
 -12  10   1    6.29    9.62   0
 -11   5  -1  910.84   15.72   0
 -10   0  -1   -1.59    9.13   0
 -10   8   0  106.31    7.80   0
 -10  10   1   23.61    8.90   0
  -8   4  -1 1469.14   18.09   0
  -7   3  -1  156.21    9.58   0
  -6 -10   6  186.51   11.24   0
  -5   7   0  355.41    9.99   0
  -5  13   4   17.43    9.80   0
  -3  -7   3   82.28    9.46   0
  -2   6   0 1930.09   20.08   0
  -1 -11   9    7.61    7.27   0
   0   8   1   54.68    9.41   0
   1 -11  10   -6.96    8.44   0
   1  -9   6   -3.55    6.59   0
   2 -10   8    7.62    7.28   0
   4 -10   9    5.92    7.22   0
   4  12   5   25.99   10.41   0
   5  -7   5   58.50    6.74   0
   7  11   5   21.01   13.37   0
   8   0   2 3378.08   29.66   0
   9   7   3   54.20   21.11   0
  10  -8   9   45.32    8.99   0
  10  -6   6   16.20    7.09   0
  11  -7   8    7.63    6.64   0
  15  -7  12   10.08    6.48   0
  16  -6  11   -6.08    6.59   0
  16  -4   8    4.22    6.51   0
  17  -5  10    1.20    6.68   0
  17  -3   8  118.06    7.87   0
  17   3   6   38.61    8.39   0
  18  -4  10   53.69    7.29   0
  18   0   7    2.56    6.47   0
  18   4   7    4.25    8.70   0
  19  -3  10   11.69    6.76   0
  20  -2  10   13.17    6.72   0
  20   0   9   -4.77    7.28   0
  20   6  10   15.51   10.27   0
  21  -1  11    5.15    8.14   0
  21   1  10    8.04    8.20   0
  22   0  12   -5.37    8.03   0
  22   2  11    3.28    7.81   0
 -31   3   1   -9.07    9.04   0
 -30   0   1    5.59    9.70   0
 -29  -1   1   -2.20    9.12   0
 -28  -4   2    0.57   11.42   0
 -28  -2   1  131.19   11.47   0
 -27   7   1   -0.12    7.46   0
 -26   4   0   11.97    7.07   0
 -26   8   1   51.40    9.60   0
 -24   6   0   46.07    8.96   0
 -23   9   1   12.92    7.72   0
 -22  -2   0   10.80    9.29   0
 -21   7   0   77.95    7.95   0
 -21  11   2    6.24    8.09   0
 -19  -5   1    9.45   14.29   0
 -19   1  -1   24.91    9.35   0
 -18   4  -1   34.54    7.32   0
 -18   8   0   10.37    7.54   0
 -18  10   1   11.88    7.83   0
 -16   0  -1    1.50    8.06   0
 -16  10   1   13.31    8.51   0
 -15   5  -1  491.94   11.74   0
  -9   5  -1  476.13   12.36   0
  -8 -10   6   83.29   10.02   0
  -8   8   0   16.68    6.91   0
  -8  10   1   53.52    8.07   0
  -7 -11   8    5.92   10.04   0
  -6   2  -1 8809.20   46.64   0
  -5  -9   5   38.09    9.18   0
  -5  11   2    2.14    7.14   0
  -4  -8   4   25.13    8.73   0
  -4  12   3   66.14    9.34   0
  -3 -11   9    8.31    9.31   0
  -3  13   4    6.61    9.48   0
  -2 -10   7    1.47    6.95   0
   0  10   2   98.65    9.96   0
   1  -7   4  153.12    9.16   0
   1  11   3   56.20    9.88   0
   1  13   5   -6.74    9.65   0
   3  -9   7  153.34    8.69   0
   4  -8   6   48.54    6.40   0
   4  10   3   -2.72   10.19   0
   5  -9   8    1.88    6.80   0
   6 -10  11    8.34    7.93   0
   6  -8   7  205.98    8.81   0
   6  -4   3    4.74    7.19   0
   6  -2   2 3529.49   27.57   0
   7  -9   9   11.04    7.13   0
   7  -7   6  390.21    9.75   0
   7  -1   2  209.14    9.66   0
   8  -8   8   18.95    7.45   0
   9  -9  11   -1.52    7.08   0
   9  -7   7    8.83    6.67   0
   9  -5   5   49.76    7.62   0
  11  -5   6   25.32    7.15   0
  11   1   3  146.63    8.54   0
  12  -8  11    6.48    7.10   0
  13  -7  10    2.77    7.13   0
  13  -5   7   51.30    7.40   0
  13   1   4  309.14   10.54   0
  14  -6   9   64.03    7.24   0
  14  -4   7   14.03    7.87   0
  15   1   5   55.70    7.27   0
  15   3   5   -2.23    9.75   0
  16  -6  12   -7.45    6.91   0
  16   0   6  498.77   11.31   0
  17  -5  11    2.96    6.79   0
  17  -1   7   68.03    7.01   0
  18  -4  11   14.30    7.17   0
  18   2   7   34.70    8.88   0
  19  -1   9   30.70    8.29   0
  19   1   8   33.80    7.30   0
  19   3   8   11.87    8.10   0
  20  -2  11    7.02    6.65   0
  20   2   9    2.80    7.60   0
  20   4   9   22.55    8.51   0
  21   3  10    3.92    7.02   0
  21   5  11    1.18    7.72   0
  22   2  12   -2.34    8.33   0
 -33  -1   2   -1.72    8.74   0
 -32  -4   3   -3.23   11.24   0
 -32  -2   2    7.84    9.74   0
 -32   2   1    4.72    8.88   0
 -31   1   1   -3.39    7.84   0
 -30   6   1    0.42    7.37   0
 -29   7   1   -3.74    8.35   0
 -27   1   0    7.49    7.41   0
 -26   0   0  149.47    9.18   0
 -25  -1   0  108.31   10.92   0
 -24  -4   1   59.19   12.83   0
 -23   7   0   42.25    7.85   0
 -22  -6   2   21.88   16.48   0
 -20   4  -1   43.84    7.51   0
 -20   8   0    1.09    7.53   0
 -20  10   1   22.46    8.11   0
 -19   5  -1   74.76    7.89   0
 -18   0  -1    0.39    7.81   0
 -16 -10   6   22.59   12.76   0
 -16  12   2   -0.29    9.51   0
 -14   6  -1  124.07    8.91   0
 -14  12   2   19.68    7.86   0
 -13   9   0   84.03    9.45   0
 -13  13   3    1.69    8.86   0
 -12   6  -1  215.88   10.04   0
 -12  12   2   69.64    8.89   0
 -11  13   3   -4.46    7.75   0
 -10 -10   6   71.10    9.51   0
 -10   6  -1  233.25   10.06   0
  -9 -11   8    5.57    9.37   0
  -9  -5   1  658.97   27.02   0
  -8   0  -1    0.60    7.82   0
  -7   5  -1  274.91    9.92   0
  -6   4  -1  179.08    9.60   0
  -6   8   0   66.50    7.57   0
  -6  10   1   42.23    7.46   0
  -5   3  -1    8.00    7.67   0
  -4 -10   7   22.86    8.50   0
  -3   7   0  646.26   12.51   0
  -3  11   2   57.88    9.40   0
  -2  12   3   90.93    9.78   0
  -1 -11  10    8.86    7.43   0
  -1  -9   6   33.83    6.85   0
  -1  -5   2    1.12    7.35   0
   0 -10   8  134.58    8.47   0
   0  -6   3  513.20   12.30   0
   2 -10   9    1.91    7.48   0
   2  -4   2  449.15   11.38   0
   2  -2   1    2.66    8.22   0
   2  12   4   -3.32    9.17   0
   3   9   2  212.19   12.27   0
   4 -10  10    4.65    7.51   0
   5  11   4   19.94   10.86   0
   8  -4   4  775.52   13.65   0
   9  -9  12   -1.06    7.28   0
  10  -8  10    2.88    6.23   0
  11  -7   9    2.16    6.84   0
  12  -6   8  151.21    8.09   0
  12  -4   6  347.75   10.41   0
  13  -7  11   -0.34    6.51   0
  14  -6  10   -8.41    6.72   0
  15  -5   9   27.47    6.83   0
  15  -3   7    8.60    6.53   0
  16  -2   7   22.16    5.76   0
  17  -5  12    8.08    6.85   0
  17  -3   9   74.01    8.28   0
  18  -2   9    9.36    6.01   0
  19  -3  11    0.55    6.20   0
  20  -2  12   -4.19    7.50   0
  20   0  10   32.17    7.73   0
  21  -1  12    1.09    6.30   0
  21   1  11    0.92    7.35   0
 -32   4   1   -1.50    8.43   0
 -31  -3   2   17.51    9.75   0
 -28   2   0   -3.13    7.55   0
 -28   4   0   62.46    7.98   0
 -28   8   1    2.82    8.05   0
 -27  -3   1   33.11    9.46   0
 -27   5   0   11.23    7.86   0
 -26   6   0    7.86    7.67   0
 -25   7   0   36.51    7.99   0
 -25   9   1   16.30    7.60   0
 -24  -2   0    4.23    9.07   0
 -23   3  -1    4.50    7.94   0
 -22   2  -1   42.50    7.80   0
 -22   4  -1   37.58    7.65   0
 -22   8   0   -0.60    7.57   0
 -22  10   1   -6.18    7.87   0
 -21   1  -1   11.20    7.63   0
 -21   5  -1    7.67    7.24   0
 -20   0  -1    4.79    9.26   0
 -19   9   0  129.49   10.21   0
 -18   6  -1    1.93    7.67   0
 -18  12   2    5.68    7.55   0
 -17   9   0   49.66    9.24   0
 -15 -11   8    7.24    9.96   0
 -15  -1  -1  643.49   15.09   0
 -15   9   0   38.49    8.35   0
 -15  11   1    4.80    7.85   0
 -14 -10   6   46.60   10.34   0
 -13 -11   8    3.40    9.77   0
 -13  11   1   61.27    8.47   0
 -11 -11   8    8.16    9.45   0
 -11  -1  -1  446.94   14.86   0
 -11  11   1  169.62   10.37   0
  -9   9   0    4.39    6.52   0
  -8   6  -1   -3.50    7.54   0
  -8  12   2   -0.18    7.86   0
  -7  -9   5   42.48    9.81   0
  -7  13   3    2.34    9.64   0
  -6  -6   2   77.83   10.20   0
  -5 -11   9   15.72    7.38   0
  -4   8   0   33.80    8.41   0
  -4  10   1    8.58    8.15   0
  -3 -11  10    8.79    9.33   0
  -1   9   1   40.33    9.36   0
  -1  13   4    3.95    8.73   0
   1  -9   7  311.52    9.27   0
   3  -7   5    7.21    6.25   0
   3   7   1   77.30   11.69   0
   4 -10  11   -5.52    7.71   0
   4   6   1   51.35   10.38   0
   5  -9   9   15.08    6.56   0
   5  13   6    7.01   10.41   0
   7  -3   3   40.78    7.94   0
   8  -8   9   60.76    7.80   0
   8   8   3    0.92   14.17   0
   9  -7   8  126.07    7.96   0
   9   9   4  190.94   18.00   0
  10  -8  11   21.20    6.41   0
  10  -6   7    7.73    6.62   0
  10  -4   5    8.42    7.24   0
  10   0   3    1.10    5.84   0
  12   0   4 1941.39   18.86   0
  13  -7  12   -5.26    6.68   0
  13  -5   8    5.97    7.00   0
  13  -3   6  506.09   10.26   0
  14  -6  11    0.98    7.42   0
  14  -2   6   53.12    6.58   0
  14   0   5   -2.67    6.45   0
  15  -5  10   -5.79    6.94   0
  15  -1   6  312.72    8.59   0
  15   9   8   16.19   15.40   0
  16   2   6    2.15    8.23   0
  16   4   6  219.27   11.45   0
  18  -4  12   -2.48    6.22   0
  18  -4  13    1.36    6.02   0
  18   0   8   75.49    7.09   0
  18   8  10    9.87   11.67   0
  19  -3  12   17.01    6.24   0
  19   5   9   -0.18    9.29   0
  20   4  10   18.29    8.14   0
  20   6  11   -2.89    8.88   0
  21   1  12    1.89    8.06   0
  21   3  11   13.44    7.00   0
 -33   1   1    9.93    9.08   0
 -33   3   1    4.34    8.03   0
 -32   0   1    1.83    9.26   0
 -31  -1   1    4.83    9.57   0
 -29   1   0    9.30    8.87   0
 -29   3   0   10.30    7.83   0
 -29   5   0    0.82    8.88   0
 -28   0   0    5.11    9.35   0
 -28   6   0   13.39    7.47   0
 -27   9   1    1.34    7.89   0
 -24   8   0    4.41    7.48   0
 -24  10   1    0.80    7.98   0
 -23   1  -1    8.87    9.24   0
 -21  -3   0   25.61    9.36   0
 -21   9   0   41.19    8.05   0
 -20   6  -1   60.55    8.01   0
 -19  -9   5   17.24   14.01   0
 -19  11   1   -0.51    7.88   0
 -17  -1  -1  156.79    9.61   0
 -17   7  -1   45.36    8.64   0
 -17  11   1   12.31    8.07   0
 -15   7  -1    9.72    7.83   0
 -13   7  -1  123.52    8.74   0
 -11   7  -1   45.52    7.62   0
  -9  -9   5   83.32   10.22   0
  -9  11   1  108.48    8.88   0
  -7 -11   9    5.77    9.07   0
  -7   9   0  227.06    9.15   0
  -6 -10   7   41.97    8.37   0
  -6  -8   4   48.85    8.77   0
  -6  12   2   26.46    9.31   0
  -6  14   4    2.88    8.42   0
  -5   1  -1 3518.82   33.78   0
  -5   5  -1 1199.43   15.61   0
  -4   2  -1  475.28   15.15   0
  -4   4  -1  113.30    8.60   0
  -3  -9   6   21.23    7.20   0
  -2 -10   8   91.66    7.86   0
  -1  -7   4    3.10    8.05   0
   0 -10   9    5.67    7.59   0
   0   6   0  958.00   16.72   0
   1   5   0  107.08   10.05   0
   2 -10  10    8.55    7.54   0
   3  13   5    4.77   10.25   0
   4  -8   7  131.25    7.35   0
   5  -7   6    9.92    5.94   0
   5   5   1 1207.42   28.24   0
   6  -8   8    6.90    6.95   0
   7  -9  11   -0.81    7.41   0
   8  -2   3  190.35    8.62   0
   9  -3   4  420.80   10.71   0
   9  -1   3  151.45    7.93   0
  10  -8  12    0.49    6.96   0
  11  -7  10    2.23    6.66   0
  11  -5   7  160.21    7.97   0
  11  -3   5  100.87    7.89   0
  11  -1   4  316.02    9.84   0
  12  -6   9    0.35    6.39   0
  13  -1   5   34.12    6.32   0
  14  -4   8  178.82    7.98   0
  15  -5  11   21.08    7.43   0
  15  -3   8  226.17    9.10   0
  16  -4  10    1.51    7.11   0
  16  -2   8   -4.08    6.97   0
  16   8   8   -0.42   12.35   0
  17  -3  10   72.24    7.54   0
  17  -1   8   70.73    7.05   0
  17   1   7   73.83    7.34   0
  18  -2  10    7.48    6.58   0
  19   1   9   33.95    6.78   0
  20   0  11   -2.36    6.54   0
  20   2  10   12.03    6.61   0
 -31  -5   3    8.05   11.12   0
 -30  -4   2    8.05   11.39   0
 -30  -2   1   33.00   10.11   0
 -30   2   0    9.89    8.30   0
 -30   4   0   13.77    7.58   0
 -28  -6   3    8.50   12.86   0
 -27  -5   2   22.10   11.93   0
 -27  -1   0    5.71    7.64   0
 -27   7   0   29.58    7.55   0
 -26   8   0   -1.37    7.85   0
 -23   9   0   17.65    7.88   0
 -22   0  -1    1.26    7.46   0
 -22   6  -1   11.74    7.37   0
 -21   7  -1   15.96    7.34   0
 -21  11   1   14.55    8.15   0
 -19  -1  -1   31.00    8.44   0
 -19   7  -1   -2.32    7.82   0
 -18  10   0   37.75    8.47   0
 -16  10   0    8.32    8.18   0
 -15  13   2   15.75   10.37   0
 -14   8  -1  307.57   11.23   0
 -14  10   0   19.84    8.31   0
 -13  13   2    5.52    9.43   0
 -10  10   0    2.58    8.48   0
  -9 -11   9    7.81    9.73   0
  -9  -1  -1  738.65   18.28   0
  -9   7  -1  458.15   10.47   0
  -8 -10   7    2.83    8.90   0
  -6   6  -1    8.48    7.03   0
  -5 -11  10    8.99    7.69   0
  -5   9   0   15.22    8.40   0
  -4 -10   8    6.29    8.55   0
  -4  -4   1  117.11   12.28   0
  -4  14   4   -1.98    9.23   0
  -2  -8   5  860.53   13.15   0
  -1  -9   7   37.95    8.22   0
  -1   7   0 1172.99   15.93   0
  -1  11   2   11.22    7.74   0
   0  12   3  110.59    9.93   0
   0  14   5    4.94    9.12   0
   2 -10  11    0.84    8.29   0
   2  -6   4  201.99    9.34   0
   2   8   1   23.22    9.48   0
   2  10   2  377.69   13.12   0
   3  -9   9   18.62    8.19   0
   3  -3   2 2731.86   25.30   0
   3  11   3   13.00    8.83   0
   4   0   1   -2.33    7.18   0
   5  -5   4    2.64    6.90   0
   6  12   5   11.31   11.80   0
   7  -9  12    2.72    7.27   0
   7  -5   5   27.98    7.43   0
   7   9   3    3.62   12.08   0
   8  -8  10   -1.63    6.69   0
   8  12   6    3.09   12.03   0
   9  -7   9   33.69    7.01   0
   9  -5   6    6.17    6.68   0
  10  -6   8   28.79    7.04   0
  12  -6  10   -0.91    7.02   0
  13  -5   9   20.37    6.64   0
  14  -6  13   -0.61    6.18   0
  15  -5  12    1.36    6.83   0
  16  -4  11    5.19    6.01   0
  16   0   7   -3.74    7.76   0
  17  -3  11    3.08    7.14   0
  17   3   7   21.85    8.65   0
  18  -2  11    6.84    7.35   0
  18   0   9   10.32    7.65   0
  18   2   8   32.44    7.27   0
  18   4   8  145.83    9.90   0
  19   3   9    4.94    6.42   0
  20   0  12    4.91    6.52   0
  20   2  11   18.33    7.90   0
  20   4  11   -4.54    7.47   0
 -31   3   0   -1.35    7.51   0
 -30   6   0   -2.03    7.26   0
 -29  -3   1   10.00   10.45   0
 -29   7   0   13.56    7.79   0
 -26  -4   1   -0.31   10.51   0
 -26  -2   0  147.59   10.78   0
 -26   2  -1    8.14    7.65   0
 -25   1  -1   11.20    7.24   0
 -25   9   0   15.58    7.85   0
 -24   0  -1   -5.76    8.89   0
 -24   6  -1    0.10    7.86   0
 -23  -3   0    5.89   10.18   0
 -23   7  -1   18.88    7.74   0
 -21  -5   1    2.87   12.67   0
 -20   8  -1    6.09    7.71   0
 -20  10   0   44.42    8.50   0
 -18  12   1    8.09    7.86   0
 -17  -9   5   -2.00   12.90   0
 -16  12   1   14.87    8.06   0
 -15  -9   5   18.80   13.02   0
 -14  12   1   53.94    8.55   0
 -13  -9   5    5.31   10.88   0
 -12   8  -1  101.00    8.27   0
 -12  12   1   41.20    8.32   0
 -11 -11   9   17.18    9.68   0
 -11  13   2   22.15    7.79   0
 -10 -10   7    6.91    9.15   0
 -10   8  -1  324.36    9.44   0
  -9  13   2   -0.43    9.49   0
  -8  -6   2  184.12   14.32   0
  -8  10   0  155.20   10.00   0
  -7 -11  10   -2.45    9.25   0
  -7   7  -1   22.42    6.70   0
  -6   0  -1    2.61    8.13   0
  -5  -9   6  335.38   11.52   0
  -5  11   1   81.77    8.82   0
  -4  12   2   -2.72    7.95   0
  -3   3  -1  278.18   11.03   0
  -3  13   3    0.13    9.90   0
  -2 -10   9    5.76    7.52   0
  -2  -6   3   11.65    7.33   0
  -2   8   0   -4.68    8.43   0
  -2  10   1    3.61    7.50   0
  -1  -3   1   13.25    7.15   0
   0  -8   6   36.19    8.52   0
   1  -9   8   66.93    7.77   0
   1  -7   5    4.82    7.05   0
   1  13   4    0.72    9.37   0
   2   4   0 1493.63   25.70   0
   4  -4   3   24.43    6.70   0
   4  12   4   13.28   10.21   0
   5  -9  11   18.78    7.59   0
   6  -8   9   83.04    7.96   0
   7  -7   8    8.54    7.37   0
   8  -6   7  190.71    7.94   0
   8   4   2 1460.33   44.68   0
   8  10   4   81.07   14.68   0
  10  10   5   56.36   20.26   0
  11  -7  12   -2.95    6.62   0
  12  -4   7   10.57    6.54   0
  13  -3   7    9.73    6.01   0
  14  -4   9  134.27    7.74   0
  14   2   5   40.49    7.50   0
  15  -5  13   26.55    7.27   0
  15  -1   7    4.54    6.51   0
  15   1   6  330.60   10.24   0
  16  -4  12    2.73    5.77   0
  17  -3  12   -2.13    6.94   0
  17  -1   9   -2.76    7.52   0
  18  -2  12   11.59    7.46   0
  18   6   9    5.09    9.36   0
  19  -1  12    6.72    6.49   0
  19   1  10    4.15    6.09   0
  19   5  10    0.49    8.21   0
  20   0  13    2.71    6.76   0
 -34   0   1   -1.96    8.43   0
 -33  -3   2    9.73    9.13   0
 -33  -1   1    9.96   10.34   0
 -32   2   0    7.62    7.71   0
 -30   0   0   51.21    8.84   0
 -29  -1   0   14.04    9.16   0
 -28   4  -1   21.85    9.09   0
 -28   8   0   -8.92    7.82   0
 -27   5  -1    4.39    7.04   0
 -27   9   0   -1.11    7.57   0
 -26   6  -1   18.87    7.60   0
 -25   7  -1   -1.12    7.47   0
 -24  10   0   28.42    7.51   0
 -22   8  -1    2.77    7.76   0
 -22  10   0   49.56    8.54   0
 -20  -8   4   -2.73   18.14   0
 -19   3  -2   12.95    8.74   0
 -18 -10   7   -2.04   11.58   0
 -18   4  -2   -4.43    7.02   0
 -17   3  -2   77.56    7.90   0
 -17   5  -2   60.64    8.15   0
 -17   9  -1   87.99   10.32   0
 -17  11   0    2.70    8.77   0
 -16  -2  -1  773.79   17.79   0
 -16   2  -2   12.13    7.17   0
 -16   4  -2   22.49    7.88   0
 -15   3  -2   36.45    8.02   0
 -15   5  -2  158.86    9.12   0
 -15   9  -1  129.79    8.65   0
 -15  11   0   -2.85    7.67   0
 -14   2  -2   68.52    8.06   0
 -14   4  -2  110.58    9.37   0
 -13   3  -2  134.39    9.09   0
 -13   5  -2    9.22    8.22   0
 -13   9  -1   58.80    9.08   0
 -13  11   0    6.87    8.69   0
 -12 -10   7   -1.02   10.17   0
 -12   4  -2  200.35   10.08   0
 -10  -8   4   44.33   10.03   0
 -10  12   1  114.69    9.08   0
  -9 -11  10   -2.43    9.95   0
  -8  14   3    9.64    7.97   0
  -7  13   2    3.34    9.47   0
  -6 -10   8   34.94    8.57   0
  -4  -8   5  217.45   10.13   0
  -4   6  -1   52.84    7.07   0
  -3  -9   7   18.11    7.80   0
  -3  -7   4    6.12    8.16   0
  -3  -5   2  172.70   10.30   0
  -3   5  -1    1.79    6.50   0
  -2  14   4    3.63    9.62   0
   0 -10  11    3.56    7.10   0
   1  -5   3  134.56    7.75   0
   1   9   1    7.81    8.69   0
   2  -8   7  370.86    9.33   0
   3  -9  10    6.94    7.42   0
   4  -8   8   24.80    7.11   0
   4  -6   5  396.78    9.40   0
   5  -9  12   24.05    7.54   0
   5  -7   7   37.35    6.70   0
   6  -8  10    5.85    8.31   0
   6   8   2   89.49   12.66   0
   8  -8  12   -2.55    7.45   0
   8  -4   5   18.40    7.14   0
   9  -7  10    0.84    6.42   0
  10  -6   9    2.04    6.37   0
  10  -4   6  142.82    8.08   0
  10  12   7    6.94   18.79   0
  11  -7  13    7.70    6.48   0
  11  -5   8   83.94    7.28   0
  12  -6  11   -0.54    6.18   0
  12   2   4  132.54    9.34   0
  13  -5  10   13.02    6.55   0
  14  -2   7   12.57    5.76   0
  15  -3   9    4.36    6.29   0
  16  -4  13    1.03    6.07   0
  16  -2   9    6.61    6.74   0
  17  -3  13    3.88    6.09   0
  17   1   8   63.27    6.64   0
  18  -2  13   28.92    6.92   0
  18   0  10   56.94    7.82   0
  18   2   9    5.19    7.37   0
  19  -1  13   -4.77    6.64   0
  19   1  11    3.74    7.93   0
  19   3  10    8.02    7.24   0
  20   2  12    3.86    6.97   0
  20   4  12    7.35    8.05   0
 -32  -2   1   10.01    9.18   0
 -29   3  -1    0.56    9.34   0
 -29   5  -1   16.14    8.72   0
 -28  -2   0    3.25    9.38   0
 -28   6  -1    1.16    7.54   0
 -27   1  -1   32.78    7.65   0
 -27   7  -1   22.43    8.51   0
 -26   0  -1   -1.34    9.10   0
 -24  -6   2    7.52   17.63   0
 -24   8  -1   19.61    8.26   0
 -23  -1  -1    5.55    7.55   0
 -22   4  -2  164.19    9.99   0
 -21   9  -1   26.92    7.77   0
 -21  11   0    4.29    8.15   0
 -20   4  -2   12.07    7.50   0
 -19   5  -2   27.02    8.20   0
 -19   9  -1   -6.68    7.65   0
 -19  11   0   10.26    8.16   0
 -18  -4   0  154.63   15.26   0
 -18   2  -2   36.01    7.17   0
 -18   6  -2   34.59    8.25   0
 -17   1  -2   90.03    9.17   0
 -16 -10   7   24.02   11.43   0
 -16  -4   0   19.33   12.81   0
 -16   6  -2   33.93    7.81   0
 -14 -10   7    5.82    9.95   0
 -14  -4   0   16.03   14.04   0
 -14  -2  -1 2278.50   26.97   0
 -14   6  -2  178.16    9.22   0
 -12   2  -2  236.48    9.63   0
 -12   6  -2  194.87   10.72   0
 -11   3  -2 1683.64   18.10   0
 -11   5  -2   11.55    8.36   0
 -11   9  -1   44.41    8.02   0
 -11  11   0    5.53    7.34   0
 -10   4  -2 1231.62   16.14   0
  -9  -7   3   20.59   10.30   0
  -8 -10   8   50.24    9.13   0
  -8  12   1   81.65    8.38   0
  -7  -9   6   73.38    9.26   0
  -6  10   0  107.71    7.80   0
  -6  14   3   17.33    8.52   0
  -5   7  -1    3.22    6.52   0
  -4 -10   9    0.73    7.01   0
  -3   9   0  308.54    9.85   0
  -3  11   1  297.20   11.25   0
  -2 -10  10   19.99    7.73   0
  -2   4  -1   22.99    8.48   0
  -1  13   3    2.56    9.20   0
   0  -4   2 2007.86   21.80   0
   1  -9   9   39.24    7.46   0
   1  11   2   65.09    9.60   0
   2  12   3  104.68   11.09   0
   4  -2   2  368.92   11.50   0
   5  -3   3    5.40    8.16   0
   6  10   3    2.63   11.62   0
   7  -7   9    5.33    7.22   0
   9  -7  11    3.01    6.08   0
   9  -5   7  412.62    9.76   0
  10   2   3   87.10    8.89   0
  11  -3   6  485.26   10.39   0
  12  -6  13   -0.05    6.54   0
  12  -4   8   46.96    7.08   0
  12  -2   6    8.74    7.28   0
  13  -5  11   30.24    6.66   0
  13   1   5   33.24    7.35   0
  14   0   6  262.08    8.57   0
  15  -3  10   60.97    7.00   0
  16  -2  10   80.23    7.68   0
  16   0   8  430.73   10.71   0
  16   2   7   17.44    7.59   0
  17  -1  10    2.85    6.37   0
  17   5   8   41.94    8.49   0
  18   4   9   -2.80    7.34   0
  19   1  12    7.90    7.80   0
  19   5  11   14.82    7.78   0
 -33   1   0    4.48    8.04   0
 -32  -4   2   -3.33   10.21   0
 -32   0   0   25.87    9.55   0
 -30   4  -1    5.11    7.46   0
 -29  -5   2   -2.70   11.74   0
 -26   8  -1   12.07    7.88   0
 -25  -3   0   16.56    9.41   0
 -25  -1  -1   12.33    9.34   0
 -24   4  -2   43.84    9.03   0
 -23  -9   6    8.52   15.33   0
 -23  -5   1   49.46   13.71   0
 -23   3  -2   82.99    7.67   0
 -23   5  -2    0.53    7.53   0
 -23   9  -1   17.72    8.17   0
 -22   2  -2  226.58    9.35   0
 -20  -2  -1   75.90   10.17   0
 -20   6  -2  210.07    9.44   0
 -19   1  -2    1.68    7.56   0
 -19   7  -2   17.49    8.94   0
 -18  10  -1    0.57    9.08   0
 -17   7  -2   12.60    8.04   0
 -16  10  -1    0.73    7.98   0
 -15  13   1   -1.09    9.07   0
 -14  10  -1  -14.90    9.41   0
 -13   7  -2   31.87    9.44   0
 -13  13   1   38.70    8.35   0
 -12  -8   4    9.98    9.82   0
 -12  -2  -1  625.42   17.38   0
 -11  -5   1  578.51   29.55   0
 -10   2  -2   70.24    7.69   0
 -10   6  -2  335.81   10.49   0
  -9   3  -2  518.98   12.33   0
  -9   5  -2   -0.85    8.10   0
  -9   9  -1  298.36    8.84   0
  -9  11   0   42.78    8.07   0
  -6 -10   9    0.75    8.72   0
  -6  12   1   82.45    7.99   0
  -5  13   2   16.08    7.99   0
  -4 -10  10   15.86    8.98   0
  -4  14   3   33.46    9.83   0
  -2 -10  11   10.64    7.41   0
  -2  -8   6   33.68    6.93   0
   0  -6   4   15.70    7.16   0
   0  10   1    0.46    8.92   0
   1  -9  10   21.83    9.11   0
   1   7   0 1161.13   17.23   0
   2  -8   8    2.72    7.13   0
   3  -9  12    7.67    7.99   0
   3  -5   4   26.83    6.36   0
   4  -8   9   94.09    7.84   0
   5   9   2   90.36   11.08   0
   5  13   5    9.57   11.70   0
   6  -8  12   19.53    8.66   0
   7  -5   6    7.41    6.96   0
   7  -3   4  234.21    9.21   0
   8  -6   8   23.44    6.38   0
   9  -7  12   12.01    6.16   0
   9  -7  13    9.43    7.64   0
   9  -3   5   35.69    7.52   0
  10  -6  10   -0.13    6.19   0
  11  -5   9  119.93    7.63   0
  13  -5  12    4.34    6.24   0
  13  -5  13   12.36    6.79   0
  13  -3   8  263.26    8.32   0
  14  -2   8   -0.95    6.48   0
  15  -3  11    5.90    6.85   0
  15  -1   8   21.32    5.61   0
  15   7   7   24.32   11.15   0
  16   4   7   34.65    8.48   0
  17  -1  11    1.97    7.02   0
  17   1   9    5.82    7.28   0
  17   3   8  113.55    8.01   0
  18   0  11    0.49    6.45   0
  18   2  10   11.51    7.74   0
  19   1  13   -0.35    6.96   0
  19   3  11   -0.04    6.78   0
 -31  -3   1   -6.33    9.23   0
 -31   3  -1    5.21    7.67   0
 -31   5  -1    2.53    8.22   0
 -30   2  -1   29.98    8.20   0
 -30   6  -1    5.68    7.12   0
 -29   1  -1    0.10    7.23   0
 -29   7  -1   -0.47    7.31   0
 -28  -4   1   24.38   11.28   0
 -28   0  -1   15.87    9.01   0
 -28   8  -1    7.96    8.00   0
 -25   3  -2   43.96    9.42   0
 -25   5  -2   10.66    7.75   0
 -25   9  -1   -3.82    7.82   0
 -24   2  -2   57.44    9.12   0
 -24   6  -2   82.93    8.59   0
 -22  -2  -1   35.97    9.64   0
 -22  10  -1    1.97    8.18   0
 -21   1  -2  104.27    8.56   0
 -21   7  -2   44.48    7.83   0
 -20  -4   0  206.92   14.73   0
 -20  10  -1    8.13    8.25   0
 -18  -8   4   -0.19   14.20   0
 -18   8  -2    0.86    8.76   0
 -18  12   0   24.30    7.93   0
 -16   8  -2    3.87    9.12   0
 -16  12   0    2.35    8.30   0
 -14  -8   4   50.69   12.07   0
 -14  12   0   15.51    7.85   0
 -12  10  -1   -5.47    7.41   0
 -12  12   0   21.67    9.46   0
 -11   1  -2  202.99    9.44   0
 -11   7  -2    8.21    7.01   0
 -11  13   1   -4.02    7.39   0
 -10 -10   8   29.72    8.36   0
 -10  -6   2   93.03   13.10   0
  -9  -9   6    6.26    8.57   0
  -9  13   1    4.94    8.49   0
  -8   4  -2 1485.71   17.37   0
  -7  -1  -1 4125.66   43.07   0
  -7   9  -1   67.30    7.05   0
  -7  11   0   23.12    7.41   0
  -6  -8   5    7.80    7.84   0
  -5  -9   7   25.42    6.82   0
  -4  -6   3  591.00   12.72   0
  -3  -9   8   23.87    7.96   0
  -3   7  -1   82.02    8.52   0
  -2   6  -1  191.34    9.39   0
  -1  -9   9    4.80    7.20   0
  -1  -7   5  286.44    8.84   0
   0  -8   7   26.42    6.77   0
   0   8   0    5.07    7.32   0
   0  14   4    8.99    8.82   0
   1  -7   6   45.47    7.27   0
   2  -6   5   35.71    7.50   0
   3  -7   7  105.70    7.26   0
   3  13   4   48.93   11.56   0
   4  -8  10    5.68    7.48   0
   4  -6   6   47.36    7.67   0
   5  -7   8   26.73    6.07   0
   5  -5   5  599.02   10.80   0
   5  -1   2 8559.75   44.93   0
   6  -8  13   13.38    7.01   0
   6  -2   3   48.88    8.31   0
   7  -7  10   55.44    7.36   0
   7   1   2  215.98   11.34   0
   7  11   4   15.29   12.57   0
   7  13   6    8.11   12.63   0
  10  -6  11   10.65    6.21   0
  10  -4   7    4.30    6.47   0
  10  -2   5   10.51    6.47   0
  10   4   3    7.03   11.41   0
  11  -5  10    5.24    5.72   0
  11  -1   5    7.62    6.13   0
  11   1   4  290.52    9.35   0
  12  -4   9   -3.68    6.31   0
  12   0   5    2.47    5.53   0
  14  -4  14    6.05    7.58   0
  15  -3  12    4.16    6.02   0
  16  -2  12    6.88    6.60   0
  16   8   9   -1.48   11.56   0
  17  -1  12   -1.69    6.47   0
  18   0  12   -1.91    6.39   0
  18   0  13   -1.80    6.39   0
  18   4  10   54.59    8.24   0
  19   3  12   15.12    7.36   0
  19   5  12    1.13    8.11   0
 -32   4  -1    4.51    7.97   0
 -30  -6   3    4.93   13.66   0
 -27  -3   0   87.11   10.58   0
 -27  -1  -1   33.32    8.84   0
 -27   5  -2   -5.82    8.18   0
 -27   9  -1   11.01    7.76   0
 -26   4  -2   28.06    7.63   0
 -26   6  -2   36.32    7.55   0
 -25   7  -2   45.88    9.12   0
 -24  10  -1    5.38    7.52   0
 -23   1  -2   36.92    7.56   0
 -23   7  -2   52.68    8.56   0
 -22   8  -2   -1.41    7.59   0
 -20   0  -2  333.36   12.19   0
 -20   8  -2  -14.13    7.40   0
 -18   0  -2  214.22    9.73   0
 -17  11  -1   27.09    9.24   0
 -16  -8   4   28.28   12.23   0
 -16   0  -2   -2.55    7.79   0
 -14   0  -2   32.66    9.39   0
 -12 -10   8   -3.37    9.00   0
 -12   8  -2    4.10    7.32   0
 -11  -9   6   49.60    9.42   0
 -11  -7   3   -0.25   10.06   0
 -10  10  -1   15.12    6.88   0
 -10  12   0   -3.04    7.87   0
  -9   7  -2  548.58   10.97   0
  -8 -10   9   -4.87    8.68   0
  -8   2  -2  179.81    9.16   0
  -8   6  -2  212.14    8.90   0
  -7   5  -2   16.18    6.44   0
  -6 -10  10    3.06    8.54   0
  -5  -7   4    6.86    6.85   0
  -4 -10  11    0.63    7.51   0
  -4   8  -1   84.41    7.54   0
  -3   1  -1  336.82   14.16   0
  -3  13   2    4.92    7.50   0
  -2   2  -1    2.57    8.29   0
  -1   9   0  129.39    8.34   0
  -1  11   1    3.16    8.93   0
   0  12   2   28.18    8.65   0
   1  -9  11    4.69    7.23   0
   1  -9  12   11.10    8.64   0
   2  -8   9   17.86    7.92   0
   2  -4   3   93.26    7.16   0
   2   2   0  809.75   29.93   0
   4  -8  11    8.19    7.26   0
   4   8   1   91.89   10.89   0
   5  -7   9    6.40    7.08   0
   5  11   3   10.01   10.57   0
   6   0   2 2186.93   25.02   0
   7  -7  11    1.81    5.91   0
   8  -6   9   54.30    6.72   0
   8  -4   6   88.42    7.50   0
   8  -2   4  239.42    8.93   0
   9  -5   8   16.45    6.33   0
   9  -1   4   42.24    7.50   0
   9   1   3  145.59    8.06   0
   9  11   5    6.70   15.04   0
  10  -6  12    5.81    6.04   0
  10  -6  13   -0.06    6.26   0
  10  -6  14   -1.09    6.74   0
  10   0   4 1547.87   17.20   0
  11  -5  11   46.66    7.16   0
  11  -3   7    6.70    6.40   0
  12  -4  10    5.53    6.90   0
  13  -3   9    9.22    5.64   0
  14  -2   9   39.82    6.48   0
  14   0   7    3.66    7.55   0
  14   2   6   53.28    8.52   0
  14   6   6  336.23   14.85   0
  15  -3  13    1.38    6.40   0
  15  -3  14    3.33    6.17   0
  15  -1   9   76.51    6.28   0
  16  -2  13    5.01    6.25   0
  16  -2  14    3.02    7.14   0
  16   0   9    7.87    5.85   0
  16   2   8    6.00    7.46   0
  17  -1  13    7.66    7.02   0
  17  -1  14    9.10    7.69   0
  17   1  10    6.37    6.97   0
  17   5   9   13.81    8.03   0
  18   2  11   11.09    6.72   0
  18   6  11    9.10    7.52   0
 -34   0   0   36.07    8.84   0
 -33  -1   0   10.13    9.20   0
 -33   3  -1   -2.61    7.61   0
 -32   2  -1    8.91    7.98   0
 -30   0  -1    1.29    9.36   0
 -28   4  -2    3.67    7.85   0
 -28   6  -2   16.38    8.86   0
 -27   3  -2   34.86    7.73   0
 -27   7  -2   -2.72    8.32   0
 -26   2  -2    1.77    7.54   0
 -25   1  -2   38.58    7.19   0
 -24  -2  -1   33.58    9.74   0
 -24   8  -2    7.78    7.95   0
 -22  -4   0  159.87   12.39   0
 -22   0  -2  221.78   11.07   0
 -21   9  -2   27.00    9.13   0
 -21  11  -1    3.88    8.47   0
 -19   9  -2   33.25    8.13   0
 -19  11  -1    1.51    7.69   0
 -18 -10   8    3.19   10.45   0
 -17   9  -2   93.77    8.78   0
 -16 -10   8    1.06    9.36   0
 -15   9  -2   24.46    7.98   0
 -15  13   0    7.80    9.43   0
 -14 -10   8    0.96    8.43   0
 -13  -9   6   65.23   10.14   0
 -13   9  -2   23.08    8.78   0
 -13  11  -1   62.64    7.85   0
 -12   0  -2  599.82   13.62   0
 -11  11  -1  118.10    9.07   0
 -10 -10   9    0.72    9.78   0
 -10   8  -2   77.61    7.11   0
  -9   1  -2   79.39    9.16   0
  -8  -8   5    4.80    8.07   0
  -8  10  -1   30.97    7.22   0
  -8  12   0    5.01    8.81   0
  -6 -10  11   -0.53    8.99   0
  -6   4  -2  816.13   13.82   0
  -6  14   2    3.28    8.05   0
  -5  -9   8   74.45    9.08   0
  -5   9  -1   34.24    7.30   0
  -5  11   0   -1.78    6.49   0
  -4  -8   6   17.54    6.59   0
  -3  -9   9    8.25    7.97   0
  -2  -8   7   61.76    7.75   0
  -2  10   0  338.20   11.49   0
  -2  14   3   15.67    9.51   0
  -1  -9  10   13.28    7.47   0
  -1  -5   3 1636.82   17.89   0
  -1   5  -1    2.02    6.03   0
   0  -8   8   -3.73    6.73   0
   1  13   3   -3.10    9.01   0
   3   9   1   12.92    8.40   0
   3  11   2    4.65    9.39   0
   4  -8  12    8.32    7.72   0
   4  -8  13   22.38    8.33   0
   4  -4   4  294.23    8.84   0
   5   7   1    3.01   11.62   0
   6  -6   8    3.70    6.03   0
   6  -4   5   52.11    7.55   0
   7  -7  13   10.96    7.00   0
   7  -1   3  429.36   10.90   0
   8  -6  10   28.78    6.36   0
   8   0   3   -4.35    5.91   0
  10  -4   8    0.25    6.02   0
  11  -5  12    7.59    6.24   0
  12  -2   7  127.36    7.07   0
  13  -3  10   17.69    7.22   0
  13  -1   7    4.67    5.72   0
  14   8   7   -2.14   12.87   0
  15   9   9   -1.58   11.06   0
  16   0  10   19.42    7.21   0
  17   1  11    2.86    7.21   0
  17   7  10   21.55    8.29   0
  18   2  12   10.07    6.66   0
  18   4  11   11.74    7.23   0
 -33  -3   1   -4.42    9.20   0
 -30  -4   1   16.50   11.43   0
 -30   4  -2   28.53    8.39   0
 -29  -1  -1    8.05    8.42   0
 -29   3  -2    3.52    7.72   0
 -29   5  -2    0.58    7.43   0
 -28   2  -2    6.85    7.49   0
 -27   1  -2   -6.34    8.29   0
 -26   8  -2   -6.74    7.76   0
 -25  -5   1   47.24   13.09   0
 -24   0  -2   76.73    9.79   0
 -23   9  -2   33.83    8.44   0
 -19   5  -3    2.64    7.72   0
 -17   5  -3  444.44   10.91   0
 -16   4  -3  203.66    8.96   0
 -15  -9   6    9.77   10.95   0
 -15   5  -3  282.30   10.95   0
 -13  -7   3    0.67   11.17   0
 -13  13   0   -3.08    7.87   0
  -9  -9   7    2.33    8.27   0
  -8 -10  10    6.90    7.22   0
  -8   8  -2    9.21    7.38   0
  -7   7  -2  271.37    8.78   0
  -6  10  -1   -4.34    7.81   0
  -5  -5   2    1.26    7.88   0
  -5  13   1    3.86    8.89   0
  -2  -6   4   10.21    7.14   0
  -2  12   1   35.13    8.71   0
  -1  -9  11    2.32    7.49   0
  -1  -9  12   11.38    9.84   0
  -1   3  -1  263.44   10.98   0
  -1  13   2    5.30    8.01   0
   0  -2   1   99.58    9.68   0
   1  -7   7   75.68    7.20   0
   2  -8  10    5.10    6.79   0
   2  10   1    3.24    8.22   0
   3  -7   8   14.44    6.47   0
   3   5   0  773.31   18.38   0
   4  -6   7   -1.65    7.13   0
   4  12   3   -0.30    9.90   0
   5  -7  10    8.78    7.07   0
   5  -5   6   -3.97    7.51   0
   6  12   4    3.34   11.91   0
   8  -6  11    7.74    5.79   0
   9  -3   6  512.23   10.50   0
  11  -5  13    4.87    6.40   0
  11  -5  14    2.69    6.56   0
  11  -3   8  235.43    8.82   0
  12  -4  11   71.25    6.54   0
  12  -4  12    3.74    6.11   0
  13  -3  11   42.67    7.36   0
  13   1   6   68.41    8.17   0
  14  -2  10   -1.09    5.81   0
  14   4   6  224.00   10.90   0
  14  10   9    2.88   13.46   0
  15   1   8   24.87    6.41   0
  15   3   7   13.11    7.11   0
  15   5   7   82.45    9.38   0
  16   0  11    5.41    7.08   0
  16   4   8    8.84    7.47   0
  17   3  10  103.04    8.00   0
  18   4  12   -5.28    8.52   0
 -33   1  -1   25.51    8.22   0
 -32   0  -1   -0.60    8.78   0
 -31  -5   2   -0.70   12.11   0
 -31   5  -2    7.87    8.00   0
 -30   6  -2   17.96    7.29   0
 -29  -3   0   -3.01    9.10   0
 -29   7  -2    2.14    7.13   0
 -28   8  -2    1.40    8.11   0
 -26  -2  -1    5.14    8.54   0
 -25   9  -2   33.26    8.10   0
 -24  -4   0   40.74   10.77   0
 -23   5  -3   11.09    7.97   0
 -22   4  -3   -8.29    7.45   0
 -22   6  -3   15.66    8.27   0
 -22  10  -2    9.14    8.48   0
 -21   3  -3   -1.92    6.61   0
 -21   5  -3   73.10    7.78   0
 -20   6  -3  292.62   10.05   0
 -20  10  -2   -3.13    7.74   0
 -19  -1  -2   15.68    9.52   0
 -19   3  -3  117.35    7.77   0
 -19   7  -3   75.33    8.23   0
 -18   6  -3    4.72    8.07   0
 -18  12  -1   11.99    7.77   0
 -17  -1  -2   92.00   10.08   0
 -17   3  -3  161.84    8.28   0
 -16   6  -3  234.47    9.00   0
 -16  12  -1   48.41    8.35   0
 -15   3  -3   64.01    7.92   0
 -14 -10   9    4.43    9.74   0
 -14   4  -3  166.23    9.30   0
 -14   6  -3    6.80    7.64   0
 -14  12  -1   49.75    8.42   0
 -13   5  -3  311.94   10.14   0
 -11  13   0   21.34    7.52   0
 -10 -10  10    4.73    9.11   0
 -10  -8   5  104.19   10.54   0
  -9   9  -2   45.76    7.89   0
  -9  11  -1  103.74    8.52   0
  -7  -9   8    9.53    7.74   0
  -7  -7   4   94.77    9.57   0
  -6  -8   6   15.30    8.25   0
  -6  -6   3  144.22   10.82   0
  -6  -4   1  576.31   20.37   0
  -6  12   0    1.60    6.77   0
  -5  -9   9   -2.59    7.85   0
  -5   5  -2    7.61    6.89   0
  -4   0  -1   -0.51   10.32   0
  -4  14   2    1.81    8.49   0
  -3  -9  10   51.00    7.91   0
  -3  11   0   21.61    8.95   0
  -2  -4   2  474.84   12.83   0
  -2   8  -1   14.21    8.18   0
  -1  -7   6   21.39    6.46   0
  -1   7  -1   35.65    7.94   0
   0  -6   5  204.40    8.78   0
   1  -5   4   58.70    6.50   0
   2  -8  11   -1.22    6.90   0
   2  -8  12   -1.06    7.80   0
   2  -6   6    8.56    5.66   0
   2  14   4    4.13    9.34   0
   3  -7   9   27.62    8.07   0
   5  -7  11   26.86    7.66   0
   5  -7  12   19.20    8.26   0
   6  -6   9    5.40    5.60   0
   7  -5   8   34.26    7.48   0
   7  -3   5   31.80    7.42   0
   8  -6  14    4.03    6.64   0
   8  -4   7   40.32    6.58   0
   8  12   5    7.07   13.80   0
   9  -5  10   -4.38    5.79   0
  10  -4   9   61.14    6.51   0
  10  -2   6  317.27    8.72   0
  11  -1   6  105.37    7.85   0
  11   3   4 1755.85   21.99   0
  12  -4  13    2.76    6.12   0
  12  -2   8    9.44    5.46   0
  12   0   6  455.24   10.21   0
  12   2   5  345.52   10.26   0
  13  -3  14   12.56    7.31   0
  13  -1   8   17.65    6.31   0
  14  -2  11   55.34    6.36   0
  14  -2  12   -2.36    7.43   0
  14   0   8    7.02    6.02   0
  15  -1  11   14.16    5.91   0
  16   0  12   -6.78    6.30   0
  16   2   9    6.46    5.90   0
  17   1  13    6.30    6.57   0
  17   1  14    5.78    7.72   0
  17   5  10    1.37    7.61   0
  17   7  11    2.16    8.00   0
 -32   4  -2   -2.06    8.08   0
 -31   3  -2   11.81    7.53   0
 -30   2  -2   -1.24    7.40   0
 -29   1  -2   -3.66    8.81   0
 -26   0  -2  229.21    9.69   0
 -25   5  -3   21.42    8.00   0
 -24   4  -3   24.71    7.55   0
 -24   6  -3   23.85    7.84   0
 -24  10  -2   27.81    7.99   0
 -23   3  -3    3.64    6.68   0
 -23   7  -3   -4.62    8.00   0
 -22   2  -3  230.39   10.49   0
 -21  -3  -1    2.59    9.17   0
 -21  -1  -2  108.21   10.15   0
 -21   7  -3   -0.99    7.70   0
 -20   2  -3  189.33    8.19   0
 -20   8  -3   96.15    9.82   0
 -19  -3  -1   85.37   11.44   0
 -19  11  -2   -5.59    8.79   0
 -17  -3  -1  233.42   13.78   0
 -17  11  -2    7.18    8.34   0
 -16 -10   9    2.60    9.52   0
 -16   2  -3  584.44   11.14   0
 -16   8  -3  174.69    9.96   0
 -15  -1  -2    8.54    8.15   0
 -15   7  -3    2.77    7.45   0
 -13   3  -3  328.19    9.97   0
 -13   7  -3   43.45    7.44   0
 -12 -10  10    1.98   10.06   0
 -12  -6   2  251.65   16.68   0
 -12   4  -3  870.28   13.44   0
 -12   6  -3   63.56    7.82   0
 -12  10  -2   26.60    7.80   0
 -11  -9   7   41.40    8.71   0
 -11   5  -3  421.21   10.80   0
 -10 -10  11   -4.89    9.04   0
 -10   0  -2 1009.79   15.91   0
  -9  13   0  -15.07    7.42   0
  -7  11  -1   64.45    7.62   0
  -6   2  -2 3563.28   27.45   0
  -6   8  -2   95.59    8.20   0
  -5   3  -2 1282.69   16.69   0
  -5   7  -2  412.50   10.50   0
  -4  -8   7  250.10    8.70   0
  -3  -9  11   -2.27    7.35   0
  -3  -9  12   -2.42    8.72   0
  -3   9  -1    7.49    6.86   0
  -2  -8   8    5.24    6.31   0
   0  -8  10    9.23    7.39   0
   0   4  -1  221.07   10.42   0
   0   6  -1  420.47   11.66   0
   1   9   0  136.08    9.59   0
   1  11   1    1.24    8.59   0
   2  -8  13    5.20    7.29   0
   2   8   0    5.33    8.74   0
   2  12   2    1.02    7.64   0
   3  -3   3   50.54    7.15   0
   5  -3   4 1031.66   13.95   0
   6  -6  10   30.86    6.11   0
   9  -5  11   61.22    6.17   0
  11  -3   9    4.41    5.67   0
  14  -2  13    9.02    6.04   0
  14   2   7    7.52    7.53   0
  15  -1  12   31.46    6.47   0
  15  -1  13   29.49    7.10   0
  15  -1  14    1.26    7.14   0
  15   1   9   73.70    7.23   0
  16   0  13   -3.91    6.48   0
  16   0  14    8.68    7.21   0
  16   2  10   69.93    7.81   0
  16   4   9  110.26    8.48   0
  16   6   9   -3.34    7.91   0
  17   3  11    6.57    6.46   0
  17   3  12   -1.06    8.68   0
  17   5  11   -0.12    7.87   0
 -31  -1  -1    4.28    7.44   0
 -28  -2  -1   53.79    9.00   0
 -28   0  -2   76.32    9.74   0
 -27  -5   1   -1.61   12.94   0
 -27   5  -3    4.68    7.27   0
 -26  -4   0    9.90   11.69   0
 -26   4  -3   30.91    7.75   0
 -26   6  -3    1.35    7.42   0
 -25   7  -3    3.45    7.70   0
 -24   2  -3   19.62    8.70   0
 -24   8  -3   -1.41    7.74   0
 -23  -3  -1    5.10    9.60   0
 -23  -1  -2   33.07    8.01   0
 -22   8  -3   45.78    8.20   0
 -21  11  -2   -3.14    8.39   0
 -19   9  -3   24.09    9.28   0
 -15  -7   3    1.28   12.07   0
 -15  -3  -1  147.39   13.36   0
 -15  11  -2   13.97    7.60   0
 -15  13  -1   -3.51    7.95   0
 -14 -10  10    6.63   10.17   0
 -14   2  -3 1232.64   15.24   0
 -14   8  -3  286.86    9.33   0
 -13  -1  -2  553.62   13.94   0
 -13  11  -2   -2.62    8.45   0
 -12  -8   5   36.12   10.13   0
 -11   3  -3 1345.09   15.74   0
 -11   7  -3   62.43    7.20   0
 -10   4  -3    1.93    7.85   0
 -10   6  -3    9.34    7.41   0
 -10  10  -2   28.44    7.08   0
 -10  12  -1  119.51    8.66   0
  -9  -9   8    4.30    7.89   0
  -7  -9   9   17.31    8.35   0
  -7   1  -2  205.18    9.61   0
  -7   9  -2  196.20    7.85   0
  -7  13   0   33.19    7.75   0
  -5  -9  10    4.76    7.43   0
  -5  -7   5    9.97    8.08   0
  -4   4  -2  458.09   11.00   0
  -4  10  -1   38.56    6.93   0
  -4  12   0    6.14    7.07   0
  -3  13   1   -6.85    7.43   0
  -2  -8   9    2.63    8.42   0
  -2  14   2    1.16    8.58   0
   0  10   0  445.80   12.23   0
   0  12   1   12.65    7.94   0
   1  -7   8   26.47    6.08   0
   3  -7  10   82.19    7.50   0
   3   7   0  675.25   15.82   0
   3  13   3    0.69   10.16   0
   4  -6   8   24.53    6.03   0
   5  -5   7  167.14    7.49   0
   5  13   4   25.58   12.01   0
   6  -6  11    4.08    5.94   0
   6  -4   6  429.53    9.88   0
   8  -4   8    4.66    6.96   0
   8  -2   5  122.19    7.44   0
   9  -5  13    2.14    6.34   0
   9  -3   7   39.23    6.70   0
  10  -4  11   36.40    5.64   0
  11  -3  10    4.71    6.78   0
  11   1   5   13.88    7.25   0
  12  -2   9  246.26    7.73   0
  14   0   9    2.68    5.81   0
  15   3   8  222.53    9.79   0
  15   9  10   -0.10    9.90   0
  16   2  11    5.13    6.85   0
  16   8  11   -0.14    8.91   0
  17   3  13    3.06    7.66   0
  17   5  12    6.96   10.16   0
 -34   0  -1    0.40    7.91   0
 -32  -4   1    1.21   10.48   0
 -31   1  -2   -2.67    7.56   0
 -29   5  -3   -1.83    7.77   0
 -28   4  -3    1.38    7.59   0
 -28   6  -3   -1.64    7.62   0
 -27   3  -3   -2.79    7.81   0
 -27   7  -3    8.62    7.41   0
 -26   8  -3    4.91    8.17   0
 -23   1  -3    5.34    8.74   0
 -23   9  -3    7.96    8.14   0
 -21   9  -3   41.57    8.15   0
 -17   1  -3  230.13    8.87   0
 -17   9  -3   76.52    8.76   0
 -15   1  -3  185.48    9.63   0
 -15   9  -3   45.31    8.85   0
 -13   9  -3   57.32    8.53   0
 -13  13  -1   15.11    7.65   0
 -12   2  -3  768.19   12.67   0
 -12   8  -3   96.45    7.52   0
 -11  11  -2   71.45    7.27   0
 -10  14   0    8.10    7.46   0
  -9  -7   4   66.43    9.16   0
  -8  -8   6  115.35    8.22   0
  -8  10  -2  231.78    9.25   0
  -6  -8   7   13.17    8.24   0
  -5  -9  11  -10.81    7.32   0
  -5  -9  12   -0.30    8.17   0
  -5  11  -1    1.61    6.56   0
  -4  -8   8   23.42    7.85   0
  -3  -7   6   35.77    6.52   0
  -3  -5   3  845.99   14.39   0
  -3  -3   1    2.95    8.15   0
  -1  -7   7    3.35    6.14   0
  -1  11   0   82.41    9.56   0
   0  -8  12    7.08    7.68   0
   0  -4   3  891.77   14.28   0
   1  -7   9  140.95    8.78   0
   1  13   2   28.78    9.49   0
   3  -7  12   15.16    7.24   0
   3  -7  14   -4.53    7.66   0
   3   3   0  411.40   19.54   0
   4  -6   9   72.87    6.78   0
   6  -6  12    7.50    6.08   0
   6  -6  13   -6.34    6.43   0
   6  -2   4  604.96   12.17   0
   7  -5  10   31.22    6.61   0
   9  -1   5  273.63    8.30   0
  10  -4  12   -9.28    6.05   0
  10  -4  13    9.98    6.29   0
  10  -4  14   -0.55    6.69   0
  10  -2   7  236.10    8.03   0
  10   0   5    9.06    5.59   0
  11  -3  11   29.57    6.30   0
  11   5   4   26.40   11.10   0
  12   0   7    0.38    6.67   0
  13   1   7    5.38    5.90   0
  13   3   6  504.89   12.04   0
  13   7   6  155.51   12.66   0
  14   0  10   -4.48    6.92   0
  15   1  10   60.06    6.14   0
  15   5   8    7.46    7.34   0
  16   2  12    3.48    7.79   0
  16   2  13   10.58    8.57   0
  16   2  14    6.40    8.58   0
  16   4  10   14.94    7.18   0
  16   6  10   24.72    8.43   0
 -31   5  -3    0.94    9.13   0
 -30  -2  -1   37.29    9.48   0
 -30   0  -2   51.29    9.86   0
 -30   4  -3    5.57    7.51   0
 -30   6  -3   -0.82    7.32   0
 -29   3  -3   -3.36    7.79   0
 -29   7  -3   -4.17    7.06   0
 -28   2  -3    6.18    8.87   0
 -27  -1  -2    2.66    8.66   0
 -25  -3  -1    5.15    8.60   0
 -25   9  -3    1.19    7.88   0
 -22  10  -3   -1.16    8.52   0
 -18  10  -3    2.64    7.73   0
 -17  -9   7    8.56   11.54   0
 -16  10  -3   -2.18    7.69   0
 -16  12  -2   11.43    7.36   0
 -15  -9   7    4.25    9.23   0
 -14  -8   5  121.42   11.85   0
 -14  12  -2    0.99    7.67   0
 -11  -9   8   -0.21    8.10   0
 -11   9  -3   30.49    8.33   0
 -11  13  -1   -1.47    7.04   0
 -10   8  -3  110.41    7.61   0
  -9  -9   9    9.71    8.69   0
  -9   3  -3  493.22   11.32   0
  -9   7  -3   47.80    6.88   0
  -8   4  -3   66.40    9.19   0
  -8   6  -3   52.34    7.58   0
  -8  14   0   15.23    8.15   0
  -7  -9  10   -1.34    7.31   0
  -5   9  -2   95.29    8.89   0
  -5  13   0   49.24    7.74   0
  -4   8  -2   -1.01    6.64   0
  -4  14   1   15.59    9.90   0
  -3   5  -2   37.67    6.44   0
  -3   7  -2 1191.56   14.67   0
  -2  -8  10   12.36    7.07   0
  -2  -6   5   79.16    8.18   0
  -1   9  -1   13.48    8.37   0
   0  -6   6   65.78    6.39   0
   0   8  -1   49.21    8.69   0
   2  -4   4  469.33   10.09   0
   2  -2   2  340.55   11.25   0
   3  -5   6    8.11    6.17   0
   4  -2   3 1817.37   18.98   0
   5  -5   8    2.38    6.85   0
   7  -3   6  337.08    9.18   0
   8  -4   9    8.69    5.63   0
  10   2   4    5.81    7.32   0
  11  -3  12    5.93    6.30   0
  11  -3  13    4.23    6.23   0
  11  -3  14    2.10    6.89   0
  11  -3  15   10.30    6.92   0
  12  -2  11   82.80    6.50   0
  12  -2  15    3.36    6.58   0
  13  -1  11   59.91    7.05   0
  14   0  11   -4.00    6.73   0
  14   4   7   18.66    7.40   0
  15   1  13   27.65    8.35   0
  15   1  14   -1.40    8.12   0
  15   3   9   10.01    7.63   0
  16   4  11   -6.57    7.70   0
 -33   1  -2    3.85    7.62   0
 -32   4  -3    0.41    8.97   0
 -31   3  -3   -3.42    8.33   0
 -27   1  -3    4.55    8.54   0
 -24   6  -4   20.07    9.18   0
 -23   5  -4   11.23    7.69   0
 -22   0  -3    6.73    8.49   0
 -22   4  -4   52.33    8.98   0
 -22   6  -4   -0.73    8.32   0
 -21   5  -4   -0.02    7.27   0
 -21   7  -4   18.49    7.74   0
 -21  11  -3    4.46    9.31   0
 -20   0  -3    2.35    8.61   0
 -20   4  -4    9.98    7.38   0
 -20   6  -4   52.01    8.22   0
 -19   5  -4   22.05    6.90   0
 -19   7  -4    4.20    7.01   0
 -18   4  -4    2.71    6.98   0
 -18   6  -4   -4.58    7.82   0
 -17   5  -4  279.23    9.56   0
 -17   7  -4   18.38    8.95   0
 -16   6  -4   77.80    7.87   0
 -14  10  -3   30.65    7.90   0
 -13  -9   8    6.64    8.79   0
 -13   1  -3  108.10    7.53   0
 -12  10  -3    3.86    8.34   0
 -11  -1  -2  205.36   10.62   0
 -10  -8   6    4.08    8.67   0
 -10   2  -3   89.26    7.71   0
  -9  -9  10    6.39    9.00   0
  -9  13  -1   10.76    7.39   0
  -8  -6   3   27.10    8.95   0
  -8   0  -2 3258.24   27.93   0
  -8   8  -3    0.25    6.97   0
  -7  -9  11   12.23    7.24   0
  -7  -9  12    2.97    8.29   0
  -7  -7   5   30.55    8.38   0
  -7   5  -3   60.47    7.92   0
  -6  10  -2  398.71    9.70   0
  -6  12  -1   27.89    6.92   0
  -4  -8   9    2.19    6.47   0
  -2  -8  11   12.70    7.40   0
  -2  -8  12    0.01    7.16   0
  -2  -8  13   -1.98    7.43   0
  -2  10  -1    1.12    6.63   0
  -1  -7   8   39.04    6.50   0
  -1  13   1    9.68    8.67   0
   1  -7  10    7.55    7.01   0
   1  -7  11    0.05    7.95   0
   1  -5   5  888.46   12.01   0
   1   5  -1  126.21    8.90   0
   6  -4   7  346.48    8.96   0
   7  -5  12    2.00    6.11   0
   7  -5  13    9.44    6.20   0
   7  -5  14   10.54    6.27   0
   7  -1   4  170.80    7.93   0
   8  -4  10    0.18    5.82   0
  10  -2   8    0.26    5.52   0
  12  -2  12   -5.32    6.33   0
  12  -2  14    4.02    6.56   0
  12   2   6    4.30    7.27   0
  13  -1  13   13.79    6.21   0
  13  -1  14   11.97    6.83   0
  13   1   8   13.15    7.17   0
  14   0  12    4.04    6.25   0
  14   0  13    6.14    6.82   0
  14   0  14   54.74    7.90   0
  15   7   9    6.08    7.53   0
  16   4  12    6.87    8.68   0
  16   4  13  -10.08    9.63   0
  16   6  11   -4.28    7.96   0
  16   6  12   -5.69   10.57   0
 -32   0  -2   11.51    7.71   0
 -30   2  -3   -0.87    7.19   0
 -25   5  -4   14.01    7.56   0
 -24   4  -4   -0.97    7.45   0
 -23   7  -4  100.86    8.68   0
 -22   8  -4    7.05    7.81   0
 -21   3  -4   36.63    6.76   0
 -20   8  -4   19.60    7.43   0
 -19   3  -4   40.49    6.90   0
 -18   8  -4    8.81    7.52   0
 -17  11  -3   17.83    8.01   0
 -16   4  -4  539.99   10.69   0
 -16   8  -4   -4.33    7.30   0
 -15   5  -4   75.54    7.86   0
 -15   7  -4   16.17    7.61   0
 -15  11  -3  123.12    8.69   0
 -15  13  -2    4.49    8.06   0
 -14   6  -4  300.62    9.40   0
  -9   9  -3   90.94    7.18   0
  -7   7  -3   47.71    6.62   0
  -7  11  -2   14.72    7.24   0
  -6  -8   8   10.52    6.23   0
  -4   2  -2  376.11   11.24   0
  -3  -7   7    8.03    6.42   0
  -3   3  -2 2695.70   23.63   0
  -3  11  -1   54.67    7.27   0
  -2   6  -2  801.97   12.34   0
   1  -7  12    8.57    6.86   0
   1  -7  13    3.99    7.51   0
   1   7  -1   79.29    7.10   0
   4  -6  13   -9.46    6.98   0
   5  -5   9   74.74    6.45   0
   5  -3   5   71.21    7.26   0
   8  -4  11   12.24    5.55   0
   8  -4  13    8.90    6.42   0
   8  -4  14    2.90    6.85   0
   8  -4  15    6.91    6.70   0
   8  -2   6   56.31    7.06   0
   8   0   4 1430.60   16.11   0
   9   1   4   43.79    6.10   0
  11  -1   8   -0.22    5.30   0
  12   0   8  230.55    7.14   0
  14   2   9   44.85    5.99   0
 -27  -1   9  -10.48    8.26   0
 -26  -2   9   -0.74    7.76   0
 -26   0   7   -4.61    9.71   0
 -26   2   6   -4.41    7.54   0
 -26   6   5   38.25   11.29   0
 -25  -3  10    3.50    8.30   0
 -25   3   5    5.57    7.16   0
 -24   6   4   15.34   10.81   0
 -23  -3   8   50.60    7.87   0
 -23  -1   6   12.77    7.41   0
 -23   3   4   -2.92    8.07   0
 -23   9   4   -0.10   13.24   0
 -22  -4   9   -2.28    7.55   0
 -21  -5  10   10.02    7.77   0
 -21  -3   7    8.66    7.06   0
 -21  -1   5   63.72    7.23   0
 -20   0   4   53.61    6.82   0
 -19  -3   6    7.04    7.17   0
 -19   1   3   10.24    8.97   0
 -19   5   2    5.87   10.29   0
 -18  -6  10   11.19    7.88   0
 -16  12   3    2.49   18.02   0
 -15  -7  10   -6.15    7.53   0
 -14  -4   5   28.69    7.27   0
 -14   0   2 1045.09   14.55   0
 -13  -7   9    1.42    7.39   0
 -12  -8  11   -5.74    8.10   0
 -12  10   1   -0.77   13.52   0
 -10  -8  10   -1.03    7.97   0
  -7  -7   7   43.36    7.29   0
  -6  14   2    3.02    9.86   0
  -5  -9  11   -8.19    9.05   0
  -5  -5   4    7.50    6.26   0
  -4  -6   5  461.16   10.87   0
  -3  -9  11    4.25    8.32   0
  -3  11   0   12.47    9.13   0
  -3  13   1   -0.93    9.23   0
  -2  -8   8    4.82    7.53   0
  -1  13   1    3.87   10.44   0
   0   8  -1   63.05    9.13   0
   1  -7   6   43.73    9.79   0
   2  -2   1    3.65   12.87   0
   3  -9  10    7.30    9.07   0
   3  -7   6   62.64    9.95   0
   4   0   0   24.39   12.86   0
   4   8  -1  667.08   13.38   0
   5  -7   6   12.06    8.93   0
   6  -8   8    1.69    9.85   0
   6   4  -1  591.68   14.68   0
   7   7  -1   98.38    8.17   0
   7  11   0   22.47    8.41   0
   7  13   1    1.94    8.24   0
   8   6  -1  302.09   10.68   0
   9  -9  11    1.85   11.69   0
  11  -1   1  437.98   14.62   0
  12  10   0   29.52    8.01   0
  12  12   1   64.56    8.82   0
  14   0   1    7.35    7.66   0
  15  11   1   57.48    8.38   0
  15  13   2    0.70    8.44   0
  16   6   0  161.91    8.73   0
  18   2   1   75.77    7.24   0
  18  12   2    5.27    6.98   0
  19  11   2   -7.30    7.92   0
  20   6   1   57.20    8.15   0
  21  -3   5    7.34   10.85   0
  23  -1   4   54.64    9.42   0
  23   5   2    2.50    8.96   0
  23   7   2   62.92    8.69   0
  24  10   3    7.79    7.44   0
  25   3   3    6.77    8.43   0
  25   9   3   -4.38    8.15   0
  26  -4   9    1.18   12.42   0
  26   4   3   31.93    7.85   0
  27  -1   6   18.36    9.42   0
  28   4   4   -1.50    7.68   0
  28   6   4   39.08    7.69   0
  30   0   7    0.76    9.20   0
  30   4   5    4.47    7.72   0
 -28   0   8    0.34    9.29   0
 -28   2   7   10.21    7.85   0
 -28   6   6    5.32   10.88   0
 -27   3   6   14.50    8.32   0
 -26   4   5    5.70    9.29   0
 -25  -1   7   21.59    7.38   0
 -24  -4  10    4.94    8.08   0
 -24  -2   7    6.81    8.77   0
 -24   4   4    1.21    9.11   0
 -22  -2   6    8.43    7.20   0
 -21   3   3   13.53    7.73   0
 -20  -6  11    0.19    8.39   0
 -20  -4   7   15.18    6.56   0
 -19  -5   8    2.78    6.89   0
 -19  -1   4    3.59    6.48   0
 -18  -6   9    4.09    7.61   0
 -18   0   3   14.18    6.93   0
 -17  -7  11    2.82    7.80   0
 -17  -5   7    0.32    6.94   0
 -16   6   1   16.74   14.86   0
 -14  -8  12   -1.33    8.67   0
 -14  -2   3  108.30    8.34   0
 -11  -5   5   96.84    7.60   0
 -11  -3   3  845.89   13.81   0
 -10  -6   6  318.10    8.75   0
 -10   0   1    2.14    7.09   0
  -9  -9  12    3.09    7.66   0
  -9  13   2    9.53   12.17   0
  -8  -8   9   28.43    7.79   0
  -7  -9  11    8.75    9.02   0
  -7  -1   1   22.90    8.16   0
  -6  -4   3   28.30    7.26   0
  -4  -8   8   23.67    7.20   0
  -4  14   2    5.33   10.70   0
  -3  -9  10   47.74    9.78   0
  -3  -7   6   28.91    9.00   0
  -2   6  -1  199.85   12.73   0
  -1   7  -1   39.67    9.40   0
  -1  11   0   78.27    9.94   0
   0   4  -1  234.26   13.09   0
   1  -9  10   25.25    8.09   0
   1   7  -1   89.52   10.34   0
   1  11   0   92.48    9.21   0
   1  13   1   -9.14    8.32   0
   3   7  -1   93.17   10.02   0
   3  11   0   24.26    8.36   0
   3  13   1    2.34    8.65   0
   4   4  -1  119.86   10.88   0
   5  -9  10    4.71   10.98   0
   5   7  -1  110.13    8.56   0
   5  11   0    1.43    7.89   0
   5  13   1    2.05    8.71   0
   6   6  -1  318.95   10.50   0
   8  -8   8   13.85   10.50   0
   8  14   2   19.61    9.19   0
  10  10   0    2.38    7.38   0
  10  12   1  127.11    9.30   0
  12  -8   9   52.41   15.07   0
  12   2   0   84.27    8.43   0
  13  13   2    5.62    8.52   0
  14   4   0   16.75    9.81   0
  14   8   0   47.39    7.73   0
  16  10   1   -6.21    8.16   0
  16  12   2    5.93    7.37   0
  18   8   1  120.17    8.37   0
  19   5   1   74.78    8.96   0
  19   7   1   -2.52    7.22   0
  20  10   2    3.93    7.93   0
  21   9   2   24.03    7.91   0
  22   8   2   -4.25    7.44   0
  23  -3   6    1.72   10.44   0
  23   1   3    4.78    7.16   0
  24   0   4   -5.18    9.22   0
  25  -3   7   -4.37   10.93   0
  25   1   4   68.94    9.24   0
  25   7   3   -0.31    7.75   0
  26   0   5   -6.31    8.67   0
  26   2   4   24.25    9.02   0
  27   3   4   47.00    8.27   0
  27   7   4   11.66    8.88   0
  28   0   6    6.41   10.08   0
  29   1   6   -4.72    8.60   0
  29   3   5    3.82    7.40   0
  30   2   6   -5.56    7.82   0
 -29   3   7   -3.14    8.30   0
 -27  -1   8   11.97    8.38   0
 -26   8   5   -0.33   10.80   0
 -24  -4   9    2.79    8.41   0
 -24   8   4    6.24   12.77   0
 -23  -5  10   -2.03    6.97   0
 -22  -4   8   34.72    7.62   0
 -21  -5   9   -1.06    7.11   0
 -21  -3   6   -0.01    8.17   0
 -18  -4   6   -1.45    7.44   0
 -18  -2   4   -2.04    6.68   0
 -18   2   2   59.43    9.79   0
 -17  -7  10    2.61    7.28   0
 -17  -1   3  103.62    8.70   0
 -15   3   1  116.09   11.15   0
 -14  -8  11    1.79    7.80   0
 -14   2   1  697.11   15.42   0
 -13  -1   2  180.14    8.70   0
 -13   9   1   72.31   20.26   0
 -12  -8  10    7.80    7.85   0
 -10  -8   9   36.13    7.72   0
 -10  -2   2  134.80    8.78   0
  -9  -7   7    7.23    6.56   0
  -7  -5   4    7.67    6.72   0
  -7   9   0  229.10   14.75   0
  -6  -8   8    7.49    6.99   0
  -5  -9  10    1.77    7.64   0
  -5  -7   6  279.26   10.91   0
  -4  10   0  147.34   12.30   0
  -2  14   2    5.96   10.33   0
  -1   5  -1    4.36    9.71   0
   0  -2   1   95.26   11.52   0
   0   6  -1  440.34   14.34   0
   2   4  -1  304.28   12.19   0
   2   6  -1   -0.34    9.49   0
   3   5  -1 1463.32   20.27   0
   4  14   2   11.68   10.38   0
   5   5  -1 1785.59   20.24   0
   6  14   2   19.87    8.83   0
   7  -9  10   -3.52   10.82   0
   8  10   0  151.53    9.21   0
   9   1   0 1474.70   20.34   0
  10  -6   5    3.28   16.61   0
  11  -9  11    4.13   13.02   0
  11   9   0   14.09    7.70   0
  11  13   2   -0.63    8.73   0
  12   8   0   -0.59    7.30   0
  13   3   0   92.44    8.84   0
  13   7   0    7.19    7.26   0
  13  11   1   63.38    7.94   0
  15   1   1  635.25   13.05   0
  19   1   2    8.93    8.75   0
  20  -2   4   26.83   10.82   0
  21   3   2   93.98    8.12   0
  21  11   3    9.72    7.59   0
  22   4   2  180.85    8.99   0
  22   6   2   58.72    8.19   0
  22  10   3    0.46    8.16   0
  23   9   3   12.37    8.00   0
  24   8   3   -8.40    7.85   0
  26   8   4    4.52    8.22   0
  27   1   5   24.63    7.75   0
  27   5   4    4.19    7.43   0
  28  -2   8   -3.71    9.37   0
  29   5   5    9.83    7.82   0
  30   4   6    0.46    9.86   0
 -28  -2   9    2.79    8.38   0
 -27   1   6   -6.95    9.33   0
 -27   5   5   55.23    9.87   0
 -26   0   6   -3.69    9.30   0
 -26   2   5   12.00    8.49   0
 -25   1   5   -2.88    7.55   0
 -25   5   4    4.69    8.38   0
 -24   0   5    0.57    7.70   0
 -23  -3   7    6.12    7.75   0
 -23   1   4   -2.54    8.53   0
 -22   0   4   47.55    8.60   0
 -21   9   3    7.50   15.79   0
 -19  -7  11   -2.37    8.00   0
 -19  -5   7  119.90    8.81   0
 -19  -3   5   -5.74    6.79   0
 -19   3   2  222.32   11.70   0
 -18  -6   8    1.71    7.18   0
 -17   1   2  327.04   10.41   0
 -16   4   1   11.13   11.47   0
 -14  -8  10   -5.06    7.16   0
 -13  -5   5    6.54    6.90   0
 -13   1   1  371.61   12.17   0
 -13  13   3    4.55   13.26   0
  -9  -9  11   -2.67    7.34   0
  -9  -5   4  262.89    9.05   0
  -8  -8   8    5.11    7.40   0
  -8  -6   5  111.18    7.21   0
  -8  -4   3 1384.88   16.05   0
  -7  -9  10   -5.94    8.13   0
  -2  -8   7   56.83    8.95   0
  -1  -9   9   -4.05    8.89   0
   0  -8   7   24.79    9.76   0
   1  -9   9   37.23    9.60   0
   1   5  -1  125.80    9.26   0
   3  -9   9   11.64    9.38   0
   9  -9  10    5.08   13.84   0
   9  13   2   16.71    9.61   0
  10  -8   8    1.57   13.46   0
  13   5   0   16.94    8.24   0
  14  10   1   -4.26    7.91   0
  14  12   2    3.07    8.22   0
  15  -1   2    8.80    8.41   0
  15   9   1   76.00    8.75   0
  16   2   1  745.63   12.51   0
  16   8   1  162.84    9.95   0
  17   3   1  226.53    8.90   0
  17   7   1   32.00    8.41   0
  18   6   1    2.75    7.36   0
  18  10   2    1.87    7.83   0
  18  12   3    2.75    7.78   0
  20   2   2   65.60    7.13   0
  20   8   2   -8.04    7.36   0
  21   5   2   26.45    7.09   0
  24  -4   8    6.55   12.37   0
  25   9   4  -12.31    7.75   0
  26  -2   7   47.71   10.47   0
  26   6   4    5.46    7.69   0
  28   6   5    0.97    7.46   0
  29  -1   8    5.82    9.36   0
 -29   5   6    6.95   10.44   0
 -28   0   7   -5.06    8.02   0
 -28   2   6    4.10    7.72   0
 -27  -3   9    7.00    7.49   0
 -27  -1   7    4.02    7.99   0
 -27   3   5   -0.59    8.90   0
 -27   7   5    7.62   10.86   0
 -25  -1   6    2.90    7.20   0
 -25   7   4    1.49   11.06   0
 -24  -4   8   14.93    8.56   0
 -24   2   4   28.13    7.15   0
 -23  -1   5  111.42    7.67   0
 -23   5   3  178.84   12.35   0
 -22  -6  10    2.27    7.94   0
 -22  -4   7    0.73    7.19   0
 -22  -2   5  194.54    9.85   0
 -22   8   3   50.11   15.49   0
 -21  -1   4   24.55    6.26   0
 -20  -6   9    8.67    7.49   0
 -20  -4   6   33.35    7.23   0
 -20   4   2   -0.33   10.15   0
 -20   6   2   53.81   12.49   0
 -19  -7  10   -7.41    7.48   0
 -17  -7   9    5.21    6.91   0
 -17  -3   4  126.44    7.86   0
 -16  -8  11   -5.24    7.52   0
 -16  -6   7   55.18    7.63   0
 -16  -2   3   24.94    7.46   0
 -16   0   2  796.15   13.03   0
 -15  -7   8    1.37    7.46   0
 -14  -4   4  336.43    9.94   0
 -13  -3   3   58.05    8.24   0
 -11  -9  11    1.72    8.17   0
 -10  -8   8   -3.25    8.41   0
  -7  -7   6    7.33    6.88   0
  -7  -3   2  408.47   11.50   0
  -7  13   2    0.51   10.66   0
  -5  -9   9    3.61    8.67   0
  -4  -8   7  259.62   10.67   0
   0  10   0  442.38   12.75   0
   0  12   1   11.76    9.90   0
   4  12   1    1.14    8.46   0
   5  -9   9    5.53    9.67   0
   7   9   0  231.13    9.58   0
   7  13   2   32.08   10.11   0
   9  -1   1  759.62   18.78   0
   9  11   1   94.01    8.90   0
  10   2   0   57.40    8.27   0
  10   8   0   98.09    7.57   0
  11   3   0  257.32   10.21   0
  11   7   0   27.33    7.42   0
  12  -2   2  239.95   13.74   0
  12   0   1    1.61    8.00   0
  12   4   0   97.07    9.12   0
  12   6   0  103.91    8.81   0
  12  10   1  -14.66    7.73   0
  12  12   2    1.90    8.12   0
  15  11   2    9.08    7.98   0
  16  12   3    8.60    8.83   0
  17   5   1   45.13    7.52   0
  19  11   3   -0.71    7.95   0
  20  -4   6   91.91   12.94   0
  20   0   3   -0.81    8.63   0
  20  10   3   -1.63    7.68   0
  21   9   3   38.45    8.97   0
  22  -4   7   29.63   12.93   0
  22  -2   5  127.66   10.84   0
  22   2   3  228.67    9.94   0
[truncated: 994,945 more chars]
