# Supplementary material for: Crystal structures of pure 3-(4-bromo-2-chloro­phen­yl)-1-(pyridin-4-yl)benzo[4,5]imidazo[1,2-d][1,2,4]triazin-4(3H)-one and contaminated with 3-(4-bromo­phen­yl)-1-(pyridin-4-yl)benzo[4,5]imidazo[1,2-d][1,2,4]triazin-4(3H)-one
Source: Acta Crystallogr E Crystallogr Commun. 2017 Aug 15;73(Pt 9):1341–3. doi: 10.1107/S2056989017011732 (PMC5588576; doi:10.1107/S2056989017011732)
Supplement: Supplementary file 2 [file e-73-01341-1sup2.hkl]

data_1                                                                          
_shelx_title ' ba590 4. Kristall Endversion mit 1/8 Cl am C19'                  
_shelx_refln_list_code          4                                               
_shelx_F_calc_maximum      434.04                                               
_exptl_crystal_F_000      1696.00                                               
_reflns_d_resolution_high  0.7504                                               
                                                                                
loop_                                                                           
 _space_group_symop_operation_xyz                                               
 'x, y, z'                                                                      
 '-x, y, -z+1/2'                                                                
 'x+1/2, y+1/2, z'                                                              
 '-x+1/2, y+1/2, -z+1/2'                                                        
 '-x, -y, -z'                                                                   
 'x, -y, z-1/2'                                                                 
 '-x+1/2, -y+1/2, -z'                                                           
 'x+1/2, -y+1/2, z-1/2'                                                         
                                                                                
_cell_length_a    25.7608                                                       
_cell_length_b    11.0507                                                       
_cell_length_c    12.2709                                                       
_cell_angle_alpha  90.000                                                       
_cell_angle_beta   90.955                                                       
_cell_angle_gamma  90.000                                                       
                                                                                
_shelx_F_squared_multiplier     1.000                                           
                                                                                
loop_                                                                           
 _refln_index_h                                                                 
 _refln_index_k                                                                 
 _refln_index_l                                                                 
 _refln_F_squared_calc                                                          
 _refln_F_squared_meas                                                          
 _refln_F_squared_sigma                                                         
 _refln_observed_status                                                         
   4   0   0        388.07        475.79       123.95 o                         
   6   0   0       4867.97       4883.50       157.00 o                         
   8   0   0      88114.23      93726.36       633.32 o                         
  10   0   0        119.45        125.41       121.48 o                         
  12   0   0      18528.95      16559.72       259.02 o                         
  14   0   0       3761.92       3036.44       118.38 o                         
  16   0   0       9074.68       8760.56       213.12 o                         
  18   0   0       4050.90       3960.27       129.93 o                         
  20   0   0       7311.68       7284.51       162.70 o                         
  22   0   0       4125.37       4537.10       142.67 o                         
  24   0   0       2889.22       2441.34      1344.18 o                         
  26   0   0       2406.65       2433.43       257.87 o                         
  28   0   0        144.65         66.79       114.32 o                         
  30   0   0        819.72        857.34       106.12 o                         
  32   0   0        419.92        301.28       147.99 o                         
  34   0   0        632.16        595.37       115.80 o                         
   3   1   0       1168.84       1408.49       205.84 o                         
   5   1   0      11254.15      12697.90       196.10 o                         
   7   1   0       3329.87       3513.40       103.60 o                         
   9   1   0      24249.39      26017.51       202.28 o                         
  11   1   0        986.70       1269.66        83.44 o                         
  13   1   0      12006.06      11274.32       130.07 o                         
  15   1   0        114.75         92.47        68.74 o                         
  17   1   0       1045.74       1119.66        77.13 o                         
  19   1   0        374.80        436.28        93.81 o                         
  21   1   0       6250.10       6750.07       106.43 o                         
  23   1   0         92.57        115.93        68.99 o                         
  25   1   0       1762.68       1715.24       316.13 o                         
  27   1   0         33.54         90.47        70.95 o                         
  29   1   0        202.43        191.17        74.35 o                         
  31   1   0        180.18        327.61       114.42 o                         
  33   1   0        320.47        177.78        74.63 o                         
   0   2   0       1058.99       1356.62       175.14 o                         
   2   2   0      13831.34      14543.21       244.75 o                         
   4   2   0       4551.36       4995.65       196.12 o                         
   6   2   0     107684.80     111761.73       682.44 o                         
   8   2   0       3976.62       4117.70       174.35 o                         
  10   2   0        984.35       1068.15        81.17 o                         
  12   2   0       1408.51       1426.66        83.07 o                         
  14   2   0        116.46        250.76        78.66 o                         
  16   2   0         87.12        150.44        74.62 o                         
  18   2   0       4678.78       4941.85       115.43 o                         
  20   2   0       3575.44       3572.17        88.10 o                         
  22   2   0         92.12        170.94        83.96 o                         
  24   2   0        135.42         94.66        83.84 o                         
  26   2   0       2660.61       2589.00        91.72 o                         
  28   2   0         32.73         19.78        73.19 o                         
  30   2   0        282.69        185.20        84.51 o                         
  32   2   0        211.86         98.46        86.45 o                         
  34   2   0         24.55        -23.04       132.57 o                         
   1   3   0      28708.36      29721.32       255.89 o                         
   3   3   0       7479.05       7438.44       154.46 o                         
   5   3   0      35802.98      37249.52       295.46 o                         
   7   3   0       7038.39       7606.63       157.61 o                         
   9   3   0       1088.17       1079.71        87.60 o                         
  11   3   0       4579.19       4493.50        96.74 o                         
  13   3   0       1100.36       1536.96        87.92 o                         
  15   3   0        911.95        865.99       101.01 o                         
  17   3   0      10725.83      10092.55       145.62 o                         
  19   3   0      12500.19      12134.28       157.44 o                         
  21   3   0        540.32        543.74        70.53 o                         
  23   3   0         72.87        144.49        68.31 o                         
  25   3   0        346.41        339.21        89.69 o                         
  27   3   0       1545.92       1414.33       114.16 o                         
  29   3   0         33.83         57.21        76.85 o                         
  31   3   0         49.40        -45.05        81.44 o                         
  33   3   0          2.97        -13.55       101.86 o                         
   0   4   0       4263.02       4070.85       157.69 o                         
   2   4   0      26567.91      26416.62       212.29 o                         
   4   4   0      20641.33      21038.89       281.85 o                         
   6   4   0       5981.27       6532.62       130.15 o                         
   8   4   0       9807.51      11208.56       139.88 o                         
  10   4   0        250.74        385.91        89.24 o                         
  12   4   0       1795.62       1727.67        89.68 o                         
  14   4   0        423.09        343.04        93.66 o                         
  16   4   0        416.47        257.23        85.79 o                         
  18   4   0       2738.81       2609.46       115.15 o                         
  20   4   0       3670.11       3480.11       129.56 o                         
  22   4   0       2980.30       2828.48       110.28 o                         
  24   4   0        614.16        637.49       113.82 o                         
  26   4   0         86.68        198.32       107.22 o                         
  28   4   0       1114.83       1206.34        99.31 o                         
  30   4   0         69.83        129.81       120.34 o                         
  32   4   0         51.86         84.63       110.29 o                         
   1   5   0       1776.23       1842.80        84.28 o                         
   3   5   0      11974.22      13643.69       177.72 o                         
   5   5   0       2989.58       3636.15        97.27 o                         
   7   5   0       1572.05       1782.11       103.00 o                         
   9   5   0       1171.07       1190.15        97.82 o                         
  11   5   0        614.15        686.24        91.40 o                         
  13   5   0        294.36        312.20       106.09 o                         
  15   5   0         71.42        -20.16       112.69 o                         
  17   5   0         38.52        138.06       101.12 o                         
  19   5   0          1.86        -98.06       118.36 o                         
  21   5   0          0.81         50.10        81.06 o                         
  23   5   0         22.59         33.41        85.80 o                         
  25   5   0         51.20         85.91       118.43 o                         
  27   5   0        206.39        198.61       117.66 o                         
  29   5   0        143.11         78.85        90.79 o                         
  31   5   0          0.39        103.88       116.93 o                         
   0   6   0      16485.25      16734.67       261.68 o                         
   2   6   0      33985.79      34606.79       591.36 o                         
   4   6   0       7918.90       7636.32       127.19 o                         
   6   6   0       3832.84       3831.57       155.19 o                         
   8   6   0       2800.65       3196.32       102.88 o                         
  10   6   0        345.90        389.47       106.51 o                         
  12   6   0       1930.30       1772.90       112.00 o                         
  14   6   0       3270.66       3117.46       117.74 o                         
  16   6   0       3058.23       2957.84        95.27 o                         
  18   6   0       1231.33       1132.44       110.64 o                         
  20   6   0       4258.73       3955.97       212.05 o                         
  22   6   0       1083.55        893.39       369.87 o                         
  24   6   0        841.47        761.11       110.62 o                         
  26   6   0        284.39        174.15        95.55 o                         
  28   6   0        204.49        186.28        94.60 o                         
  30   6   0          6.09         15.05        92.09 o                         
   1   7   0      19562.67      20694.75       157.48 o                         
   3   7   0      10953.83      11681.60       141.94 o                         
   5   7   0       5948.18       6293.12       109.76 o                         
   7   7   0       1176.29       1236.08        83.92 o                         
   9   7   0       3054.84       3349.17       110.13 o                         
  11   7   0        535.67        483.28        78.82 o                         
  13   7   0         67.87        141.03        93.50 o                         
  15   7   0       2433.67       2381.94       111.53 o                         
  17   7   0        407.08        450.71       125.30 o                         
  19   7   0       2407.89       1838.38      1392.12 o                         
  21   7   0       1468.41       1461.12       100.43 o                         
  23   7   0        817.26        744.95        97.74 o                         
  25   7   0        936.73        694.98        99.24 o                         
  27   7   0        294.38        342.65       205.76 o                         
  29   7   0        426.44        197.99        96.86 o                         
   0   8   0        115.33        125.49        85.98 o                         
   2   8   0          6.11         20.82        64.20 o                         
   4   8   0        464.83        514.19        74.81 o                         
   6   8   0        899.75       1170.57        86.71 o                         
   8   8   0        159.09        223.80        66.23 o                         
  10   8   0       1953.09       1812.02        96.28 o                         
  12   8   0         12.03        -38.36        76.63 o                         
  14   8   0        857.84        844.69       100.20 o                         
  16   8   0        757.71        711.32       119.74 o                         
  18   8   0        226.60        358.90       163.85 o                         
  20   8   0         27.98        -64.14        89.66 o                         
  22   8   0          2.70         64.82        94.93 o                         
  24   8   0        128.38         31.22        95.50 o                         
  26   8   0         49.14         23.01        98.81 o                         
  28   8   0          4.21        -87.49       100.41 o                         
   1   9   0       2314.73       2323.61        79.75 o                         
   3   9   0       5343.46       5351.30       100.84 o                         
   5   9   0        222.73        255.05        79.23 o                         
   7   9   0       4125.78       4127.72        86.36 o                         
   9   9   0         83.40         69.06        85.11 o                         
  11   9   0        195.14        286.30       105.66 o                         
  13   9   0       1253.05       1503.77       112.44 o                         
  15   9   0        754.55        692.55       102.84 o                         
  17   9   0       1129.69       1068.05       171.02 o                         
  19   9   0       2359.67       2315.82       122.49 o                         
  21   9   0        727.76        828.01        99.93 o                         
  23   9   0        107.55        249.05        98.81 o                         
  25   9   0         50.46        111.90       163.49 o                         
  27   9   0          5.37        -48.98        95.24 o                         
   0  10   0       7536.48       7871.88       156.42 o                         
   2  10   0       5911.09       6040.22       125.74 o                         
   4  10   0       2306.82       2609.72       111.39 o                         
   6  10   0       1796.75       1895.29        97.89 o                         
   8  10   0       2932.65       2678.34       106.01 o                         
  10  10   0         57.32         72.61        80.58 o                         
  12  10   0        551.88        481.01       101.37 o                         
  14  10   0        464.28        390.67       111.75 o                         
  16  10   0        131.69         76.67       108.80 o                         
  18  10   0        894.02        775.00       103.14 o                         
  20  10   0        963.66        777.75       106.27 o                         
  22  10   0        748.90        782.27       110.24 o                         
  24  10   0        662.68        599.73        98.64 o                         
   1  11   0       1365.25       1504.75        78.86 o                         
   3  11   0        304.77        345.10        69.76 o                         
   5  11   0         21.52         14.98        72.65 o                         
   7  11   0        440.54        409.06        90.53 o                         
   9  11   0        608.93        689.34       105.14 o                         
  11  11   0         10.75        159.97       101.43 o                         
  13  11   0        114.51        111.08       104.59 o                         
  15  11   0         65.92        108.01       159.86 o                         
  17  11   0         11.60         17.60       102.70 o                         
  19  11   0         41.70        135.75        99.79 o                         
  21  11   0        113.70        141.21       102.88 o                         
   0  12   0        660.48        676.48       162.69 o                         
   2  12   0        880.71        897.47       116.11 o                         
   4  12   0         64.33        107.48        84.39 o                         
   6  12   0         20.46         -8.60        82.14 o                         
   8  12   0        146.93         99.68        90.47 o                         
  10  12   0          1.39        -83.30       102.01 o                         
  12  12   0        405.16        329.59       109.89 o                         
  14  12   0        218.66        238.75       106.60 o                         
  16  12   0         89.47         32.98       106.20 o                         
  18  12   0        443.64        453.46       100.37 o                         
   1  13   0       1061.38       1044.62       128.08 o                         
   3  13   0        911.83        672.00       134.21 o                         
   5  13   0        783.57        881.13       116.47 o                         
   7  13   0        438.44        547.19        97.34 o                         
   9  13   0         17.09       -120.77       164.56 o                         
  11  13   0        268.67        407.95       103.94 o                         
  13  13   0         14.97          6.52       106.23 o                         
  15  13   0          9.83         26.91       110.42 o                         
   0  14   0        598.67       -112.89       157.91 o                         
   2  14   0        448.80        367.90       117.13 o                         
   4  14   0        572.76        455.90       154.81 o                         
   6  14   0        252.73        183.18       102.33 o                         
   8  14   0        169.41        223.81       110.02 o                         
  10  14   0        118.40        135.99        97.20 o                         
 -33   1   1        194.38        196.30        79.79 o                         
 -31   1   1          5.82         15.41        69.61 o                         
 -29   1   1         58.59         25.76        67.55 o                         
 -27   1   1        878.67       1113.82        95.74 o                         
 -25   1   1        466.01        604.18        73.50 o                         
 -23   1   1       1309.20       1431.32        83.13 o                         
 -21   1   1        936.43        924.73        91.05 o                         
 -19   1   1       2254.11       2746.67        95.51 o                         
 -17   1   1        223.43        209.75        66.24 o                         
 -15   1   1         61.83        154.82        66.59 o                         
 -13   1   1       6584.34       6597.06       117.49 o                         
 -11   1   1      30211.43      29120.36       163.54 o                         
  -9   1   1       3743.20       3197.81        82.72 o                         
  -7   1   1        481.10        373.79        72.96 o                         
  -5   1   1       5955.87       5330.54       143.51 o                         
  -3   1   1      11879.52      11165.14       236.34 o                         
  -1   1   1      42256.25      42841.32      1014.45 o                         
   1   1   1      26963.91      20134.27      4582.49 o                         
   3   1   1       5288.68       5639.90       412.14 o                         
   5   1   1      56636.06      62264.78       424.88 o                         
   7   1   1      73289.75      73631.91       410.18 o                         
   9   1   1      14381.07      13451.89       138.14 o                         
  11   1   1       8446.94       7934.22        98.34 o                         
  13   1   1       5477.96       5042.44       112.17 o                         
  15   1   1      10505.46      11176.54       107.89 o                         
  17   1   1       2607.82       2710.21        83.25 o                         
  19   1   1        507.69        477.91        87.79 o                         
  21   1   1        206.36        290.05        96.24 o                         
  23   1   1         46.24        102.35        71.86 o                         
  25   1   1        186.34        190.50        71.01 o                         
  27   1   1        689.45        667.46        76.80 o                         
  29   1   1         81.95         44.53        67.98 o                         
  31   1   1         13.65         79.40        80.23 o                         
  33   1   1        752.28        441.87        91.41 o                         
 -32   2   1        117.26        106.78        77.49 o                         
 -30   2   1        735.58        628.80        98.83 o                         
 -28   2   1       1982.06       2320.13       123.38 o                         
 -26   2   1        353.88        398.08       112.52 o                         
 -24   2   1         12.97         71.04        75.82 o                         
 -22   2   1       1251.58       1227.07        77.57 o                         
 -20   2   1        254.00        202.95        83.14 o                         
 -18   2   1        823.66        931.05        67.24 o                         
 -16   2   1       3201.27       3681.19        84.33 o                         
 -14   2   1      11588.44      12231.96       128.79 o                         
 -12   2   1      15991.64      15385.42       171.85 o                         
 -10   2   1      33649.55      32622.57       240.71 o                         
  -8   2   1       9595.65       8006.33       177.14 o                         
  -6   2   1     143557.25     139480.81       939.35 o                         
  -4   2   1     117579.30     115032.55       417.74 o                         
  -2   2   1      11131.78      10553.85       225.05 o                         
   0   2   1       1421.47       1706.06       100.55 o                         
   2   2   1          4.32         48.55        75.13 o                         
   4   2   1       7601.49       8390.81       229.43 o                         
   6   2   1     151282.20     154768.47       889.43 o                         
   8   2   1      16015.59      14788.85       202.72 o                         
  10   2   1       8181.18       7559.68       166.94 o                         
  12   2   1      11203.77      10836.91       141.95 o                         
  14   2   1      38437.45      40212.33       232.89 o                         
  16   2   1      12588.85      13107.39       193.68 o                         
  18   2   1       1566.26       1448.95        86.77 o                         
  20   2   1       1092.69       1067.85       127.29 o                         
  22   2   1        754.30        750.09        83.70 o                         
  24   2   1        533.03        590.04        89.53 o                         
  26   2   1         41.57         46.21        75.72 o                         
  28   2   1       1008.59        942.66        89.39 o                         
  30   2   1        517.78        595.21        92.71 o                         
  32   2   1        145.20        166.62       106.99 o                         
 -33   3   1         50.31          7.15        74.01 o                         
 -31   3   1         16.13        -58.15        75.48 o                         
 -29   3   1         97.82         63.09        74.59 o                         
 -27   3   1        618.82        494.68        73.69 o                         
 -25   3   1       1861.92       1869.86       147.90 o                         
 -23   3   1        135.37        116.39        71.61 o                         
 -21   3   1       2844.29       3113.63        99.53 o                         
 -19   3   1         35.04        163.14        75.84 o                         
 -17   3   1       1315.38       1469.95       111.75 o                         
 -15   3   1       1845.63       2031.95        92.26 o                         
 -13   3   1       3690.25       3942.41       118.59 o                         
 -11   3   1       5149.71       5684.44       129.20 o                         
  -9   3   1       4906.72       5009.14       149.38 o                         
  -7   3   1       9696.85       9934.85       153.96 o                         
  -5   3   1        384.51        345.39        89.53 o                         
  -3   3   1         21.43         64.75        96.85 o                         
  -1   3   1        152.70        209.43        87.50 o                         
   1   3   1       4692.87       4778.79       128.30 o                         
   3   3   1       4899.71       4864.15       147.15 o                         
   5   3   1         74.77        124.58        94.77 o                         
   7   3   1       2336.82       2723.89       119.17 o                         
   9   3   1      10903.49      11083.14       255.92 o                         
  11   3   1      17077.49      18797.79       434.12 o                         
  13   3   1       6227.27       6973.36       136.59 o                         
  15   3   1       2662.16       2619.34       103.35 o                         
  17   3   1       4085.65       4086.65        90.66 o                         
  19   3   1       1421.35       1414.14       114.91 o                         
  21   3   1         53.27         56.58        91.03 o                         
  23   3   1        117.95        112.26        76.76 o                         
  25   3   1        108.73        121.68        87.79 o                         
  27   3   1         24.78         53.81       102.16 o                         
  29   3   1          8.68         27.85       120.23 o                         
  31   3   1        202.54        126.06        84.47 o                         
  33   3   1         20.37        -49.77        85.15 o                         
 -32   4   1         95.27         -2.96        93.52 o                         
 -30   4   1        354.47        339.77       124.02 o                         
 -28   4   1        443.66        449.00       120.94 o                         
 -26   4   1         11.44         11.57       117.88 o                         
 -24   4   1        941.65       1055.00       134.85 o                         
 -22   4   1       1465.84       1375.10       129.66 o                         
 -20   4   1         51.09         51.76        86.18 o                         
 -18   4   1        476.71        597.05        79.33 o                         
 -16   4   1        119.86        145.64        77.56 o                         
 -14   4   1       1712.09       1650.33        94.40 o                         
 -12   4   1       8067.35       8122.17       130.17 o                         
 -10   4   1      23610.50      24509.55       226.07 o                         
  -8   4   1      45301.26      45587.64       796.64 o                         
  -6   4   1      10949.20      10115.95       133.98 o                         
  -4   4   1       2350.27       2104.13        96.12 o                         
  -2   4   1       5703.49       5358.34       126.84 o                         
   0   4   1       4106.88       4076.03       102.53 o                         
   2   4   1        457.49        424.40        79.73 o                         
   4   4   1       2279.59       2114.92        94.28 o                         
   6   4   1       3076.86       3189.82       125.18 o                         
   8   4   1      23881.52      25473.69       576.26 o                         
  10   4   1       2088.58       2019.86       128.26 o                         
  12   4   1      11268.72      10982.98       161.36 o                         
  14   4   1       5762.29       5681.60       109.11 o                         
  16   4   1       9245.33       9561.10       138.87 o                         
  18   4   1        376.34        553.13        84.10 o                         
  20   4   1        764.84        834.00       112.42 o                         
  22   4   1        820.20        700.47       113.82 o                         
  24   4   1        117.52         56.69       109.48 o                         
  26   4   1       2290.11       2037.08       125.55 o                         
  28   4   1        519.58        405.90       127.66 o                         
  30   4   1         14.22         29.82        90.33 o                         
  32   4   1        196.16        161.63        87.49 o                         
 -31   5   1        547.59        373.08       121.12 o                         
 -29   5   1        384.02        329.18       133.45 o                         
 -27   5   1         62.09         55.06        81.06 o                         
 -25   5   1        915.85        946.09       124.76 o                         
 -23   5   1        834.50        796.73       105.81 o                         
 -21   5   1          4.97         73.79        76.64 o                         
 -19   5   1        137.25        177.59       102.01 o                         
 -17   5   1       1203.57       1109.10        89.66 o                         
 -15   5   1       1770.58       1730.23       104.15 o                         
 -13   5   1       8632.09       9649.27       205.71 o                         
 -11   5   1      10177.72      10091.35       151.27 o                         
  -9   5   1      11575.94      11641.67       195.56 o                         
  -7   5   1       4329.06       3858.53       117.99 o                         
  -5   5   1      31544.77      31816.70       228.95 o                         
  -3   5   1      24772.44      25815.01       249.65 o                         
  -1   5   1       2453.46       2238.80        76.01 o                         
   1   5   1         33.51         63.27        63.49 o                         
   3   5   1         42.76         88.43        70.97 o                         
   5   5   1      20351.10      21199.34       187.22 o                         
   7   5   1       5316.62       4864.35       124.75 o                         
   9   5   1       8509.62       8260.78       183.25 o                         
  11   5   1      16026.36      15836.08       182.74 o                         
  13   5   1      12891.56      13220.07       171.71 o                         
  15   5   1       8611.20       8627.30       142.19 o                         
  17   5   1        746.88        833.89        96.59 o                         
  19   5   1       1189.72       1325.11       104.94 o                         
  21   5   1        120.26        160.37        87.00 o                         
  23   5   1        194.83         84.56       119.23 o                         
  25   5   1         53.09         26.37       119.11 o                         
  27   5   1         48.40         63.19       111.42 o                         
  29   5   1        283.94        288.04        92.00 o                         
  31   5   1        191.48        118.44        94.60 o                         
 -30   6   1         36.80         -6.62        90.75 o                         
 -28   6   1         20.90         62.50        98.51 o                         
 -26   6   1         10.07         24.64       100.31 o                         
 -24   6   1        747.06        624.50       104.88 o                         
 -22   6   1        110.05        194.46        93.22 o                         
 -20   6   1         53.29        103.04       121.49 o                         
 -18   6   1        267.87        305.56       103.70 o                         
 -16   6   1        344.40        323.22       123.14 o                         
 -14   6   1       1543.89       1673.25       108.63 o                         
 -12   6   1       1992.87       1969.86       116.20 o                         
 -10   6   1       2788.75       2905.26       115.22 o                         
  -8   6   1       5252.12       5478.01       103.24 o                         
  -6   6   1       5696.61       5707.32       116.50 o                         
  -4   6   1        295.23        536.78        89.05 o                         
  -2   6   1         22.36         -3.85        79.38 o                         
   0   6   1       6700.63       7496.91       116.77 o                         
   2   6   1       2899.21       3416.93        89.19 o                         
   4   6   1        982.88        961.76        80.23 o                         
   6   6   1        146.48        144.63        85.11 o                         
   8   6   1         60.18         -3.92        97.02 o                         
  10   6   1       4058.34       4034.86       126.45 o                         
  12   6   1       3977.90       3653.54       180.68 o                         
  14   6   1       2287.23       2218.32        93.46 o                         
  16   6   1       3113.24       3250.20       112.39 o                         
  18   6   1         90.11         72.65        77.41 o                         
  20   6   1       1011.19       1044.79       101.25 o                         
  22   6   1        106.70        137.86        91.98 o                         
  24   6   1        133.40         19.32       106.34 o                         
  26   6   1        121.12        207.38       125.21 o                         
  28   6   1         76.44         34.71        94.68 o                         
  30   6   1         30.93        142.17        90.45 o                         
 -29   7   1         86.55        -10.69        97.63 o                         
 -27   7   1         14.55         -9.56        92.47 o                         
 -25   7   1        317.28        234.75       260.79 o                         
 -23   7   1        478.67        461.15        97.04 o                         
 -21   7   1        112.91        293.96        91.31 o                         
 -19   7   1          7.38         14.89       103.05 o                         
 -17   7   1        310.33        329.41       100.25 o                         
 -15   7   1         42.48        147.02        97.81 o                         
 -13   7   1       3344.79       3436.09       114.35 o                         
 -11   7   1        396.68        268.05       116.28 o                         
  -9   7   1         95.70         24.09        83.67 o                         
  -7   7   1       1917.33       1653.30        88.48 o                         
  -5   7   1       1928.71       1879.00        88.67 o                         
  -3   7   1       1557.24       1557.01        83.24 o                         
  -1   7   1        978.20       1447.88        75.79 o                         
   1   7   1        579.25        646.48        71.40 o                         
   3   7   1       1170.26       1407.84        87.88 o                         
   5   7   1        125.72         76.61        79.19 o                         
   7   7   1        322.16        360.00        82.68 o                         
   9   7   1       8012.27       8209.10       109.26 o                         
  11   7   1        776.85        849.04        77.27 o                         
  13   7   1       2241.11       2176.70        92.45 o                         
  15   7   1        184.74        174.21       102.72 o                         
  17   7   1        933.95        846.60       121.43 o                         
  19   7   1          0.54        -13.46        77.96 o                         
  21   7   1        316.95        218.03        92.79 o                         
  23   7   1        271.41        234.57        99.78 o                         
  25   7   1         47.30        -55.99        94.11 o                         
  27   7   1        187.77        341.22        99.19 o                         
  29   7   1         54.01        -62.79        92.84 o                         
 -28   8   1         37.59          9.94       101.13 o                         
 -26   8   1        725.92        697.11       278.07 o                         
 -24   8   1        345.51        288.85        98.81 o                         
 -22   8   1        189.39         51.10       126.72 o                         
 -20   8   1        217.53        127.99       107.49 o                         
 -18   8   1         39.12         39.93        93.23 o                         
 -16   8   1        560.79        683.11       109.32 o                         
 -14   8   1       1340.87       1465.21       103.00 o                         
 -12   8   1       5808.04       5777.96       135.37 o                         
 -10   8   1       4847.96       4794.27       123.69 o                         
  -8   8   1       9251.18       9030.08       175.00 o                         
  -6   8   1       7094.04       7573.61       161.78 o                         
  -4   8   1      11181.56      11605.68       122.46 o                         
  -2   8   1       3245.42       3160.84       133.34 o                         
   0   8   1        933.50       1002.57        73.70 o                         
   2   8   1        358.21        335.20        83.21 o                         
   4   8   1       1355.08       1516.41        81.31 o                         
   6   8   1       2867.79       2740.94       131.48 o                         
   8   8   1       5900.69       5941.57       122.50 o                         
  10   8   1       5417.83       5484.91       307.93 o                         
  12   8   1       1721.97       1832.26       110.45 o                         
  14   8   1       5606.92       5399.90       134.95 o                         
  16   8   1       2604.29       2792.77       121.17 o                         
  18   8   1       2178.03       2188.57       106.78 o                         
  20   8   1        192.22        183.26        95.34 o                         
  22   8   1          2.01        152.35       100.93 o                         
  24   8   1        202.66        237.03       109.17 o                         
  26   8   1         88.22        204.25       100.46 o                         
  28   8   1         42.91         97.97        99.75 o                         
 -27   9   1         49.45         23.75       139.83 o                         
 -25   9   1        194.27        304.97        95.99 o                         
 -23   9   1         71.64        189.46        98.04 o                         
 -21   9   1         65.28         90.56       101.55 o                         
 -19   9   1          7.41          3.93        98.05 o                         
 -17   9   1         51.18        117.69       109.58 o                         
 -15   9   1       1171.28       1016.01       107.24 o                         
 -13   9   1       1266.17       1269.92       114.13 o                         
 -11   9   1       1055.12       1268.09       108.85 o                         
  -9   9   1       3384.31       3861.40       108.26 o                         
  -7   9   1       2907.99       3066.40       138.74 o                         
  -5   9   1       7823.13       8430.95       181.93 o                         
  -3   9   1        414.86        363.30       122.30 o                         
  -1   9   1        623.12        709.87        94.98 o                         
   1   9   1        128.22        168.52        77.27 o                         
   3   9   1        154.05        197.41        72.90 o                         
   5   9   1        672.00        632.85        91.81 o                         
   7   9   1       1136.63       1166.93        83.13 o                         
   9   9   1       5019.59       5281.07        94.18 o                         
  11   9   1        700.91        818.37        83.42 o                         
  13   9   1       1075.27       1114.11        84.16 o                         
  15   9   1       2387.99       1953.26       476.65 o                         
  17   9   1       1674.72       1558.83       121.12 o                         
  19   9   1         15.82        -98.68        98.68 o                         
  21   9   1        244.85        366.38       119.54 o                         
  23   9   1        262.49        276.50       102.70 o                         
  25   9   1          2.52        -37.10        98.19 o                         
  27   9   1        101.95        195.13       137.53 o                         
 -24  10   1         81.38         77.12        99.82 o                         
 -22  10   1          3.78        -69.46        99.25 o                         
 -20  10   1        358.98        421.10       102.38 o                         
 -18  10   1        118.52        199.83        97.36 o                         
 -16  10   1        313.03        234.27       104.72 o                         
 -14  10   1        117.62         73.37       109.83 o                         
 -12  10   1         76.16        106.35        98.49 o                         
 -10  10   1        190.88        195.19       107.50 o                         
  -8  10   1       1005.34        903.16       103.44 o                         
  -6  10   1        834.28        741.81        86.66 o                         
  -4  10   1         31.38         86.01        85.18 o                         
  -2  10   1        224.24         65.48       107.05 o                         
   0  10   1          9.42         59.68        80.41 o                         
   2  10   1         40.70         38.94        65.09 o                         
   4  10   1        558.00        635.78        74.55 o                         
   6  10   1        112.50        -12.91        79.73 o                         
   8  10   1        635.59        489.93        76.91 o                         
  10  10   1        129.73        215.10        91.03 o                         
  12  10   1         12.92        -94.80        94.80 o                         
  14  10   1         42.69       -107.31       107.31 o                         
  16  10   1         74.46        -41.02        82.93 o                         
  18  10   1          2.67       -104.89       115.82 o                         
  20  10   1        217.81         43.95       103.20 o                         
  22  10   1         11.43        -79.10       120.43 o                         
  24  10   1          9.93         94.21        95.23 o                         
 -21  11   1         57.91        229.58       102.07 o                         
 -19  11   1         27.54         29.37       100.22 o                         
 -17  11   1        151.04        238.71       101.19 o                         
 -15  11   1        132.87        105.59        98.56 o                         
 -13  11   1       1101.03       1050.20       107.38 o                         
 -11  11   1       3434.55       3189.52       177.23 o                         
  -9  11   1       1539.35       1919.45       130.03 o                         
  -7  11   1        483.97        501.11        98.12 o                         
  -5  11   1       1409.90       1463.65        88.64 o                         
  -3  11   1       5145.98       5171.82       108.08 o                         
  -1  11   1         43.00         33.15        84.08 o                         
   1  11   1         46.06         34.87        80.05 o                         
   3  11   1        924.71        931.05        80.24 o                         
   5  11   1         15.66         46.96        75.39 o                         
   7  11   1        940.19       1103.91        97.93 o                         
   9  11   1       1851.85       1760.32       109.07 o                         
  11  11   1       2070.65       2074.36       109.99 o                         
  13  11   1        920.39       1116.68        98.93 o                         
  15  11   1        952.26        993.40       104.64 o                         
  17  11   1        768.75        557.31       108.99 o                         
  19  11   1        101.34        112.78        98.14 o                         
  21  11   1          6.29         36.35       103.82 o                         
 -18  12   1        119.47         68.77        96.83 o                         
 -16  12   1        177.94        145.46       121.67 o                         
 -14  12   1        782.01        852.93       122.20 o                         
 -12  12   1        493.67        692.42       111.33 o                         
 -10  12   1       1919.90       2067.54       121.67 o                         
  -8  12   1       1435.25       1470.63        98.87 o                         
  -6  12   1       1368.49       1471.89       100.29 o                         
  -4  12   1       2032.05       1810.64       144.35 o                         
  -2  12   1        491.33        576.08        91.27 o                         
   0  12   1        117.56        197.09        76.83 o                         
   2  12   1        152.20        -47.56       107.62 o                         
   4  12   1          8.51         26.15        91.10 o                         
   6  12   1        488.91        526.03       107.71 o                         
   8  12   1       2341.54       2027.09       137.26 o                         
  10  12   1       1916.28       2182.67       112.32 o                         
  12  12   1       1067.00       1110.84       110.22 o                         
  14  12   1        928.04        991.81       114.93 o                         
  16  12   1        716.74        795.66       106.83 o                         
  18  12   1        303.54        166.97        99.08 o                         
 -15  13   1         72.76        -30.06       113.48 o                         
 -13  13   1        709.27        633.24       105.51 o                         
 -11  13   1         38.62        -50.39        95.13 o                         
  -9  13   1        135.87         92.94       102.98 o                         
  -7  13   1         41.07          5.49       107.04 o                         
  -5  13   1         99.72        114.58        99.18 o                         
  -3  13   1          1.88        -33.45        77.47 o                         
  -1  13   1        167.30        145.09        84.16 o                         
   1  13   1          0.54        -89.51        89.51 o                         
   3  13   1          8.63          2.09        99.09 o                         
   5  13   1         84.26         33.50        93.43 o                         
   7  13   1          1.10        -19.97        93.74 o                         
   9  13   1        379.89        253.27        96.97 o                         
  11  13   1         41.23        -20.66        91.25 o                         
  13  13   1         85.95        201.74       103.69 o                         
  15  13   1          7.73         18.13       100.86 o                         
  -8  14   1        476.25        291.25       120.52 o                         
  -6  14   1        432.09        259.70       186.00 o                         
  -4  14   1        355.13        226.88       125.24 o                         
  -2  14   1         94.25         54.00       117.63 o                         
   0  14   1         62.34         33.54       115.77 o                         
   2  14   1         16.08        -20.90       109.56 o                         
   4  14   1        165.15         27.75       127.35 o                         
   6  14   1        337.88        225.71       120.32 o                         
   8  14   1        188.15         46.79       134.87 o                         
  10  14   1         62.35        -23.75       141.60 o                         
 -34   0   2        417.27        319.72       169.61 o                         
 -32   0   2         73.81         62.41       104.20 o                         
 -30   0   2        283.16        363.87       102.41 o                         
 -28   0   2        101.78         50.18       143.82 o                         
 -26   0   2        180.23        -91.85       165.89 o                         
 -24   0   2        126.32        115.29        96.78 o                         
 -22   0   2       3645.10       3578.68       331.33 o                         
 -20   0   2      15495.26      16536.92       247.23 o                         
 -18   0   2       1252.91       1345.17       103.36 o                         
 -16   0   2      14746.42      13898.35       214.45 o                         
 -14   0   2      20240.12      18574.38       189.16 o                         
 -12   0   2       5644.67       4821.88       299.34 o                         
 -10   0   2        982.37        557.48        94.31 o                         
  -8   0   2      31657.91      28181.79       248.55 o                         
  -6   0   2        145.82        177.93        86.57 o                         
  -4   0   2      81000.20      81630.82       671.07 o                         
  -2   0   2       3040.13       2372.38       681.26 o                         
   0   0   2     188393.67     123018.03     55493.43 o                         
   2   0   2      74800.45      72874.06       606.83 o                         
   6   0   2      40794.80      38758.45       443.42 o                         
   8   0   2      58568.75      58762.35      1061.95 o                         
  10   0   2      18403.64      18303.09       438.28 o                         
  12   0   2       9440.75      10644.32       172.23 o                         
  14   0   2        520.15        562.10        86.57 o                         
  16   0   2         47.70          9.52        79.21 o                         
  18   0   2       3861.48       3898.25       129.37 o                         
  20   0   2       6114.00       5914.19       153.69 o                         
  22   0   2       3439.28       3509.60       493.58 o                         
  24   0   2       1250.34       1458.86       121.48 o                         
  26   0   2       4230.70       4121.76       123.75 o                         
  28   0   2       1398.20       1338.60       123.96 o                         
  30   0   2       1123.61       1034.30       125.88 o                         
  32   0   2        244.24        157.07       103.08 o                         
 -33   1   2          9.61        -69.67        88.99 o                         
 -31   1   2          0.50        -26.60        84.94 o                         
 -29   1   2        539.66        581.82        90.80 o                         
 -27   1   2         31.89        -12.87        71.53 o                         
 -25   1   2        134.87        152.23        79.54 o                         
 -23   1   2        111.20        192.80        78.45 o                         
 -21   1   2        181.42        292.94        65.61 o                         
 -19   1   2       2421.89       2488.74        68.52 o                         
 -17   1   2       5588.37       5694.70        81.22 o                         
 -15   1   2        436.25        346.70        70.29 o                         
 -13   1   2       3523.96       3158.81        90.42 o                         
 -11   1   2      17117.92      15810.72       147.06 o                         
  -9   1   2       2648.24       2189.34        75.83 o                         
  -7   1   2      14617.56      15051.30       159.76 o                         
  -5   1   2      16515.53      17106.49       172.33 o                         
  -3   1   2       8047.07       7871.47       116.46 o                         
  -1   1   2       9013.32       8167.28       422.42 o                         
   1   1   2       1357.11       1389.60       104.44 o                         
   3   1   2       8535.89       6672.82       153.95 o                         
   5   1   2     145901.56     151702.44       796.28 o                         
   7   1   2       3217.10       3714.30       103.50 o                         
   9   1   2       1412.75       1389.51        88.44 o                         
  11   1   2       3678.62       3623.25        98.57 o                         
  13   1   2       9040.89       9651.57       132.67 o                         
  15   1   2        270.92        171.98        71.61 o                         
  17   1   2       1754.51       1668.05        74.18 o                         
  19   1   2        117.99        150.50        67.24 o                         
  21   1   2       2008.86       1918.99        92.25 o                         
  23   1   2        591.07        626.87        80.96 o                         
  25   1   2        703.49        704.83        86.40 o                         
  27   1   2         25.35          0.08        74.96 o                         
  29   1   2        113.08         20.03        82.27 o                         
  31   1   2         25.23        -57.32       101.58 o                         
  33   1   2         37.19         78.63       105.48 o                         
 -32   2   2         12.58         45.42        74.53 o                         
 -30   2   2         21.49         16.67        75.71 o                         
 -28   2   2        423.58        503.74        74.12 o                         
 -26   2   2        107.28         38.26        76.26 o                         
 -24   2   2        661.27        600.78        86.53 o                         
 -22   2   2         15.51         52.25        69.49 o                         
 -20   2   2        452.93        572.86        64.94 o                         
 -18   2   2       1036.18       1045.99        79.92 o                         
 -16   2   2       1727.32       1606.29        72.59 o                         
 -14   2   2      19409.69      20230.10       157.04 o                         
 -12   2   2        668.13        629.27        71.55 o                         
 -10   2   2       2649.20       2544.78        72.54 o                         
  -8   2   2       8883.82       8853.91       111.65 o                         
  -6   2   2        117.79        267.01        74.15 o                         
  -4   2   2      12846.06      12873.65       157.58 o                         
  -2   2   2      22620.77      22783.69       197.39 o                         
   0   2   2       7687.09       7415.41       176.70 o                         
   2   2   2       6436.82       6021.04       127.81 o                         
   4   2   2       6183.11       6564.82       123.91 o                         
   6   2   2      64984.05      62611.11       339.39 o                         
   8   2   2       3053.26       3315.60       130.79 o                         
  10   2   2       1321.36       1275.61       100.25 o                         
  12   2   2       3787.48       4151.23       108.31 o                         
  14   2   2       1002.51       1173.59       114.67 o                         
  16   2   2        194.99        201.74        66.24 o                         
  18   2   2        606.34        726.60        80.10 o                         
  20   2   2       1369.41       1202.44        81.78 o                         
  22   2   2       3867.93       4022.39       106.96 o                         
  24   2   2        974.97        987.54       124.98 o                         
  26   2   2          8.64          1.82        84.42 o                         
  28   2   2         46.25        106.88        99.65 o                         
  30   2   2          1.02        -64.89        87.10 o                         
  32   2   2         89.58        105.63       114.74 o                         
 -33   3   2         50.64         84.52        88.22 o                         
 -31   3   2        233.46        241.65        73.24 o                         
 -29   3   2         31.72         74.54        74.31 o                         
 -27   3   2        379.57        350.46        71.34 o                         
 -25   3   2         43.55         22.48        69.62 o                         
 -23   3   2        187.09        157.22        69.16 o                         
 -21   3   2       1928.13       2052.82        73.14 o                         
 -19   3   2       3903.80       4003.09        94.24 o                         
 -17   3   2       1961.10       1834.90        82.11 o                         
 -15   3   2      10749.36      10463.30       131.11 o                         
 -13   3   2        637.05        488.96        76.91 o                         
 -11   3   2        753.48        525.41        76.18 o                         
  -9   3   2       4628.10       3810.94        92.51 o                         
  -7   3   2       8152.94       7404.61       110.71 o                         
  -5   3   2       1075.13        832.56        80.72 o                         
  -3   3   2       1517.67       1464.51        77.59 o                         
  -1   3   2       4338.25       3591.52       140.78 o                         
   1   3   2      43888.52      40736.68       350.81 o                         
   3   3   2      48600.12      47567.12       417.78 o                         
   5   3   2      24190.78      23002.63       199.23 o                         
   7   3   2      12554.23      11489.34       194.93 o                         
   9   3   2       9498.41       9022.07       133.76 o                         
  11   3   2      27928.43      29988.80       228.44 o                         
  13   3   2       2457.29       2508.06       141.78 o                         
  15   3   2        780.72        680.03       100.57 o                         
  17   3   2       1426.98       1308.42        95.51 o                         
  19   3   2        296.50        223.58        78.96 o                         
  21   3   2       1641.50       1767.22       105.71 o                         
  23   3   2       1529.32       1426.26       104.17 o                         
  25   3   2        667.17        701.79        93.04 o                         
  27   3   2        502.40        596.77       104.89 o                         
  29   3   2        168.18         88.97       112.02 o                         
  31   3   2        480.92        225.09       107.11 o                         
  33   3   2          2.46         19.03       116.90 o                         
 -32   4   2          6.76       -116.17       116.17 o                         
 -30   4   2        180.03        123.59       121.73 o                         
 -28   4   2         11.69         28.72        77.53 o                         
 -26   4   2        120.41        204.46       110.54 o                         
 -24   4   2        566.42        654.31        74.73 o                         
 -22   4   2       4089.41       4101.31       129.52 o                         
 -20   4   2         29.71         -4.51        74.32 o                         
 -18   4   2       4947.56       4865.24       137.88 o                         
 -16   4   2       5881.60       6077.49       122.40 o                         
 -14   4   2      11203.54      11823.29       201.11 o                         
 -12   4   2       3066.71       2596.09       111.51 o                         
 -10   4   2       8715.34       8184.01       113.90 o                         
  -8   4   2        163.39        481.75        77.51 o                         
  -6   4   2        368.18        394.97        66.57 o                         
  -4   4   2       2998.64       3255.49       114.50 o                         
  -2   4   2       8567.58       8329.39       157.95 o                         
   0   4   2      36117.41      35422.49       257.11 o                         
   2   4   2       8892.32       7957.11       145.56 o                         
   4   4   2       8168.15       8110.49       128.31 o                         
   6   4   2      14932.62      14545.84       164.68 o                         
   8   4   2      26213.22      26408.38       211.94 o                         
  10   4   2      20046.91      21652.54       197.75 o                         
  12   4   2       3093.55       3489.63       146.91 o                         
  14   4   2       1785.10       2035.44        99.48 o                         
  16   4   2        363.87        448.21        75.65 o                         
  18   4   2          9.63        -32.98        66.91 o                         
  20   4   2        199.76        223.63        84.56 o                         
  22   4   2       3193.03       3104.92       106.88 o                         
  24   4   2        584.88        731.52       126.65 o                         
  26   4   2        651.19        516.14       114.22 o                         
  28   4   2        113.96         55.03        89.31 o                         
  30   4   2        518.46        457.68        89.64 o                         
  32   4   2         93.09         -6.60       114.78 o                         
 -31   5   2         36.96        -16.96        88.97 o                         
 -29   5   2         28.59        -62.80        79.98 o                         
 -27   5   2        480.22        386.79       117.76 o                         
 -25   5   2        259.89        264.80        88.38 o                         
 -23   5   2        253.12        232.18        80.06 o                         
 -21   5   2       1557.56       1566.29       124.11 o                         
 -19   5   2        148.13        100.35        71.50 o                         
 -17   5   2        645.59        768.77        82.87 o                         
 -15   5   2        181.19        194.97        81.76 o                         
 -13   5   2         22.99        137.45        97.78 o                         
 -11   5   2        975.93       1050.32       127.91 o                         
  -9   5   2       3694.00       3602.32       125.38 o                         
  -7   5   2          9.78        128.26        88.04 o                         
  -5   5   2          3.24         53.88        62.33 o                         
  -3   5   2       2687.17       3168.13       124.67 o                         
  -1   5   2          8.42         14.51        76.02 o                         
   1   5   2        326.36        532.51        96.72 o                         
   3   5   2        626.44        687.58        70.63 o                         
   5   5   2        110.86         93.27        73.63 o                         
   7   5   2        222.37        296.79        81.45 o                         
   9   5   2          6.26         -9.25       102.07 o                         
  11   5   2        122.75        208.90       113.53 o                         
  13   5   2        155.23        118.32       102.25 o                         
  15   5   2       2780.32       2810.84        92.25 o                         
  17   5   2       1149.70       1143.31        81.99 o                         
  19   5   2        514.52        557.91        84.85 o                         
  21   5   2        481.23        496.00        92.77 o                         
  23   5   2          6.43         20.63        87.76 o                         
  25   5   2          0.53         72.75        86.98 o                         
  27   5   2         90.88        -13.97        83.54 o                         
  29   5   2          0.12         34.47        82.70 o                         
  31   5   2          2.66         38.54        89.19 o                         
 -30   6   2         47.65        -84.13        90.16 o                         
 -28   6   2          2.85       -108.39       108.39 o                         
 -26   6   2         14.80        140.86        90.98 o                         
 -24   6   2        123.00         93.78        90.54 o                         
 -22   6   2        437.16        383.09        91.80 o                         
 -20   6   2        908.71        960.14       118.11 o                         
 -18   6   2       2286.16       2318.44       108.98 o                         
 -16   6   2       8809.08       8836.62       184.35 o                         
 -14   6   2       6721.66       6790.90       172.30 o                         
 -12   6   2       4720.60       4283.16       137.12 o                         
 -10   6   2       1703.98       1539.68       111.41 o                         
  -8   6   2       3243.29       3374.85       100.98 o                         
  -6   6   2       1051.16       1353.83        85.02 o                         
  -4   6   2        854.36        939.02        84.89 o                         
  -2   6   2       9461.29       9807.43       165.96 o                         
   0   6   2       3462.99       3363.27       110.35 o                         
   2   6   2      14512.55      14255.81       140.78 o                         
   4   6   2      26721.26      27902.42       249.85 o                         
   6   6   2       9035.15       8879.31       185.27 o                         
   8   6   2       3827.07       3801.05       116.33 o                         
  10   6   2       5911.65       5935.48       139.92 o                         
  12   6   2       3050.66       3364.78       126.38 o                         
  14   6   2       2634.62       2950.71       225.88 o                         
  16   6   2        438.92        553.20        77.61 o                         
  18   6   2        650.12        618.18        80.20 o                         
  20   6   2       3675.74       3753.39       120.02 o                         
  22   6   2       1100.62       1036.54       106.59 o                         
  24   6   2       1420.32       1472.75       109.42 o                         
  26   6   2        578.91        572.71        95.84 o                         
  28   6   2        495.58        399.29       104.06 o                         
  30   6   2        279.55        186.27       136.11 o                         
 -29   7   2         79.99         19.79       121.31 o                         
 -27   7   2         31.89         78.71        98.36 o                         
 -25   7   2        117.65         84.24       104.39 o                         
 -23   7   2        520.63        538.76       101.38 o                         
 -21   7   2       1477.04       1168.85       208.86 o                         
 -19   7   2       3746.35       3938.37       125.44 o                         
 -17   7   2       1993.24       2106.47       120.21 o                         
 -15   7   2         76.21        146.99        96.30 o                         
 -13   7   2       3478.74       3606.06       107.31 o                         
 -11   7   2       5551.57       5929.90       144.66 o                         
  -9   7   2        246.25        249.99        78.57 o                         
  -7   7   2         12.16         94.50        74.43 o                         
  -5   7   2       6066.91       7121.05       157.09 o                         
  -3   7   2       1755.18       2115.61       134.40 o                         
  -1   7   2       7157.02       7318.39       139.96 o                         
   1   7   2      13001.99      14302.87       195.78 o                         
   3   7   2      19586.07      21252.64       153.32 o                         
   5   7   2       7282.33       7273.89       110.69 o                         
   7   7   2       4939.99       4924.06       106.61 o                         
   9   7   2       9410.65       9749.55       141.83 o                         
  11   7   2        122.79         73.89        90.42 o                         
  13   7   2        399.22        548.64       108.01 o                         
  15   7   2        799.50        667.15        98.19 o                         
  17   7   2        311.96        232.54        85.02 o                         
  19   7   2        172.40        216.78        82.74 o                         
  21   7   2        751.45        671.37       145.24 o                         
  23   7   2       1052.59       1031.05       108.08 o                         
  25   7   2        651.86        683.47       147.45 o                         
  27   7   2        263.34         54.89       105.98 o                         
  29   7   2        157.84         99.62        90.70 o                         
 -28   8   2         46.60         70.48        98.56 o                         
 -26   8   2         73.18        207.48       101.76 o                         
 -24   8   2         94.10         62.97        97.25 o                         
 -22   8   2          2.53         -8.97        91.22 o                         
 -20   8   2        103.49        160.38       100.25 o                         
 -18   8   2        954.87        918.57       114.49 o                         
 -16   8   2         47.46         69.31        98.97 o                         
 -14   8   2        415.61        485.39        92.98 o                         
 -12   8   2        137.12        123.26        89.53 o                         
 -10   8   2         78.82        144.28        77.73 o                         
  -8   8   2       1059.38       1046.91        86.19 o                         
  -6   8   2        224.18        205.33        86.43 o                         
  -4   8   2          2.25         84.96       107.97 o                         
  -2   8   2        371.33        562.52       110.36 o                         
   0   8   2        252.11        398.24        91.90 o                         
   2   8   2        952.19       1045.46       126.89 o                         
   4   8   2         55.77         41.43        74.05 o                         
   6   8   2       1410.88       1676.66        85.19 o                         
   8   8   2         26.80        130.51       117.96 o                         
  10   8   2       1123.26       1295.08       114.58 o                         
  12   8   2        133.90        156.94       103.51 o                         
  14   8   2       2064.74       2039.71       105.95 o                         
  16   8   2        143.82         55.38        82.57 o                         
  18   8   2         25.64        -38.74        84.34 o                         
  20   8   2          1.69        -92.48        92.48 o                         
  22   8   2          0.03        -77.41        77.41 o                         
  24   8   2         43.74        176.14        99.69 o                         
  26   8   2          0.89        -99.07        99.07 o                         
  28   8   2          4.55         10.22        96.52 o                         
 -25   9   2          0.01        113.49        95.17 o                         
 -23   9   2        177.65        -18.19       103.51 o                         
 -21   9   2          6.18        253.96       112.58 o                         
 -19   9   2        869.83       1027.73       167.21 o                         
 -17   9   2       1416.99       1253.82       114.05 o                         
 -15   9   2        847.20       1012.75       113.58 o                         
 -13   9   2       1283.25       1372.88       107.65 o                         
 -11   9   2        123.95        155.30        82.09 o                         
  -9   9   2        830.06        787.60       103.19 o                         
  -7   9   2        123.11        158.47        93.27 o                         
  -5   9   2          0.74         17.10       106.00 o                         
  -3   9   2       1105.06       1190.97        90.25 o                         
  -1   9   2       1455.00       1653.67       130.18 o                         
   1   9   2       3590.03       3826.48       134.35 o                         
   3   9   2       3448.19       3688.40       136.05 o                         
   5   9   2       1653.61       1677.52        85.45 o                         
   7   9   2       3367.67       3516.04       123.39 o                         
   9   9   2        708.57        853.41       103.90 o                         
  11   9   2        379.52        436.01        95.70 o                         
  13   9   2        372.50        426.51        84.52 o                         
  15   9   2        490.03        337.72       104.66 o                         
  17   9   2       1577.93       1665.62       108.30 o                         
  19   9   2        369.91        547.54       103.59 o                         
  21   9   2        413.65        450.15       105.95 o                         
  23   9   2        600.59        558.87       113.09 o                         
  25   9   2        543.09        557.39       103.10 o                         
 -24  10   2        669.77        434.35       132.83 o                         
 -22  10   2        127.09        -30.68       125.83 o                         
 -20  10   2        674.72        650.69       104.83 o                         
 -18  10   2       1160.72       1096.79       111.19 o                         
 -16  10   2       1596.78       1793.49       122.29 o                         
 -14  10   2       1727.20       1844.87       119.27 o                         
 -12  10   2       1509.44       1710.00       238.37 o                         
 -10  10   2        458.21        516.01       110.58 o                         
  -8  10   2        198.52        195.29        93.52 o                         
  -6  10   2        533.75        577.87        78.53 o                         
  -4  10   2        322.91        348.39        89.23 o                         
  -2  10   2       4277.97       3961.08       549.14 o                         
   0  10   2       1461.53       1724.99       131.43 o                         
   2  10   2       6007.50       6713.80       163.66 o                         
   4  10   2       6555.52       6773.03       151.53 o                         
   6  10   2       6488.61       6994.92       118.06 o                         
   8  10   2       3864.87       4110.99       148.10 o                         
  10  10   2        469.78        477.57        80.78 o                         
  12  10   2        735.01        537.91       101.47 o                         
  14  10   2         58.41        138.36       102.39 o                         
  16  10   2          1.61         -3.36        98.92 o                         
  18  10   2        325.65         62.34        99.71 o                         
  20  10   2         71.94          6.33        98.17 o                         
  22  10   2        303.96        121.52       106.58 o                         
  24  10   2        499.94        346.04       160.83 o                         
 -21  11   2          6.24         42.88       106.84 o                         
 -19  11   2        216.39        123.86       136.73 o                         
 -17  11   2        147.44         81.09       101.94 o                         
 -15  11   2        390.35        105.55       254.59 o                         
 -13  11   2          1.66        116.49       104.87 o                         
 -11  11   2        303.04        134.62       108.21 o                         
  -9  11   2         33.38        134.07       109.65 o                         
  -7  11   2        638.24        619.66       116.10 o                         
  -5  11   2         99.11         44.31        80.05 o                         
  -3  11   2        885.75        967.05       125.00 o                         
  -1  11   2        218.72        229.86        96.17 o                         
   1  11   2        975.13       1040.43        99.96 o                         
   3  11   2         11.64         85.57       122.05 o                         
   5  11   2         46.88         97.46        85.86 o                         
   7  11   2        266.31        280.64       111.73 o                         
   9  11   2        865.92        930.79       104.52 o                         
  11  11   2       1206.14       1320.51        79.45 o                         
  13  11   2         30.79        -62.50        80.06 o                         
  15  11   2        121.21        205.31        97.54 o                         
  17  11   2        109.26         91.68        99.98 o                         
  19  11   2          2.46        -72.94        88.15 o                         
  21  11   2         10.44         30.16       108.71 o                         
 -18  12   2        226.60        149.75        95.48 o                         
 -16  12   2         43.65        -27.10       119.24 o                         
 -14  12   2        316.41        295.83        99.85 o                         
 -12  12   2       1366.62       1316.93       111.97 o                         
 -10  12   2        195.06        202.05       112.14 o                         
  -8  12   2         17.14         27.37        80.60 o                         
  -6  12   2        568.89        508.18       101.24 o                         
  -4  12   2         44.20        -13.93        77.71 o                         
  -2  12   2        939.02        784.33        90.96 o                         
   0  12   2        654.77        463.58       109.39 o                         
   2  12   2         70.30         85.76        81.75 o                         
   4  12   2        346.41        210.81        91.46 o                         
   6  12   2        385.17        382.88       116.42 o                         
   8  12   2        837.41        786.23       145.87 o                         
  10  12   2          1.27        154.26       121.92 o                         
  12  12   2         88.75         13.72       108.20 o                         
  14  12   2          0.69         39.19        84.19 o                         
  16  12   2         99.82        136.35        79.36 o                         
  18  12   2         53.96        142.83        90.05 o                         
 -15  13   2        459.82        240.93       122.04 o                         
 -13  13   2        165.15         43.14       108.97 o                         
 -11  13   2        411.73        156.76       255.47 o                         
  -9  13   2        309.15        146.30        87.09 o                         
  -7  13   2          0.25         12.63        77.32 o                         
  -5  13   2        225.44        224.87        74.32 o                         
  -3  13   2        282.98        193.43        78.09 o                         
  -1  13   2        195.52        180.15        80.50 o                         
   1  13   2        532.57        534.86        84.66 o                         
   3  13   2       2809.85       2814.33       122.95 o                         
   5  13   2        597.48        563.13       100.71 o                         
   7  13   2        515.71        645.06       114.10 o                         
   9  13   2        223.24        255.35       121.36 o                         
  11  13   2        242.57         62.69       104.74 o                         
  13  13   2         61.97         14.72       104.84 o                         
  15  13   2         10.62         29.62        87.18 o                         
  -8  14   2          3.76        -59.77       112.96 o                         
  -6  14   2         54.90         75.38        72.39 o                         
  -4  14   2        214.89         65.12        76.17 o                         
  -2  14   2        101.76         17.70        81.64 o                         
   0  14   2        448.61        532.23       118.41 o                         
   2  14   2        525.81        372.91       128.35 o                         
   4  14   2        633.80        370.31       105.22 o                         
   6  14   2        354.19        256.42       103.78 o                         
   8  14   2        650.71        458.28       113.31 o                         
 -33   1   3         54.72        158.11        85.33 o                         
 -31   1   3          5.53         53.93        78.91 o                         
 -29   1   3        123.90        281.72        90.68 o                         
 -27   1   3        365.29        399.24       112.81 o                         
 -25   1   3       1041.21       1200.20        79.03 o                         
 -23   1   3        389.80        510.83        69.03 o                         
 -21   1   3       1328.76       1509.18        72.60 o                         
 -19   1   3        263.18        211.37        59.53 o                         
 -17   1   3       1758.40       1782.91        72.33 o                         
 -15   1   3       3035.94       3036.85        75.65 o                         
 -13   1   3       4147.70       4231.20        76.79 o                         
 -11   1   3       1631.67       1687.86        75.42 o                         
  -9   1   3        425.59        423.94        59.33 o                         
  -7   1   3       9537.49       8802.83        98.44 o                         
  -5   1   3      26650.25      24212.05       166.73 o                         
  -3   1   3      35510.14      31222.09       237.91 o                         
  -1   1   3      19640.99      16462.51       630.93 o                         
   1   1   3      19287.75      17879.16       248.83 o                         
   3   1   3        133.49        178.38        64.79 o                         
   5   1   3      21780.14      20536.79       297.92 o                         
   7   1   3       8007.54       7609.45       193.18 o                         
   9   1   3       3249.30       2634.05       100.18 o                         
  11   1   3       3086.98       2605.10       103.68 o                         
  13   1   3       2440.45       1904.98       105.34 o                         
  15   1   3       3503.23       3234.52       114.48 o                         
  17   1   3       4177.30       4253.20       198.23 o                         
  19   1   3       6763.49       7159.00       115.63 o                         
  21   1   3        479.05        601.76       107.95 o                         
  23   1   3        176.79        153.06        74.32 o                         
  25   1   3        788.49        767.02       108.84 o                         
  27   1   3          3.66         80.55       108.37 o                         
  29   1   3          8.79        113.21       101.37 o                         
  31   1   3         29.38        -38.89       116.95 o                         
  33   1   3        129.64        209.07       111.18 o                         
 -32   2   3        312.79        208.67        82.52 o                         
 -30   2   3         12.76         53.52        75.22 o                         
 -28   2   3       1194.52       1152.29       100.19 o                         
 -26   2   3        663.55        775.93        82.56 o                         
 -24   2   3       1792.86       2188.65       101.07 o                         
 -22   2   3       1893.32       2096.10        76.79 o                         
 -20   2   3       2645.76       2893.21        82.34 o                         
 -18   2   3        970.22        937.77        63.10 o                         
 -16   2   3        455.25        546.27        61.15 o                         
 -14   2   3       1785.46       1930.02        66.78 o                         
 -12   2   3        537.38        545.47        68.23 o                         
 -10   2   3       5559.70       5259.89       103.06 o                         
  -8   2   3      40777.60      37776.74       380.17 o                         
  -6   2   3      43057.69      39662.74       290.89 o                         
  -4   2   3      36661.55      32757.39       242.25 o                         
  -2   2   3      38613.57      36080.12       418.88 o                         
   0   2   3      18518.02      17200.20       178.85 o                         
   2   2   3      15706.09      13767.89       180.52 o                         
   4   2   3      32607.00      31677.67       619.32 o                         
   6   2   3        702.53        802.83        97.20 o                         
   8   2   3       3696.73       3267.98       124.95 o                         
  10   2   3       1896.90       1588.31        82.44 o                         
  12   2   3      13531.41      13875.74       145.48 o                         
  14   2   3      22222.78      21855.67       191.42 o                         
  16   2   3      10073.94      10721.52       250.19 o                         
  18   2   3       3287.73       3503.29        94.16 o                         
  20   2   3       3445.47       3403.48        80.66 o                         
  22   2   3       4201.12       4251.49       157.02 o                         
  24   2   3        368.87        280.19        93.70 o                         
  26   2   3        193.36        148.03       103.73 o                         
  28   2   3        134.40        123.48       119.56 o                         
  30   2   3         37.72         18.72        84.95 o                         
  32   2   3        215.32        147.60       111.72 o                         
 -33   3   3        112.34         78.65        83.63 o                         
 -31   3   3          9.76          8.49        69.46 o                         
 -29   3   3        371.39        395.17        92.96 o                         
 -27   3   3         83.54         65.62        66.83 o                         
 -25   3   3          2.87         12.21        69.55 o                         
 -23   3   3        647.09        748.65        80.49 o                         
 -21   3   3        298.06        251.50        67.80 o                         
 -19   3   3         15.98        -29.60        66.18 o                         
 -17   3   3        756.73        839.81        73.31 o                         
 -15   3   3        233.46        261.86        65.89 o                         
 -13   3   3        962.40       1039.40        67.38 o                         
 -11   3   3      14316.83      15070.79       142.95 o                         
  -9   3   3         90.67        147.26        64.71 o                         
  -7   3   3       1332.39       1324.12        67.11 o                         
  -5   3   3       3122.97       3097.73        89.33 o                         
  -3   3   3        516.80        467.69        63.36 o                         
  -1   3   3        327.51        454.58        81.11 o                         
   1   3   3       1089.38       1055.97        89.39 o                         
   3   3   3        902.30        892.48        75.11 o                         
   5   3   3          1.77         54.82        77.02 o                         
   7   3   3        602.82        735.53        97.64 o                         
   9   3   3       7660.40       8785.64       157.81 o                         
  11   3   3      22720.68      23978.88       200.73 o                         
  13   3   3       4779.89       5811.23       108.87 o                         
  15   3   3       1174.45       1289.07       138.24 o                         
  17   3   3       2854.21       2780.05       111.76 o                         
  19   3   3       2094.19       2017.40        97.37 o                         
  21   3   3        124.45         22.61        65.50 o                         
  23   3   3         73.29         87.32        65.32 o                         
  25   3   3         75.16        110.11        85.42 o                         
  27   3   3         32.65          7.47        84.61 o                         
  29   3   3          2.93        -48.08        85.12 o                         
  31   3   3         15.36        -62.02       115.78 o                         
 -32   4   3         14.72        -32.89        81.67 o                         
 -30   4   3        131.59         96.21        79.61 o                         
 -28   4   3         19.48         75.00        73.37 o                         
 -26   4   3        126.13        156.78        84.81 o                         
 -24   4   3        622.41        721.31        71.84 o                         
 -22   4   3       2515.56       2628.38       104.16 o                         
 -20   4   3        539.72        485.74       128.40 o                         
 -18   4   3         19.75         37.66        68.55 o                         
 -16   4   3       4207.44       4169.07        91.01 o                         
 -14   4   3          6.65         36.21        66.74 o                         
 -12   4   3       6500.79       6877.82       118.56 o                         
 -10   4   3      10711.59      10739.47       114.26 o                         
  -8   4   3      24508.70      25056.28       464.56 o                         
  -6   4   3        713.53        482.11        60.81 o                         
  -4   4   3       7522.42       6518.96       104.89 o                         
  -2   4   3       6577.27       5852.19       123.76 o                         
   0   4   3      17071.51      15781.94       183.99 o                         
   2   4   3       1771.83       1638.51        80.41 o                         
   4   4   3        441.53        490.56        77.53 o                         
   6   4   3          2.72         64.51        79.11 o                         
   8   4   3        892.13       1127.88        93.56 o                         
  10   4   3         77.13         91.41        81.20 o                         
  12   4   3      15616.66      15397.21       154.95 o                         
  14   4   3       2765.91       3022.09        97.58 o                         
  16   4   3       3451.10       3536.38        94.50 o                         
  18   4   3       7459.11       7443.88       134.50 o                         
  20   4   3       4283.86       4381.60       134.26 o                         
  22   4   3          7.33        -74.28        74.28 o                         
  24   4   3        435.68        346.55        97.12 o                         
  26   4   3        531.64        555.43        74.98 o                         
  28   4   3          1.69         -8.23        88.58 o                         
  30   4   3        167.07        140.21        86.29 o                         
  32   4   3         27.18        -19.29       124.08 o                         
 -31   5   3        177.70          1.07        84.89 o                         
 -29   5   3         41.85         72.74        95.10 o                         
 -27   5   3        210.24        330.58       125.44 o                         
 -25   5   3        883.41       1006.95       102.79 o                         
 -23   5   3       2668.31       2775.51       154.38 o                         
 -21   5   3        281.56         49.19       101.21 o                         
 -19   5   3        714.42        760.12       115.21 o                         
 -17   5   3        441.54        570.66       125.23 o                         
 -15   5   3        466.27        502.80        89.58 o                         
 -13   5   3       2479.98       2762.50        94.37 o                         
 -11   5   3        162.21        220.76        78.06 o                         
  -9   5   3       4091.43       4049.54       100.50 o                         
  -7   5   3      11153.74      10566.44       149.06 o                         
  -5   5   3      21187.12      20866.60       260.50 o                         
  -3   5   3      16359.02      14956.90       177.71 o                         
  -1   5   3      30448.12      28488.09       183.39 o                         
   1   5   3       2744.70       2426.52        81.39 o                         
   3   5   3       7012.46       6816.11       139.00 o                         
   5   5   3         27.71         93.20        84.64 o                         
   7   5   3       1132.94       1090.87        82.85 o                         
   9   5   3       9104.62       9357.49       187.55 o                         
  11   5   3       7443.03       7631.25       134.42 o                         
  13   5   3       5810.81       5664.63       137.26 o                         
  15   5   3       5260.06       5098.89       131.29 o                         
  17   5   3       7626.43       7961.03       138.74 o                         
  19   5   3         84.50        119.85        70.02 o                         
  21   5   3       1322.58       1249.62        92.20 o                         
  23   5   3        198.62        168.51        88.83 o                         
  25   5   3        590.32        382.69        96.21 o                         
  27   5   3          5.24         17.55        81.27 o                         
  29   5   3         17.36        -15.65        85.92 o                         
  31   5   3        148.61        121.69       101.66 o                         
 -30   6   3         74.60        124.62        79.63 o                         
 -28   6   3        126.34        140.81        83.50 o                         
 -26   6   3         26.17         94.82        99.51 o                         
 -24   6   3        622.47        616.85        79.75 o                         
 -22   6   3        302.30        410.71       101.48 o                         
 -20   6   3        234.48        165.91        95.99 o                         
 -18   6   3         50.85        123.83        90.43 o                         
 -16   6   3         44.48        189.13       113.36 o                         
 -14   6   3       3405.60       3409.09       138.31 o                         
 -12   6   3       2020.91       2300.45        99.07 o                         
 -10   6   3       7543.12       8064.68       167.01 o                         
  -8   6   3        528.75        436.67        72.00 o                         
  -6   6   3       2504.38       2354.31        88.71 o                         
  -4   6   3      10084.59      10392.35       150.16 o                         
  -2   6   3        183.43        184.02        79.74 o                         
   0   6   3       8030.65       8945.15       130.66 o                         
   2   6   3       3205.59       3242.88       100.69 o                         
   4   6   3       2080.22       2482.93       139.12 o                         
   6   6   3        165.41        225.56       103.86 o                         
   8   6   3        926.63        977.76        83.63 o                         
  10   6   3         40.33         59.49       109.26 o                         
  12   6   3       1189.64       1029.45       144.88 o                         
  14   6   3         77.16          8.78       112.54 o                         
  16   6   3       3835.99       3778.80       417.81 o                         
  18   6   3         28.62        104.98        78.12 o                         
  20   6   3       5221.27       5102.98       122.96 o                         
  22   6   3        352.17        319.04        83.84 o                         
  24   6   3        382.99        447.30       106.52 o                         
  26   6   3        178.91         38.16        93.79 o                         
  28   6   3          9.41        -63.26        97.90 o                         
  30   6   3          1.52         77.68        92.78 o                         
 -29   7   3          3.28        -62.68        97.87 o                         
 -27   7   3        316.94         88.81       100.82 o                         
 -25   7   3        218.12        175.97       127.43 o                         
 -23   7   3         29.55          6.04        87.37 o                         
 -21   7   3         81.91         86.03        90.92 o                         
 -19   7   3        118.61        277.34       124.80 o                         
 -17   7   3       1379.26       1521.45       102.00 o                         
 -15   7   3          9.58         32.18        80.66 o                         
 -13   7   3         52.10        145.66        79.90 o                         
 -11   7   3         28.12         18.82        72.38 o                         
  -9   7   3        310.10        365.53        72.50 o                         
  -7   7   3       3275.66       3109.57       189.10 o                         
  -5   7   3       4153.62       3770.50        91.73 o                         
  -3   7   3       1714.09       1437.68       107.14 o                         
  -1   7   3        404.04        549.59        78.07 o                         
   1   7   3        919.47        852.78       104.24 o                         
   3   7   3       3835.06       3954.41       142.49 o                         
   5   7   3         36.36         67.88        89.34 o                         
   7   7   3        889.00        850.89        80.49 o                         
   9   7   3        719.40        924.67        88.64 o                         
  11   7   3       1089.46       1210.90       100.22 o                         
  13   7   3        733.44        842.38        95.30 o                         
  15   7   3         36.50        -51.98       102.70 o                         
  17   7   3        285.01        184.52        99.54 o                         
  19   7   3       1273.14       1383.71       109.59 o                         
  21   7   3          6.17          2.90        81.83 o                         
  23   7   3         36.19         -8.05        81.83 o                         
  25   7   3         31.68         19.36        80.23 o                         
  27   7   3         22.65         61.62        94.57 o                         
  29   7   3        115.43        -63.04        90.18 o                         
 -28   8   3         12.35        -97.56        97.56 o                         
 -26   8   3        156.30         45.45       102.70 o                         
 -24   8   3       1489.62       1411.17       159.59 o                         
 -22   8   3        808.89        919.17       129.05 o                         
 -20   8   3       1197.84       1178.83       115.82 o                         
 -18   8   3       1174.12       1265.82       178.47 o                         
 -16   8   3        260.86        165.27        93.66 o                         
 -14   8   3          5.38        -12.06        91.18 o                         
 -12   8   3       1172.05       1174.37        90.20 o                         
 -10   8   3       2686.26       2888.52       103.56 o                         
  -8   8   3       1564.00       1720.47       111.94 o                         
  -6   8   3       8168.75       8257.59       207.62 o                         
  -4   8   3      10340.96      10335.98       159.59 o                         
  -2   8   3      14042.70      14876.85       466.14 o                         
   0   8   3      11411.77      12460.13       369.70 o                         
   2   8   3       3594.51       3674.75       111.56 o                         
   4   8   3        207.56        229.05        89.18 o                         
   6   8   3        864.67        964.38        94.23 o                         
   8   8   3          8.72        -37.77        76.16 o                         
  10   8   3       2199.87       2094.04       163.58 o                         
  12   8   3       1551.41       1662.80       103.19 o                         
  14   8   3       5124.83       5014.85       120.45 o                         
  16   8   3       2601.17       3016.70        93.50 o                         
  18   8   3       1952.85       2181.58       102.66 o                         
  20   8   3       1756.66       1711.04       109.26 o                         
  22   8   3        882.18        745.49        99.96 o                         
  24   8   3          4.02        -76.71        80.79 o                         
  26   8   3        180.10         36.63       103.86 o                         
 -25   9   3        119.00         -6.49       237.93 o                         
 -23   9   3         25.40        -35.11        99.76 o                         
 -21   9   3         72.41         68.78       126.85 o                         
 -19   9   3         10.43        229.74       284.01 o                         
 -17   9   3         53.76        146.24       113.08 o                         
 -15   9   3         14.93        110.08       101.70 o                         
 -13   9   3        473.55        536.08       112.93 o                         
 -11   9   3       2041.52       2034.15        99.74 o                         
  -9   9   3       1102.75       1183.63        94.88 o                         
  -7   9   3       1456.43       1585.53        86.92 o                         
  -5   9   3       7663.54       8101.62       162.78 o                         
  -3   9   3       2514.54       2923.21       128.57 o                         
  -1   9   3        294.31        335.78        86.89 o                         
   1   9   3        769.02        777.89        96.73 o                         
   3   9   3       3019.46       3042.25       127.00 o                         
   5   9   3        873.44        929.14        94.63 o                         
   7   9   3         53.56         87.99        95.87 o                         
   9   9   3       1582.23       1688.28       101.48 o                         
  11   9   3        289.01        400.53       153.48 o                         
  13   9   3        638.58        852.28       207.36 o                         
  15   9   3        865.20        756.63        88.70 o                         
  17   9   3       1262.40       1349.62       104.84 o                         
  19   9   3        656.02        532.29        85.05 o                         
  21   9   3        790.19        701.65        87.18 o                         
  23   9   3        198.01        229.79        83.20 o                         
  25   9   3         17.01         -5.62        81.70 o                         
 -24  10   3        105.46         21.56        98.94 o                         
 -22  10   3        105.21         96.95       115.29 o                         
 -20  10   3         19.30       -111.39       111.39 o                         
 -18  10   3        181.19         83.04       178.82 o                         
 -16  10   3        107.43        128.38       103.01 o                         
 -14  10   3        506.52        253.28        98.99 o                         
 -12  10   3        108.52        135.17        90.73 o                         
 -10  10   3         29.91         38.93        93.11 o                         
  -8  10   3         31.83         55.86        75.17 o                         
  -6  10   3       1546.40       1350.96        88.45 o                         
  -4  10   3        292.61        138.80        96.67 o                         
  -2  10   3        549.12        523.00        98.92 o                         
   0  10   3        542.58        605.50       115.57 o                         
   2  10   3       1974.34       2278.03       134.50 o                         
   4  10   3         13.90        -57.67       120.14 o                         
   6  10   3         40.94         29.81       102.76 o                         
   8  10   3        104.33         29.47       120.03 o                         
  10  10   3          3.00        -64.69       165.35 o                         
  12  10   3        134.68        123.35       105.01 o                         
  14  10   3        495.57        551.01        86.90 o                         
  16  10   3          4.77        -83.75        83.75 o                         
  18  10   3         14.98         60.64        80.54 o                         
  20  10   3         65.34        -49.11        96.56 o                         
  22  10   3         65.43         -5.89       104.44 o                         
  24  10   3         20.30        131.07        95.59 o                         
 -21  11   3        364.69        216.03       103.67 o                         
 -19  11   3        273.65        125.90       102.89 o                         
 -17  11   3         52.94         64.21       101.06 o                         
 -15  11   3         30.10        -82.60       103.34 o                         
 -13  11   3        140.21        141.87        99.88 o                         
 -11  11   3        868.97        932.53       108.45 o                         
  -9  11   3        922.28        923.68       112.52 o                         
  -7  11   3        339.11        315.14        77.62 o                         
  -5  11   3       3006.19       2903.64       100.43 o                         
  -3  11   3       4150.67       4341.72       113.99 o                         
  -1  11   3        329.33        305.69       111.84 o                         
   1  11   3       1062.17       1019.19       126.95 o                         
   3  11   3        243.51        306.39        86.66 o                         
   5  11   3         72.16         92.44        96.51 o                         
   7  11   3        571.33        774.62       122.05 o                         
   9  11   3        132.77        334.07       138.59 o                         
  11  11   3        170.36        198.25        92.94 o                         
  13  11   3       1450.66       1343.76       122.73 o                         
  15  11   3       2353.65       2164.24       115.54 o                         
  17  11   3        330.67        427.98        97.74 o                         
  19  11   3        257.16         20.02       102.50 o                         
  21  11   3         98.44        132.78        86.21 o                         
 -18  12   3        154.38        -34.32       108.25 o                         
 -16  12   3          5.41         54.32       129.45 o                         
 -14  12   3         27.67        -87.11       138.95 o                         
 -12  12   3         33.44        -84.34       109.26 o                         
 -10  12   3        709.36        931.04       114.49 o                         
  -8  12   3       2211.01       1655.74       208.15 o                         
  -6  12   3        445.88        260.91       136.55 o                         
  -4  12   3       1097.30       1093.96        83.75 o                         
  -2  12   3       1559.67       1583.68       128.53 o                         
   0  12   3       1831.14       1998.94       121.32 o                         
   2  12   3       1637.80       1856.21       130.37 o                         
   4  12   3         10.41        -49.33       100.10 o                         
   6  12   3         21.65         94.02       122.29 o                         
   8  12   3        351.71        314.88       104.13 o                         
  10  12   3        287.37        300.37       281.17 o                         
  12  12   3        483.84        488.35       134.16 o                         
  14  12   3        474.48        368.47       199.56 o                         
  16  12   3        418.38        131.88       106.21 o                         
  18  12   3        550.62        209.32       174.30 o                         
 -13  13   3        129.71          3.53       104.86 o                         
 -11  13   3         25.81        -82.33        89.05 o                         
  -9  13   3        287.38        301.15       120.72 o                         
  -7  13   3        113.80         23.45        84.14 o                         
  -5  13   3          1.88        -84.31        94.01 o                         
  -3  13   3          0.24        -34.10        93.63 o                         
  -1  13   3         31.63          2.31        94.69 o                         
   1  13   3         17.49        -16.52        86.29 o                         
   3  13   3        102.07         75.49        85.60 o                         
   5  13   3        180.47        206.94       100.26 o                         
   7  13   3         35.06          6.28        97.51 o                         
   9  13   3        238.17        150.13       104.09 o                         
  11  13   3        121.14        121.85       101.95 o                         
  13  13   3          4.18         26.63       106.77 o                         
  -8  14   3        176.56        132.57        97.42 o                         
  -6  14   3        580.27        347.52        82.37 o                         
  -4  14   3        829.03        578.93        88.37 o                         
  -2  14   3        335.17        231.63       116.32 o                         
   0  14   3        131.29          9.82       103.80 o                         
   2  14   3        243.83        208.35       101.14 o                         
   4  14   3          2.30        -70.15        99.36 o                         
   6  14   3          2.83          8.55        94.80 o                         
   8  14   3          9.34        -67.52       145.15 o                         
 -32   0   4        201.63        279.24       105.98 o                         
 -30   0   4        325.66        473.17       116.13 o                         
 -28   0   4        889.91       1204.77       106.89 o                         
 -26   0   4        470.21        207.50       108.17 o                         
 -24   0   4        742.83        741.45        93.19 o                         
 -22   0   4        803.55        860.89        89.74 o                         
 -20   0   4       1112.93        984.62        93.07 o                         
 -18   0   4      17846.87      18055.07       475.68 o                         
 -16   0   4       2242.77       2474.45       285.16 o                         
 -14   0   4      12949.05      13036.15       147.00 o                         
 -12   0   4       7764.70       7872.76       126.80 o                         
 -10   0   4       3012.98       2517.56        97.06 o                         
  -8   0   4      27565.37      25743.87       196.77 o                         
  -6   0   4       4243.13       3248.89       101.19 o                         
  -4   0   4       2953.07       2619.23        92.49 o                         
  -2   0   4       7870.45       7855.95       123.18 o                         
   0   0   4       3147.12       2820.94        93.67 o                         
   2   0   4       3886.86       3113.33       117.59 o                         
   4   0   4      45205.49      41208.62       345.42 o                         
   8   0   4      28879.78      25354.19       285.51 o                         
  10   0   4      27830.51      27432.54       304.83 o                         
  12   0   4      33849.47      34406.80       334.25 o                         
  14   0   4        182.55        172.62       119.81 o                         
  16   0   4        208.15        286.93       123.53 o                         
  18   0   4       1057.12       1152.69       169.08 o                         
  20   0   4        366.34        383.85       111.38 o                         
  22   0   4       1714.29       1900.06       124.68 o                         
  24   0   4         18.11        -39.06       114.91 o                         
  26   0   4        925.17       1154.99       164.47 o                         
  28   0   4       1174.46       1296.95       183.96 o                         
  30   0   4        376.72        135.76       177.94 o                         
  32   0   4        381.39        135.22       182.19 o                         
 -33   1   4         29.07         80.90        87.05 o                         
 -31   1   4          7.17         24.27        76.24 o                         
 -29   1   4        265.49        352.12        80.03 o                         
 -27   1   4        227.87        100.04        73.88 o                         
 -25   1   4          4.46        -57.80        69.61 o                         
 -23   1   4         11.65        -41.50        56.43 o                         
 -21   1   4        381.55        522.64        64.68 o                         
 -19   1   4          7.60         56.48        61.56 o                         
 -17   1   4       2489.59       2605.19        80.40 o                         
 -15   1   4       3237.88       3211.44        84.36 o                         
 -13   1   4        183.53        157.64        54.24 o                         
 -11   1   4       7205.38       7187.10        88.64 o                         
  -9   1   4      19941.29      19200.30       147.25 o                         
  -7   1   4       4866.00       4327.09        89.66 o                         
  -5   1   4      10634.60      11473.26       117.60 o                         
  -3   1   4       5664.98       5659.62       134.16 o                         
  -1   1   4        682.53        729.64        63.40 o                         
   1   1   4       4958.25       4862.23       110.04 o                         
   3   1   4      17358.97      14810.73       151.99 o                         
   5   1   4       6060.26       5406.86       161.99 o                         
   7   1   4       3709.85       2962.25        99.57 o                         
   9   1   4       1194.30        765.38        83.87 o                         
  11   1   4       5317.91       5372.75       225.97 o                         
  13   1   4       5293.51       5403.36       128.37 o                         
  15   1   4       1766.94       1710.71       109.00 o                         
  17   1   4         27.39        -61.51        92.78 o                         
  19   1   4        224.85        342.40        82.64 o                         
  21   1   4          2.26         -3.33        68.95 o                         
  23   1   4        926.43        968.40        74.77 o                         
  25   1   4       1261.16       1208.45       101.24 o                         
  27   1   4         56.48         84.41       103.04 o                         
  29   1   4         18.43        108.64        98.26 o                         
  31   1   4        116.62         75.18       105.77 o                         
  33   1   4         24.79         -0.71       147.81 o                         
 -32   2   4         93.85         35.44       101.59 o                         
 -30   2   4        273.58        240.23        93.64 o                         
 -28   2   4         57.06        211.06        86.37 o                         
 -26   2   4        412.02        600.46        89.70 o                         
 -24   2   4        619.25        485.36        60.27 o                         
 -22   2   4        199.39        240.53        63.88 o                         
 -20   2   4        109.11         61.99        69.32 o                         
 -18   2   4         84.10         48.00        56.40 o                         
 -16   2   4        217.36        151.64        64.34 o                         
 -14   2   4       7853.55       7731.40       104.86 o                         
 -12   2   4        287.44        279.75        65.27 o                         
 -10   2   4       2124.86       2078.37        63.87 o                         
  -8   2   4        868.73        827.76        59.29 o                         
  -6   2   4        143.00        234.38        50.30 o                         
  -4   2   4        127.88        263.75        50.65 o                         
  -2   2   4         63.22        204.87        54.57 o                         
   0   2   4        263.48        394.81        67.91 o                         
   2   2   4        741.53        707.41        80.15 o                         
   4   2   4       1861.68       1884.84        93.70 o                         
   6   2   4      10698.60      10444.36       266.82 o                         
   8   2   4       4330.75       4139.84       112.22 o                         
  10   2   4         48.13        110.91        86.58 o                         
  12   2   4       2263.18       2170.71       164.20 o                         
  14   2   4       2423.83       2574.83       113.12 o                         
  16   2   4        139.02        158.23        96.63 o                         
  18   2   4         13.53         -8.16        85.35 o                         
  20   2   4        671.87        600.08       102.36 o                         
  22   2   4        793.68        787.34        85.82 o                         
  24   2   4        290.86        292.92       101.57 o                         
  26   2   4        325.81        404.70        92.03 o                         
  28   2   4          2.04        -71.72       119.89 o                         
  30   2   4        142.02        -61.89       120.25 o                         
  32   2   4          7.78          1.42       100.42 o                         
 -31   3   4         10.81         58.26        73.82 o                         
 -29   3   4        521.43        538.97        87.68 o                         
 -27   3   4        103.24        174.67        74.45 o                         
 -25   3   4          7.25          0.54        60.88 o                         
 -23   3   4          3.45        -44.56        64.27 o                         
 -21   3   4        221.61        175.95        69.53 o                         
 -19   3   4       1656.80       1417.68        77.54 o                         
 -17   3   4       2284.57       2216.92        91.19 o                         
 -15   3   4       2440.86       2380.13        87.95 o                         
 -13   3   4       8668.96       8128.44       109.86 o                         
 -11   3   4       6476.42       6106.87       105.25 o                         
  -9   3   4      14961.09      14312.71       115.65 o                         
  -7   3   4        348.02        202.50        52.74 o                         
  -5   3   4      12594.98      11416.18       139.50 o                         
  -3   3   4       1984.42       1790.94        95.30 o                         
  -1   3   4       3288.47       3469.79        81.71 o                         
   1   3   4      20521.90      20183.52       339.48 o                         
   3   3   4       9075.41       7809.50       133.80 o                         
   5   3   4      19276.06      17982.89       347.37 o                         
   7   3   4       5053.33       4139.57       118.14 o                         
   9   3   4       7655.12       7344.42       139.52 o                         
  11   3   4      29852.78      30690.99       393.00 o                         
  13   3   4       1641.18       1609.03       106.96 o                         
  15   3   4        467.16        476.37        93.51 o                         
  17   3   4        504.19        458.20        99.90 o                         
  19   3   4        839.68        730.05       104.04 o                         
  21   3   4        576.41        601.22        66.53 o                         
  23   3   4        245.55        208.10       110.23 o                         
  25   3   4        223.68        247.41        88.69 o                         
  27   3   4        666.39        787.35       116.29 o                         
  29   3   4        491.58        129.55       196.72 o                         
  31   3   4        874.29        667.89       126.03 o                         
 -32   4   4          6.28        -18.56        96.50 o                         
 -30   4   4         71.90        118.53        74.95 o                         
 -28   4   4        419.61        481.58        75.36 o                         
 -26   4   4        169.12        232.74        84.94 o                         
 -24   4   4          0.96         75.69        64.60 o                         
 -22   4   4       1714.82       1767.88       148.83 o                         
 -20   4   4         23.90         82.39        72.30 o                         
 -18   4   4         68.37        103.74        59.58 o                         
 -16   4   4       5697.81       5478.21        93.90 o                         
 -14   4   4       6037.11       5994.21       105.16 o                         
 -12   4   4       3775.96       3534.89        96.46 o                         
 -10   4   4      17304.01      17535.40       171.26 o                         
  -8   4   4      10995.92      10781.61       155.57 o                         
  -6   4   4       3056.67       2699.27        97.02 o                         
  -4   4   4       1098.61       1331.37        68.91 o                         
  -2   4   4      10426.93      10923.44       112.85 o                         
   0   4   4        303.52        269.37        71.17 o                         
   2   4   4       9339.59       8335.74       137.20 o                         
   4   4   4       5752.39       5155.09        99.47 o                         
   6   4   4      14401.90      14154.99       238.64 o                         
   8   4   4      13688.92      13465.90       321.05 o                         
  10   4   4      24507.20      25193.74       226.51 o                         
  12   4   4        433.34        358.39       107.52 o                         
  14   4   4       3372.74       3461.69       176.29 o                         
  16   4   4       9679.36       9549.37       155.77 o                         
  18   4   4         82.81         70.61        94.96 o                         
  20   4   4        211.24        144.56        77.36 o                         
  22   4   4        858.33        923.47       105.42 o                         
  24   4   4          6.55          5.64        74.47 o                         
  26   4   4       1155.31       1137.65       127.14 o                         
  28   4   4         77.47         56.06        79.74 o                         
  30   4   4         93.35        132.68       129.71 o                         
 -31   5   4        110.30         97.42        91.41 o                         
 -29   5   4         35.96        168.20       109.64 o                         
 -27   5   4         10.53        -64.80        95.29 o                         
 -25   5   4         14.97         28.18        66.78 o                         
 -23   5   4        365.43        414.45        93.16 o                         
 -21   5   4         96.57         27.21        75.75 o                         
 -19   5   4         81.60        171.96        75.64 o                         
 -17   5   4       2773.58       2759.74        72.04 o                         
 -15   5   4         49.14          0.40        60.47 o                         
 -13   5   4        199.90        185.19        65.65 o                         
 -11   5   4        216.58        297.08        69.60 o                         
  -9   5   4       4823.63       4638.99       120.94 o                         
  -7   5   4         14.05         52.13        61.88 o                         
  -5   5   4         78.59        148.56        60.11 o                         
  -3   5   4       4532.22       4981.46       109.27 o                         
  -1   5   4       1366.83       1496.45        93.64 o                         
   1   5   4        819.32       1043.94        77.38 o                         
   3   5   4        346.79        416.65        72.71 o                         
   5   5   4          6.42         72.24        77.73 o                         
   7   5   4       2499.69       2841.07       142.94 o                         
   9   5   4        886.50       1016.43       119.44 o                         
  11   5   4        433.55        379.35        96.66 o                         
  13   5   4        162.34        101.93        98.62 o                         
  15   5   4       1334.57       1339.80        86.31 o                         
  17   5   4       4722.04       4865.50       105.88 o                         
  19   5   4        459.12        380.69        83.60 o                         
  21   5   4         14.75          7.41        82.54 o                         
  23   5   4         51.46         41.44        72.43 o                         
  25   5   4        235.09        210.59        73.77 o                         
  27   5   4         60.66         58.14        83.86 o                         
  29   5   4          0.84        -18.68       121.59 o                         
  31   5   4          1.12        -36.69       142.67 o                         
 -30   6   4        225.29        131.61       151.39 o                         
 -28   6   4        721.75        420.85       163.85 o                         
 -26   6   4         12.95         56.64        87.08 o                         
 -24   6   4        130.32        179.96        91.19 o                         
 -22   6   4        418.92        487.13        95.71 o                         
 -20   6   4        146.03       -111.61       117.29 o                         
 -18   6   4       1937.05       1920.86       109.28 o                         
 -16   6   4      15622.58      15368.36       167.42 o                         
 -14   6   4       2695.73       2643.96        88.49 o                         
 -12   6   4        484.46        471.37        68.74 o                         
 -10   6   4       5379.92       5090.11        99.46 o                         
  -8   6   4      14327.88      13894.86       110.57 o                         
  -6   6   4       1766.55       1567.47        75.81 o                         
  -4   6   4        520.69        438.23        67.14 o                         
  -2   6   4         76.87        189.46        63.10 o                         
   0   6   4        197.74        223.23        65.93 o                         
   2   6   4       3230.91       3544.26       101.29 o                         
   4   6   4       3702.68       3872.88       120.47 o                         
   6   6   4       8140.30       8102.36       188.86 o                         
   8   6   4       5745.83       5936.22       127.60 o                         
  10   6   4       9292.42       9409.24       195.11 o                         
  12   6   4       6703.21       6959.08       159.13 o                         
  14   6   4       5081.38       5451.91       127.07 o                         
  16   6   4       1137.40       1197.45       231.90 o                         
  18   6   4         26.49        -45.64       104.97 o                         
  20   6   4        873.08        904.53       100.81 o                         
  22   6   4         96.44         38.56        82.45 o                         
  24   6   4        501.83        323.88       109.19 o                         
  26   6   4        289.58        136.32        95.86 o                         
  28   6   4        898.98        624.19       103.81 o                         
  30   6   4        143.85         32.43       140.36 o                         
 -29   7   4         14.43        169.25       143.02 o                         
 -27   7   4        183.42        106.35        98.08 o                         
 -25   7   4         22.14          8.53       103.23 o                         
 -23   7   4        871.79        893.84       106.24 o                         
 -21   7   4        376.54        267.28       124.65 o                         
 -19   7   4         22.51        -89.56       111.87 o                         
 -17   7   4       2782.92       2677.00       143.37 o                         
 -15   7   4        290.62        374.75       113.23 o                         
 -13   7   4       3262.30       3412.30       125.63 o                         
 -11   7   4       3372.39       3524.71       121.58 o                         
  -9   7   4       1111.23       1119.24        73.12 o                         
  -7   7   4       1777.12       1680.58        71.15 o                         
  -5   7   4        168.40         77.65        72.95 o                         
  -3   7   4        133.48        160.41        73.23 o                         
  -1   7   4          6.61         38.05        85.47 o                         
   1   7   4       2569.81       2799.95       103.60 o                         
   3   7   4       8401.27       9184.33       180.21 o                         
   5   7   4       2919.44       2987.69       119.62 o                         
   7   7   4      11207.21      12204.81       231.92 o                         
   9   7   4      11775.98      12398.82       334.61 o                         
  11   7   4       2565.80       2583.98       150.82 o                         
  13   7   4         74.24         82.41       129.02 o                         
  15   7   4        111.65        224.02        98.58 o                         
  17   7   4        488.77        575.46       192.91 o                         
  19   7   4         34.87        -35.79       112.27 o                         
  21   7   4        310.53        328.27        77.57 o                         
  23   7   4       1952.27       1805.04        89.53 o                         
  25   7   4         27.05         -3.42       100.25 o                         
  27   7   4        300.82        225.65       106.63 o                         
 -26   8   4          8.47         89.69       168.10 o                         
 -24   8   4          5.20          7.39        97.67 o                         
 -22   8   4         88.38         98.31        99.44 o                         
 -20   8   4          4.49        -28.92        94.79 o                         
 -18   8   4         36.78         63.02       109.48 o                         
 -16   8   4        448.26        416.03       103.83 o                         
 -14   8   4        906.43        877.47        80.45 o                         
 -12   8   4         80.47        196.01        84.30 o                         
 -10   8   4        772.91        757.79        84.36 o                         
  -8   8   4       1192.98       1011.97        74.66 o                         
  -6   8   4       1008.93        890.61        72.79 o                         
  -4   8   4        283.22        357.39        84.23 o                         
  -2   8   4       2329.17       2423.30       116.06 o                         
   0   8   4          4.45         19.63        84.05 o                         
   2   8   4        535.41        531.08        91.58 o                         
   4   8   4          6.48        -38.61        86.35 o                         
   6   8   4         39.37         75.38        85.72 o                         
   8   8   4          9.80         33.71       141.84 o                         
  10   8   4        118.09         98.33       120.09 o                         
  12   8   4         81.05        189.46       130.97 o                         
  14   8   4       1039.07        936.12       169.43 o                         
  16   8   4        149.91          3.84        95.13 o                         
  18   8   4        343.67        186.25        94.55 o                         
  20   8   4        274.57        262.49        78.88 o                         
  22   8   4         45.84         49.91        77.27 o                         
  24   8   4          1.27        -16.97       102.39 o                         
  26   8   4          0.03        -56.16       138.59 o                         
 -25   9   4         80.78        305.02       231.10 o                         
 -23   9   4          0.49        -53.69        94.42 o                         
 -21   9   4          8.75        -90.38       151.26 o                         
 -19   9   4         97.38        254.36       104.05 o                         
 -17   9   4        117.50         56.94        99.89 o                         
 -15   9   4        745.52        611.15        96.98 o                         
 -13   9   4         78.92        158.37       143.31 o                         
 -11   9   4       3227.61       3625.72       180.77 o                         
  -9   9   4       1566.36       1537.50        88.29 o                         
  -7   9   4        591.57        591.11        78.96 o                         
  -5   9   4        649.95        743.26        87.26 o                         
  -3   9   4          6.31        250.35        88.38 o                         
  -1   9   4       1010.18       1008.39       124.69 o                         
   1   9   4       5603.96       6034.57       150.97 o                         
   3   9   4       5759.13       6301.75       144.52 o                         
   5   9   4         33.69         99.02        99.76 o                         
   7   9   4         95.99        133.81        92.51 o                         
   9   9   4       3220.80       3660.39       172.62 o                         
  11   9   4        823.97        986.80       144.26 o                         
  13   9   4         57.74        123.53       144.26 o                         
  15   9   4        115.96        281.61       145.50 o                         
  17   9   4          0.11        141.07       145.50 o                         
  19   9   4         26.81        224.08       100.52 o                         
  21   9   4        297.05        229.59        95.66 o                         
  23   9   4        172.53        119.22       103.77 o                         
  25   9   4        246.01       -102.27       119.19 o                         
 -22  10   4          3.75        -13.04       105.16 o                         
 -20  10   4         58.28        -93.95       102.36 o                         
 -18  10   4       1221.49       1331.10       105.20 o                         
 -16  10   4        740.24        813.97       187.15 o                         
 -14  10   4        851.44        902.99       118.85 o                         
 -12  10   4       1369.61       1488.15        91.04 o                         
 -10  10   4       3247.29       3596.30       144.35 o                         
  -8  10   4       2243.60       2059.14       150.73 o                         
  -6  10   4       1832.07       1756.75       179.35 o                         
  -4  10   4        125.46          8.21        76.71 o                         
  -2  10   4          3.54         48.99        93.40 o                         
   0  10   4        809.90        673.24       110.00 o                         
   2  10   4       2189.78       2298.57       102.18 o                         
   4  10   4       6684.88       6629.90       158.65 o                         
   6  10   4       4081.46       4494.70       138.78 o                         
   8  10   4       1321.75       1380.50       126.87 o                         
  10  10   4       2238.56       2458.86       164.64 o                         
  12  10   4       4157.97       4302.73       187.86 o                         
  14  10   4       1364.28       1283.84       158.62 o                         
  16  10   4         44.69         58.95       127.43 o                         
  18  10   4         75.26        -97.56        97.56 o                         
  20  10   4         40.95       -101.49       101.49 o                         
  22  10   4         36.46         -2.72       150.73 o                         
 -21  11   4        208.91         11.01       202.13 o                         
 -19  11   4        497.86        410.44       214.00 o                         
 -17  11   4         11.57         35.26       119.19 o                         
 -15  11   4        361.16        372.29        99.49 o                         
 -13  11   4        350.42        284.32        91.70 o                         
 -11  11   4        414.09        463.50        90.70 o                         
  -9  11   4        393.85        425.77        89.70 o                         
  -7  11   4        122.13         55.17        71.27 o                         
  -5  11   4          5.36         28.59        83.91 o                         
  -3  11   4          0.82        -34.02        78.27 o                         
  -1  11   4          2.03        -16.06       114.33 o                         
   1  11   4          2.78        -69.29       106.81 o                         
   3  11   4        172.22        106.64       102.08 o                         
   5  11   4        279.57        372.27       114.15 o                         
   7  11   4        274.57        241.36       105.11 o                         
   9  11   4        183.96        491.81       143.20 o                         
  11  11   4        858.80        583.61       140.72 o                         
  13  11   4        543.09        267.97       151.18 o                         
  15  11   4        130.19         81.09        97.67 o                         
  17  11   4         79.71         18.34        97.08 o                         
  19  11   4         77.27        -14.90       101.55 o                         
 -18  12   4         15.21          0.89       155.78 o                         
 -16  12   4        223.00        273.03       106.64 o                         
 -14  12   4        262.59        175.80       113.91 o                         
 -12  12   4        300.67        245.87        94.20 o                         
 -10  12   4        220.77        185.38       100.05 o                         
  -8  12   4        495.00        500.91       101.17 o                         
  -6  12   4        662.90        591.58       105.07 o                         
  -4  12   4         44.83         28.01        77.47 o                         
  -2  12   4         25.48         87.71        92.33 o                         
   0  12   4         59.42        146.18       112.96 o                         
   2  12   4          6.90        -42.16        88.28 o                         
   4  12   4        162.10        232.64       100.92 o                         
   6  12   4         27.97         92.51       108.45 o                         
   8  12   4       2082.91       2103.60       202.39 o                         
  10  12   4        301.17        440.94       144.44 o                         
  12  12   4         20.87         36.98        99.62 o                         
  14  12   4          2.52        113.56       156.31 o                         
  16  12   4        154.66        188.09        98.96 o                         
 -13  13   4        595.25        256.51       116.90 o                         
 -11  13   4        121.31         37.08        98.12 o                         
  -9  13   4        311.86        128.21        91.27 o                         
  -7  13   4        229.20        104.02        82.17 o                         
  -5  13   4        379.88        215.85        78.23 o                         
  -3  13   4          2.54         35.21        78.72 o                         
  -1  13   4        124.26         20.74       115.53 o                         
   1  13   4         46.83         89.83        96.74 o                         
   3  13   4        851.69        920.70       111.73 o                         
   5  13   4        382.85        499.94       126.82 o                         
   7  13   4        377.84        323.86       140.59 o                         
   9  13   4       1004.83       1064.36       109.94 o                         
  11  13   4        812.48        948.68       180.68 o                         
  13  13   4        317.75        329.98       116.43 o                         
  -6  14   4         22.25         74.87       101.41 o                         
  -4  14   4         33.05        -57.31        78.73 o                         
  -2  14   4        102.66         92.81        82.62 o                         
   0  14   4        278.23        135.55       108.27 o                         
   2  14   4         34.01         19.14        85.43 o                         
   4  14   4        142.60        -53.27       105.43 o                         
   6  14   4        329.87        210.16       105.71 o                         
 -31   1   5         18.91         81.63        76.31 o                         
 -29   1   5        462.16        364.61        72.56 o                         
 -27   1   5         24.84         19.59        60.74 o                         
 -25   1   5         52.74         -7.41        54.98 o                         
 -23   1   5       1744.34       1960.04        86.63 o                         
 -21   1   5       1069.37       1164.29        79.05 o                         
 -19   1   5       1870.63       2131.69        80.64 o                         
 -17   1   5       1211.13       1414.85        74.22 o                         
 -15   1   5       4792.69       5273.62        89.83 o                         
 -13   1   5       1724.64       1826.34        74.97 o                         
 -11   1   5       1764.64       1831.30        71.62 o                         
  -9   1   5        272.07        354.30        58.81 o                         
  -7   1   5      10212.37       9733.67       105.52 o                         
  -5   1   5       8944.87       8868.33       107.77 o                         
  -3   1   5      24341.32      21912.20       172.90 o                         
  -1   1   5      16995.47      15129.88       147.54 o                         
   1   1   5      10272.63       8670.58       120.67 o                         
   3   1   5      13047.06      10661.72       205.23 o                         
   5   1   5        778.41        602.12        69.34 o                         
   7   1   5       4762.67       4603.49       147.45 o                         
   9   1   5       4845.77       4896.01       105.84 o                         
  11   1   5        211.80        185.88        82.96 o                         
  13   1   5        607.39        598.17        84.93 o                         
  15   1   5       1077.61       1076.45        93.28 o                         
  17   1   5       1091.63       1188.99       182.46 o                         
  19   1   5       6558.03       7136.78       161.10 o                         
  21   1   5       2301.36       2389.80       124.91 o                         
  23   1   5        237.49        199.14        74.70 o                         
  25   1   5       1820.05       1939.72       107.61 o                         
  27   1   5        498.42        412.71        97.62 o                         
  29   1   5         80.51         40.27       111.57 o                         
  31   1   5          5.28         70.28       121.01 o                         
 -32   2   5         23.15        -82.89        82.89 o                         
 -30   2   5         92.41        151.56        72.70 o                         
 -28   2   5        713.02        716.25        84.02 o                         
 -26   2   5        213.09        209.00        60.52 o                         
 -24   2   5        992.44        876.16        77.48 o                         
 -22   2   5       3455.73       3495.01        97.77 o                         
 -20   2   5        787.78        876.50        79.25 o                         
 -18   2   5       2066.00       2123.17        69.75 o                         
 -16   2   5        278.54        316.15        75.53 o                         
 -14   2   5       5036.32       5085.36        78.31 o                         
 -12   2   5         10.01         51.34        60.34 o                         
 -10   2   5        119.35        177.04        55.74 o                         
  -8   2   5       7110.90       7231.87       123.00 o                         
  -6   2   5        321.61        269.12        52.91 o                         
  -4   2   5        310.21        238.61        52.95 o                         
  -2   2   5      45907.44      41311.18      1150.83 o                         
   0   2   5      40238.21      36581.18       177.71 o                         
   2   2   5      17604.55      15537.67       210.51 o                         
   4   2   5      15859.50      14606.85       371.65 o                         
   6   2   5      21541.91      19939.35       244.04 o                         
   8   2   5       2611.30       2193.45        88.38 o                         
  10   2   5         26.41         50.80       133.90 o                         
  12   2   5       5965.90       6140.38       118.23 o                         
  14   2   5        723.23        691.62        93.10 o                         
  16   2   5       3300.93       3320.60       403.72 o                         
  18   2   5       3520.62       3646.90       301.11 o                         
  20   2   5       2848.25       3046.63       137.24 o                         
  22   2   5       2064.76       2157.44       102.34 o                         
  24   2   5        552.69        510.67        83.51 o                         
  26   2   5        851.20        844.82       115.92 o                         
  28   2   5          4.92        112.67       118.24 o                         
  30   2   5        716.64        249.90       208.42 o                         
  32   2   5         10.29        104.07       115.30 o                         
 -31   3   5         36.71        116.64        75.10 o                         
 -29   3   5         67.47         31.85        63.67 o                         
 -27   3   5         76.48        -17.58        64.70 o                         
 -25   3   5          6.66         25.48        66.79 o                         
 -23   3   5         21.66        -23.86        59.71 o                         
 -21   3   5        136.88        206.06        63.23 o                         
 -19   3   5          2.05        -24.72        58.78 o                         
 -17   3   5         11.97        107.79        65.89 o                         
 -15   3   5         65.02        111.81        60.92 o                         
 -13   3   5       2170.75       2598.17        84.31 o                         
 -11   3   5       2057.40       2298.38        81.20 o                         
  -9   3   5       6396.64       7253.69       202.65 o                         
  -7   3   5        177.68        296.87        53.24 o                         
  -5   3   5        876.72       1182.25        68.40 o                         
  -3   3   5       6308.28       6191.45       112.44 o                         
  -1   3   5      14806.17      15214.92       178.20 o                         
   1   3   5        926.29       1262.19        85.27 o                         
   3   3   5       8966.32       9714.99       219.32 o                         
   5   3   5       1457.27       1291.83        73.90 o                         
   7   3   5        445.23        590.57        90.85 o                         
   9   3   5        638.02        665.65        90.81 o                         
  11   3   5       1740.96       1916.81       130.26 o                         
  13   3   5          0.48        -15.07        89.12 o                         
  15   3   5         17.53        -79.38       110.18 o                         
  17   3   5        154.21        243.27        98.61 o                         
  19   3   5        167.32        112.63        67.96 o                         
  21   3   5        141.03         69.20        94.01 o                         
  23   3   5        296.07        182.86        81.84 o                         
  25   3   5         10.01        -79.54        98.91 o                         
  27   3   5        148.89         56.82       114.24 o                         
  29   3   5         39.32         72.41        82.87 o                         
  31   3   5         48.88        -27.86        92.85 o                         
 -30   4   5          3.32         35.96        69.26 o                         
 -28   4   5         80.82         20.98        66.74 o                         
 -26   4   5          8.40         63.79        66.87 o                         
 -24   4   5         18.41        125.62        81.97 o                         
 -22   4   5        907.99        925.35        77.38 o                         
 -20   4   5       1656.12       1646.22        76.41 o                         
 -18   4   5        209.92        236.48        59.63 o                         
 -16   4   5       1830.80       2020.99        91.71 o                         
 -14   4   5        368.78        477.55        59.95 o                         
 -12   4   5        368.27        421.82        66.92 o                         
 -10   4   5          9.59         79.72        63.70 o                         
  -8   4   5       2373.18       2729.09        68.20 o                         
  -6   4   5        453.34        336.63        63.45 o                         
  -4   4   5       3606.97       3356.10        89.17 o                         
  -2   4   5      19097.09      18497.18       225.52 o                         
   0   4   5       2216.73       1854.80        85.49 o                         
   2   4   5        486.77        351.19        75.85 o                         
   4   4   5      15048.60      15239.38       169.09 o                         
   6   4   5        916.21        880.63        92.07 o                         
   8   4   5        262.35        321.28        93.50 o                         
  10   4   5        143.76        175.76        95.61 o                         
  12   4   5        177.54        219.19       110.90 o                         
  14   4   5       1491.82       1743.52       111.03 o                         
  16   4   5         50.20         50.05       121.84 o                         
  18   4   5       3960.24       4098.59       122.37 o                         
  20   4   5       2089.20       2073.01       113.24 o                         
  22   4   5         12.58         42.36       104.77 o                         
  24   4   5        661.91        859.79        98.75 o                         
  26   4   5        210.21         89.60        87.86 o                         
  28   4   5        193.61         -6.54       111.05 o                         
  30   4   5         69.62         64.40        88.60 o                         
 -29   5   5        119.26         83.17        76.04 o                         
 -27   5   5       1243.19       1107.96        90.37 o                         
 -25   5   5         45.30        140.45        94.22 o                         
 -23   5   5         45.43         70.55        88.19 o                         
 -21   5   5       1834.23       1969.13        70.00 o                         
 -19   5   5       2738.65       3087.14        97.91 o                         
 -17   5   5        337.70        381.44        77.32 o                         
 -15   5   5        265.47        168.25        72.63 o                         
 -13   5   5         11.09         27.58        57.24 o                         
 -11   5   5       1649.51       1806.11        81.76 o                         
  -9   5   5        153.35        187.13        77.31 o                         
  -7   5   5       8274.42       8243.91       211.52 o                         
  -5   5   5       7597.18       7228.70        93.36 o                         
  -3   5   5       4542.51       4219.62        80.05 o                         
  -1   5   5       5955.34       5652.95       105.36 o                         
   1   5   5      16741.40      15628.98       152.95 o                         
   3   5   5       7591.31       7219.78       133.25 o                         
   5   5   5      11176.71      10808.11       124.71 o                         
   7   5   5        563.70        517.07        87.69 o                         
   9   5   5        764.82        848.10       105.99 o                         
  11   5   5         79.50         63.27       151.00 o                         
  13   5   5        163.00        309.38       103.96 o                         
  15   5   5        696.25        776.84        95.42 o                         
  17   5   5      14780.63      14950.84       222.07 o                         
  19   5   5        380.99        462.05       107.47 o                         
  21   5   5        189.12        237.20       104.38 o                         
  23   5   5        679.03        736.32        95.75 o                         
  25   5   5       2146.14       1992.25        94.12 o                         
  27   5   5         13.20         64.02        80.58 o                         
  29   5   5         20.40        103.10        84.94 o                         
 -28   6   5         27.14         59.25        86.28 o                         
 -26   6   5        567.93        673.29        87.94 o                         
 -24   6   5         38.84         17.08        86.26 o                         
 -22   6   5         23.46         20.72       111.33 o                         
 -20   6   5       1299.47       1441.39        94.60 o                         
 -18   6   5       3356.05       3312.81        99.46 o                         
 -16   6   5        413.63        338.72        96.70 o                         
 -14   6   5        806.49        833.32       105.80 o                         
 -12   6   5       3005.35       3210.29       118.57 o                         
 -10   6   5       1465.46       1645.26        90.29 o                         
  -8   6   5       2312.65       2039.12        77.38 o                         
  -6   6   5       1328.90       1141.06        72.76 o                         
  -4   6   5       7736.74       7852.81       278.96 o                         
  -2   6   5       1519.80       1497.11        71.56 o                         
   0   6   5       3785.45       3705.85       110.03 o                         
   2   6   5        771.25        665.88        82.01 o                         
   4   6   5       7019.15       7097.99       129.39 o                         
   6   6   5       2844.41       2861.23       130.90 o                         
   8   6   5         59.64         93.16       117.34 o                         
  10   6   5          3.47         -1.71        98.80 o                         
  12   6   5       3175.82       3039.84       130.39 o                         
  14   6   5        387.06        377.84       110.11 o                         
  16   6   5       1604.01       1576.08       148.34 o                         
  18   6   5        199.32         95.55       115.39 o                         
  20   6   5        530.81        655.03       136.82 o                         
  22   6   5       1736.35       1169.53       159.50 o                         
  24   6   5         41.87        -24.70       113.43 o                         
  26   6   5        597.35        404.81       151.00 o                         
  28   6   5        166.70         20.84       101.09 o                         
 -27   7   5        186.58        187.65        90.14 o                         
 -25   7   5         82.34        153.51        91.77 o                         
 -23   7   5        302.94        155.02       124.92 o                         
 -21   7   5        122.02        -50.11       110.69 o                         
 -19   7   5        319.93        117.04        95.08 o                         
 -17   7   5        345.31        232.91       111.32 o                         
 -15   7   5        462.58        428.97       105.98 o                         
 -13   7   5       1727.58       1771.94        84.35 o                         
 -11   7   5       1208.21       1214.09        69.69 o                         
  -9   7   5       5377.80       5159.16       106.22 o                         
  -7   7   5        456.30        509.15        59.75 o                         
  -5   7   5        177.07        173.71        63.69 o                         
  -3   7   5       1685.65       1758.71        70.36 o                         
  -1   7   5       4881.64       5051.18        99.06 o                         
   1   7   5         53.20         58.07        69.02 o                         
   3   7   5         89.02        135.87        70.55 o                         
   5   7   5        927.53       1008.46        80.45 o                         
   7   7   5         33.93         69.51        83.01 o                         
   9   7   5        675.95        807.74       109.81 o                         
  11   7   5        404.14        406.48       114.66 o                         
  13   7   5         33.66         42.77       107.75 o                         
  15   7   5        208.96        315.47       139.30 o                         
  17   7   5        102.38         75.50       131.33 o                         
  19   7   5        519.98        442.18       143.20 o                         
  21   7   5         66.15        209.66       137.00 o                         
  23   7   5       1392.95       1030.99       108.19 o                         
  25   7   5         69.68        -81.12        93.21 o                         
  27   7   5         46.12         24.71       159.15 o                         
 -26   8   5         49.32        -53.02       109.96 o                         
 -24   8   5        600.39        597.81       122.78 o                         
 -22   8   5       1304.28       1440.79       147.73 o                         
 -20   8   5       1672.10       1618.48       136.89 o                         
 -18   8   5        265.26        244.70       119.05 o                         
 -16   8   5        890.12        938.36        97.50 o                         
 -14   8   5       1947.71       2221.51       108.71 o                         
 -12   8   5        799.63        648.82        90.15 o                         
 -10   8   5       2042.08       1920.45        76.99 o                         
  -8   8   5         11.41         74.42        64.28 o                         
  -6   8   5        131.31        194.38        64.79 o                         
  -4   8   5       3574.89       3821.44        84.46 o                         
  -2   8   5      14624.80      15194.55       128.76 o                         
   0   8   5      17003.16      17632.62       198.53 o                         
   2   8   5       3134.38       3429.36       124.66 o                         
   4   8   5         55.10         -5.91        77.85 o                         
   6   8   5      17122.52      17443.71       167.06 o                         
   8   8   5       5739.12       5944.23       131.14 o                         
  10   8   5        112.60         78.80       108.54 o                         
  12   8   5       1417.60       1411.09       140.19 o                         
  14   8   5        194.13        242.80       137.35 o                         
  16   8   5       1347.95       1647.33       148.87 o                         
  18   8   5       1786.82       2546.76       157.73 o                         
  20   8   5        795.85        727.52       178.47 o                         
  22   8   5        968.43        974.38       112.33 o                         
  24   8   5        463.56        526.98       108.20 o                         
  26   8   5        421.15        378.08       165.89 o                         
 -25   9   5        109.56        343.64       137.35 o                         
 -23   9   5        299.54        269.77       129.11 o                         
 -21   9   5          5.93         92.10        90.39 o                         
 -19   9   5        357.76        173.58        93.43 o                         
 -17   9   5         11.89        -86.33        86.33 o                         
 -15   9   5        194.47        192.10        87.90 o                         
 -13   9   5        133.69        109.87        79.49 o                         
 -11   9   5        443.21        405.62        92.41 o                         
  -9   9   5       1314.75       1339.91       118.62 o                         
  -7   9   5        895.00        803.31        88.12 o                         
  -5   9   5        635.06        713.99        83.94 o                         
  -3   9   5        705.85        674.56        85.26 o                         
  -1   9   5        987.37       1163.70       119.91 o                         
   1   9   5       3878.15       3873.46       129.32 o                         
   3   9   5       2866.49       2717.00       123.63 o                         
   5   9   5        184.49        119.74        91.16 o                         
   7   9   5        353.03        269.13        92.93 o                         
   9   9   5         69.76         52.18       105.76 o                         
  11   9   5          3.36       -133.10       133.10 o                         
  13   9   5        377.39        345.59       171.02 o                         
  15   9   5        130.93        238.19       148.16 o                         
  17   9   5        145.49        -95.17       143.38 o                         
  19   9   5        195.09        -36.33       147.10 o                         
  21   9   5        763.49        754.79       111.01 o                         
  23   9   5        151.51         84.82       152.59 o                         
 -22  10   5          5.55         80.50       104.98 o                         
 -20  10   5        275.47        136.60       106.47 o                         
 -18  10   5        120.59        126.41        92.66 o                         
 -16  10   5          2.52         -5.86        89.94 o                         
 -14  10   5        170.89        231.43       115.02 o                         
 -12  10   5        908.62       1086.36        97.39 o                         
 -10  10   5          5.45         20.33        79.40 o                         
  -8  10   5         19.95          0.56        70.89 o                         
  -6  10   5         90.66         63.49        75.52 o                         
  -4  10   5         79.37         65.85        70.01 o                         
  -2  10   5        297.76        367.00        90.71 o                         
   0  10   5        558.89        624.68        88.55 o                         
   2  10   5        470.48        383.60        86.17 o                         
   4  10   5       1197.68       1183.36        94.56 o                         
   6  10   5        234.94        312.33        96.63 o                         
   8  10   5        188.13        127.15       109.09 o                         
  10  10   5        891.19        687.09       223.48 o                         
  12  10   5         70.45        -69.83       152.77 o                         
  14  10   5          5.64       -117.15       144.09 o                         
  16  10   5        211.02        280.20       147.45 o                         
  18  10   5        194.68        -10.63       165.53 o                         
  20  10   5          2.63        134.72       105.88 o                         
  22  10   5         11.07         77.75        98.39 o                         
 -19  11   5        452.00        436.47       171.47 o                         
 -17  11   5        124.71         94.70        95.80 o                         
 -15  11   5         29.91          4.78        98.42 o                         
 -13  11   5         88.39         40.26        87.05 o                         
 -11  11   5        140.16        178.12       110.85 o                         
  -9  11   5         65.88         99.74        75.18 o                         
  -7  11   5        145.33         63.43        84.37 o                         
  -5  11   5       1225.64       1300.16       112.13 o                         
  -3  11   5       1492.50       1612.32        87.43 o                         
  -1  11   5        953.33       1078.22        96.36 o                         
   1  11   5        613.76        713.60       119.06 o                         
   3  11   5        313.65        398.97       111.65 o                         
   5  11   5        659.87        544.33        95.92 o                         
   7  11   5        325.47        296.74       114.78 o                         
   9  11   5         42.96         89.52       116.52 o                         
  11  11   5         42.75        213.38       160.57 o                         
  13  11   5          4.03         43.78       141.60 o                         
  15  11   5        993.47        909.36       155.61 o                         
  17  11   5        586.54        598.00       103.77 o                         
  19  11   5        404.69        154.47       113.97 o                         
 -16  12   5        341.96        339.23       118.19 o                         
 -14  12   5        216.85        183.34        96.15 o                         
 -12  12   5         73.70        146.72       171.07 o                         
 -10  12   5         10.93         91.06        89.47 o                         
  -8  12   5        411.40        323.21        94.05 o                         
  -6  12   5        352.27        353.72        86.63 o                         
  -4  12   5        777.32        820.15       112.62 o                         
  -2  12   5        682.01        698.37        97.65 o                         
   0  12   5        885.04        593.48       122.52 o                         
   2  12   5       1371.08       1276.49       130.24 o                         
   4  12   5        573.63        515.11       130.46 o                         
   6  12   5        299.70        274.37       109.75 o                         
   8  12   5        199.91         95.13       116.13 o                         
  10  12   5          7.73       -140.54       140.54 o                         
  12  12   5        101.53       -114.67       164.11 o                         
  14  12   5          2.03        -92.16       142.14 o                         
  16  12   5         28.46         96.25       101.98 o                         
 -11  13   5         12.96        -45.61        86.54 o                         
  -9  13   5          5.22         25.57        79.52 o                         
  -7  13   5         45.04         49.69        78.26 o                         
  -5  13   5         60.41         45.07        76.55 o                         
  -3  13   5         71.66          3.83        92.58 o                         
  -1  13   5         18.84         29.74        77.64 o                         
   1  13   5          6.51       -112.29       112.29 o                         
   3  13   5         48.96         56.26       103.97 o                         
   5  13   5         87.59        115.46       105.60 o                         
   7  13   5         36.86         30.11       127.03 o                         
   9  13   5         63.70        -52.46       147.28 o                         
  11  13   5         99.96        241.03       158.97 o                         
  -2  14   5        453.94        322.91       156.49 o                         
   0  14   5        261.03          8.88        91.01 o                         
 -32   0   6        147.24        117.32       117.86 o                         
 -30   0   6         48.80         58.60       103.66 o                         
 -28   0   6        377.45        331.42        88.52 o                         
 -26   0   6         26.77        -31.63        79.88 o                         
 -24   0   6       4375.37       4972.21       254.23 o                         
 -22   0   6       2004.74       1951.04       157.82 o                         
 -20   0   6       1231.16       1600.05        89.09 o                         
 -18   0   6        206.50        255.13        80.00 o                         
 -16   0   6        751.73        756.36        87.20 o                         
 -14   0   6       4031.14       4034.38        98.56 o                         
 -12   0   6       3342.80       3352.65       265.22 o                         
 -10   0   6       2141.95       1719.29        85.90 o                         
  -8   0   6      13056.01      12685.44       346.57 o                         
  -6   0   6      11146.85      10362.87       245.90 o                         
  -4   0   6      16588.65      15508.33       208.33 o                         
  -2   0   6      16864.04      15754.22       944.80 o                         
   0   0   6         45.27         -7.81        67.58 o                         
   2   0   6       3543.73       3516.16       117.77 o                         
   4   0   6       5648.23       5619.71       143.38 o                         
   6   0   6       8410.06       8379.32       158.44 o                         
   8   0   6      14567.44      14688.45       203.46 o                         
  10   0   6       7018.92       7084.67       155.43 o                         
  12   0   6       8448.40       8068.11       180.95 o                         
  14   0   6       4746.06       4644.78       151.88 o                         
  16   0   6       7796.50       8839.58       200.44 o                         
  18   0   6         49.70        178.47       120.34 o                         
  20   0   6        532.32        478.87       152.77 o                         
  22   0   6         39.77        159.15       150.64 o                         
  24   0   6        996.21        869.10       108.88 o                         
  26   0   6         16.46        210.84       104.69 o                         
  28   0   6        273.24        200.71       128.81 o                         
  30   0   6          5.20       -140.72       183.25 o                         
 -31   1   6          0.88          1.42        65.67 o                         
 -29   1   6        111.51        156.79        60.13 o                         
 -27   1   6         86.68         39.96        60.37 o                         
 -25   1   6         30.24         36.66        62.90 o                         
 -23   1   6         89.92        246.74        80.89 o                         
 -21   1   6        486.66        399.64        64.28 o                         
 -19   1   6        719.89        875.84        79.66 o                         
 -17   1   6        193.33         67.05        67.87 o                         
 -15   1   6        160.83        217.12        51.48 o                         
 -13   1   6       5152.96       4950.90        88.91 o                         
 -11   1   6       1019.47       1011.56        59.04 o                         
  -9   1   6       1410.73       1368.84        61.02 o                         
  -7   1   6      13583.92      13424.14       137.22 o                         
  -5   1   6        200.40        234.20        52.75 o                         
  -3   1   6       1112.19       1094.14        65.35 o                         
  -1   1   6       3428.96       3818.71        92.90 o                         
   1   1   6       5636.85       5761.59       102.25 o                         
   3   1   6        274.83        303.42        62.89 o                         
   5   1   6        952.37        968.61       128.76 o                         
   7   1   6       5239.56       5363.76       233.85 o                         
   9   1   6        272.13        138.77        91.45 o                         
  11   1   6       1937.51       1835.71        95.50 o                         
  13   1   6       1201.71       1168.00        86.44 o                         
  15   1   6       5354.79       5677.44       158.44 o                         
  17   1   6       2301.79       2450.05       184.85 o                         
  19   1   6        176.39        371.03       108.46 o                         
  21   1   6        169.94        134.57        89.05 o                         
  23   1   6         38.83         88.60       114.06 o                         
  25   1   6        184.65        230.42        76.91 o                         
  27   1   6        440.33        436.56        82.50 o                         
  29   1   6         91.67         -9.57       109.90 o                         
  31   1   6         25.63        107.02       128.95 o                         
 -30   2   6        219.35        172.06        67.95 o                         
 -28   2   6         70.14        123.02        64.55 o                         
 -26   2   6          6.09        -46.58        73.75 o                         
 -24   2   6          2.75          9.68        66.80 o                         
 -22   2   6         36.55        151.41        56.65 o                         
 -20   2   6        192.68        118.28        88.13 o                         
 -18   2   6        726.92        814.08        66.44 o                         
 -16   2   6        471.64        560.74        86.53 o                         
 -14   2   6        463.84        590.92        77.87 o                         
 -12   2   6        458.32        539.62        67.09 o                         
 -10   2   6         12.00         80.64        62.24 o                         
  -8   2   6       6744.29       6554.23       117.17 o                         
  -6   2   6        259.78        177.61        69.61 o                         
  -4   2   6        689.81        824.49        53.77 o                         
  -2   2   6       1361.97       1302.64        57.32 o                         
   0   2   6       3264.37       3613.85        77.57 o                         
   2   2   6          0.01        302.46        70.53 o                         
   4   2   6       5015.67       5121.04       103.15 o                         
   6   2   6         45.12        104.39       107.75 o                         
   8   2   6        863.71       1011.85        88.60 o                         
  10   2   6       5771.67       5666.19       110.08 o                         
  12   2   6         73.18        115.53        91.17 o                         
  14   2   6        710.66        911.22        76.51 o                         
  16   2   6         35.39         26.53        70.24 o                         
  18   2   6        946.80       1052.89       104.50 o                         
  20   2   6         25.37        105.85       101.53 o                         
  22   2   6        146.22        170.38        88.68 o                         
  24   2   6          0.46         89.71       101.07 o                         
  26   2   6        678.84        714.10       105.78 o                         
  28   2   6         33.65         71.05        94.24 o                         
  30   2   6         28.33        -94.20       114.06 o                         
 -31   3   6         24.45          5.52        69.45 o                         
 -29   3   6         46.75         56.21        69.65 o                         
 -27   3   6         95.09        186.79        70.02 o                         
 -25   3   6        929.90        998.01        88.80 o                         
 -23   3   6        382.25        455.19        68.65 o                         
 -21   3   6          3.36         43.83        58.56 o                         
 -19   3   6         39.85        102.95        67.99 o                         
 -17   3   6        251.69        138.44        75.57 o                         
 -15   3   6       3674.09       3501.51       102.88 o                         
 -13   3   6       3637.35       3387.12        83.42 o                         
 -11   3   6       4824.47       4607.25        83.80 o                         
  -9   3   6       7644.52       7496.91        99.61 o                         
  -7   3   6       6977.49       6586.63        76.67 o                         
  -5   3   6       7062.09       6764.34        87.67 o                         
  -3   3   6      14686.70      14632.27       144.60 o                         
  -1   3   6        732.76       1217.83        64.53 o                         
   1   3   6       3749.20       4365.89        79.35 o                         
   3   3   6       3885.79       4165.00        81.38 o                         
   5   3   6       2736.14       2645.78        92.57 o                         
   7   3   6       6440.38       6219.44       252.73 o                         
   9   3   6       9150.81       9354.63       265.40 o                         
  11   3   6       8273.37       8635.84       135.88 o                         
  13   3   6       8973.22       8960.38       138.40 o                         
  15   3   6       4078.30       4129.56       114.19 o                         
  17   3   6        789.53        711.25        76.44 o                         
  19   3   6        341.61        288.39        80.96 o                         
  21   3   6        207.96        156.04        73.87 o                         
  23   3   6          8.63         47.87        72.76 o                         
  25   3   6        314.57        403.85       100.41 o                         
  27   3   6        333.72        354.98       117.26 o                         
  29   3   6         17.64          9.47        69.70 o                         
 -30   4   6        215.94        291.75        69.42 o                         
 -28   4   6        385.08        441.74        90.59 o                         
 -26   4   6         24.74        -62.64        62.64 o                         
 -24   4   6        201.39        228.58        70.60 o                         
 -22   4   6        334.46        419.75        78.94 o                         
 -20   4   6        781.11        687.65        62.90 o                         
 -18   4   6          4.98        -14.95        67.19 o                         
 -16   4   6         16.17         28.98        64.02 o                         
 -14   4   6       1368.82       1349.93        76.44 o                         
 -12   4   6      10346.88      10401.95       362.79 o                         
 -10   4   6       2012.94       2114.11        68.31 o                         
  -8   4   6       3104.84       2939.19        70.83 o                         
  -6   4   6       8832.16       8046.54       179.35 o                         
  -4   4   6       5735.76       5473.04       101.62 o                         
  -2   4   6       1671.55       1666.77        90.84 o                         
   0   4   6       4667.34       4756.49        88.54 o                         
   2   4   6       1188.20       1267.13        67.68 o                         
   4   4   6       1202.47       1090.24        77.72 o                         
   6   4   6       7200.87       7662.21       129.25 o                         
   8   4   6       1675.11       1652.71        99.26 o                         
  10   4   6       2567.97       2544.36       106.61 o                         
  12   4   6       6235.87       6262.90       134.91 o                         
  14   4   6       3825.51       3934.85       133.76 o                         
  16   4   6       3780.85       3993.07       129.65 o                         
  18   4   6       1726.78       1600.95       107.12 o                         
  20   4   6       1550.02       1601.96       107.38 o                         
  22   4   6        103.09         71.00       114.77 o                         
  24   4   6         10.95        -53.69        95.98 o                         
  26   4   6        139.00        230.53        85.28 o                         
  28   4   6          7.70        -18.75        85.84 o                         
  30   4   6          8.37          7.81        96.18 o                         
 -29   5   6        110.02         90.82        67.21 o                         
 -27   5   6          0.16          5.46        86.81 o                         
 -25   5   6         35.21         13.55        87.03 o                         
 -23   5   6        108.90        180.78        83.74 o                         
 -21   5   6        136.51        178.21        59.50 o                         
 -19   5   6          4.33         93.56        62.99 o                         
 -17   5   6       1634.23       1724.50        75.89 o                         
 -15   5   6          0.45        -25.41        63.27 o                         
 -13   5   6       1902.36       1718.43        84.73 o                         
 -11   5   6          2.21        -38.46        67.01 o                         
  -9   5   6        482.20        482.43        69.18 o                         
  -7   5   6        727.77        809.73        79.07 o                         
  -5   5   6         25.48        151.15        87.97 o                         
  -3   5   6       1549.27       1804.99        80.07 o                         
  -1   5   6        323.33        552.13        86.69 o                         
   1   5   6        189.14        141.79        76.28 o                         
   3   5   6         74.52         71.49        63.43 o                         
   5   5   6         41.93         10.39        73.84 o                         
   7   5   6         46.66        127.65        79.40 o                         
   9   5   6          8.25         88.66        90.73 o                         
  11   5   6        396.14        444.01        99.85 o                         
  13   5   6         59.14         47.06       102.32 o                         
  15   5   6         60.09         89.42        96.96 o                         
  17   5   6       2979.51       3310.15       117.05 o                         
  19   5   6         61.52        -14.83        92.10 o                         
  21   5   6        756.98        750.03       110.86 o                         
  23   5   6         15.83          3.45       102.31 o                         
  25   5   6         54.22         55.13        77.56 o                         
  27   5   6         39.99         15.28        79.21 o                         
  29   5   6          0.59         10.49        91.95 o                         
 -28   6   6         75.48        107.69        70.86 o                         
 -26   6   6         72.29        -31.32        72.87 o                         
 -24   6   6        154.82        217.63        85.05 o                         
 -22   6   6       1702.90       1866.28       100.56 o                         
 -20   6   6          8.15        -27.34        60.35 o                         
 -18   6   6        257.41        139.38        74.04 o                         
 -16   6   6        224.83        194.19        68.56 o                         
 -14   6   6        176.75        132.72        76.13 o                         
 -12   6   6        588.40        563.09        92.41 o                         
 -10   6   6       5705.75       5636.03        90.98 o                         
  -8   6   6       9139.29       8390.11       126.98 o                         
  -6   6   6       6333.26       5993.41        86.86 o                         
  -4   6   6       7999.20       8212.35        98.18 o                         
  -2   6   6        318.03        438.38        66.77 o                         
   0   6   6       1243.06       1215.63        70.37 o                         
   2   6   6         85.69        145.57        66.00 o                         
   4   6   6        726.53        925.23        84.14 o                         
   6   6   6       6081.01       6429.41       143.95 o                         
   8   6   6       1913.42       2102.08       114.65 o                         
  10   6   6        386.49        329.37       100.59 o                         
  12   6   6      10729.31      11464.51       243.16 o                         
  14   6   6       5589.06       6033.59       187.40 o                         
  16   6   6        159.91        239.26        99.66 o                         
  18   6   6         10.47         45.30       106.90 o                         
  20   6   6        369.58        267.85       115.45 o                         
  22   6   6       2781.06       2280.06       136.94 o                         
  24   6   6        315.67        361.65        94.47 o                         
  26   6   6        193.40        286.69        93.99 o                         
  28   6   6        134.91         73.97        99.37 o                         
 -27   7   6         81.15        313.45       101.31 o                         
 -25   7   6        256.57        232.41       128.06 o                         
 -23   7   6        113.46         53.36        91.46 o                         
 -21   7   6        296.72        272.60       114.98 o                         
 -19   7   6         26.76        117.49       107.46 o                         
 -17   7   6         62.82         23.62        65.65 o                         
 -15   7   6         22.94         54.82        84.26 o                         
 -13   7   6       3891.63       3940.55       107.64 o                         
 -11   7   6       2731.86       2698.50        90.31 o                         
  -9   7   6        104.35         60.19        77.38 o                         
  -7   7   6         50.93         40.66        58.25 o                         
  -5   7   6       5168.82       4878.25        94.29 o                         
  -3   7   6        664.71        627.35        61.03 o                         
  -1   7   6        493.45        480.97        62.62 o                         
   1   7   6        690.05        757.67        74.16 o                         
   3   7   6        953.10       1031.74        92.58 o                         
   5   7   6        174.06        179.61        66.28 o                         
   7   7   6       6511.07       6984.92       118.28 o                         
   9   7   6       1522.94       1669.51       102.45 o                         
  11   7   6        728.20        821.74       107.60 o                         
  13   7   6       2944.91       2847.32       116.27 o                         
  15   7   6       1880.80       1929.42       130.92 o                         
  17   7   6        393.35        353.21       129.91 o                         
  19   7   6         55.12         28.53       134.16 o                         
  21   7   6        442.41        535.58       136.11 o                         
  23   7   6        757.36        870.54       148.16 o                         
  25   7   6          6.13         19.94       201.42 o                         
  27   7   6          1.79        100.71        96.32 o                         
 -26   8   6          5.92        139.48       138.95 o                         
 -24   8   6         74.16        -91.91       100.43 o                         
 -22   8   6          8.73         93.93        99.47 o                         
 -20   8   6          3.25         95.28       100.78 o                         
 -18   8   6          6.69         -5.82        95.76 o                         
 -16   8   6        224.46        229.36        89.94 o                         
 -14   8   6          4.18        -64.22        84.87 o                         
 -12   8   6       1606.66       1576.19       108.53 o                         
 -10   8   6         53.47         48.02        59.29 o                         
  -8   8   6       2130.25       2051.03        81.70 o                         
  -6   8   6        284.49        242.64        56.64 o                         
  -4   8   6        292.19        316.33        68.49 o                         
  -2   8   6        410.14        588.65        81.25 o                         
   0   8   6        592.21        686.71        59.93 o                         
   2   8   6        336.92        549.53        80.67 o                         
   4   8   6        904.78        858.05        72.94 o                         
   6   8   6        781.08        713.73        95.28 o                         
   8   8   6        609.66        702.84        93.87 o                         
  10   8   6        327.17        273.82       109.50 o                         
  12   8   6        515.90        516.42       124.08 o                         
  14   8   6         62.81        205.58       148.87 o                         
  16   8   6         75.81        -35.45       136.64 o                         
  18   8   6        137.20        -35.80       140.72 o                         
  20   8   6        176.61        207.71       155.25 o                         
  22   8   6         69.11         77.45       146.92 o                         
  24   8   6         58.79        -36.82       104.35 o                         
 -23   9   6        207.36        101.43        94.49 o                         
 -21   9   6         54.09        -64.40        95.25 o                         
 -19   9   6         26.20         50.72       127.55 o                         
 -17   9   6        490.13        289.33        95.07 o                         
 -15   9   6         54.59         63.02        79.63 o                         
 -13   9   6        960.36       1104.37        96.66 o                         
 -11   9   6       1155.38        928.04        85.21 o                         
  -9   9   6        158.48        140.97        66.83 o                         
  -7   9   6       1251.63       1470.39       130.26 o                         
  -5   9   6       5880.00       5825.81       133.22 o                         
  -3   9   6        423.72        437.31        72.31 o                         
  -1   9   6        497.20        568.77        74.80 o                         
   1   9   6         28.09        -70.43        98.07 o                         
   3   9   6          0.85         55.94        88.98 o                         
   5   9   6         42.74        110.14        82.06 o                         
   7   9   6        706.91        873.46       119.59 o                         
   9   9   6       1079.90       1264.88       120.35 o                         
  11   9   6        116.27        102.02       123.04 o                         
  13   9   6        444.39        529.38       147.28 o                         
  15   9   6        288.43        500.85       151.35 o                         
  17   9   6        244.38        243.16       149.93 o                         
  19   9   6         72.82        126.72       147.10 o                         
  21   9   6         61.29       -100.84       141.43 o                         
  23   9   6         68.10        152.36        98.54 o                         
 -20  10   6         79.93         57.29        97.64 o                         
 -18  10   6         60.19         14.80        84.91 o                         
 -16  10   6        444.08        583.51        87.82 o                         
 -14  10   6        852.12        893.36        85.09 o                         
 -12  10   6        216.24        298.70        92.82 o                         
 -10  10   6       1334.07       1267.24        75.92 o                         
  -8  10   6       1595.36       1586.92       113.85 o                         
  -6  10   6       3917.91       3707.97       336.02 o                         
  -4  10   6        609.49        472.73       109.01 o                         
  -2  10   6        371.50        281.46        84.16 o                         
   0  10   6        751.23        716.84        73.39 o                         
   2  10   6        358.54        448.25       106.73 o                         
   4  10   6         17.43         -8.98       106.55 o                         
   6  10   6       1066.24       1115.12       117.13 o                         
   8  10   6       1928.82       2070.04       114.13 o                         
  10  10   6        732.28        862.73       129.13 o                         
  12  10   6       1518.22       1443.70       160.39 o                         
  14  10   6       2647.93       2661.60       167.83 o                         
  16  10   6        566.58        634.83       168.72 o                         
  18  10   6        200.94          8.86       144.79 o                         
  20  10   6        354.21         10.99       159.68 o                         
 -19  11   6         15.33        -16.94        90.15 o                         
 -17  11   6          9.84        -19.15       115.73 o                         
 -15  11   6        291.72        127.75        88.41 o                         
 -13  11   6        576.03        667.86        97.46 o                         
 -11  11   6          5.75        -57.42        85.29 o                         
  -9  11   6        119.20        163.63        73.03 o                         
  -7  11   6        867.13        980.14       115.39 o                         
  -5  11   6        206.75        146.38        69.45 o                         
  -3  11   6        201.97        182.81        76.71 o                         
  -1  11   6          0.42         45.77        71.94 o                         
   1  11   6         19.30         71.89        86.95 o                         
   3  11   6          7.92         31.86        84.66 o                         
   5  11   6        139.84        108.30        93.95 o                         
   7  11   6        214.33        227.24       103.68 o                         
   9  11   6        567.38        387.74       143.36 o                         
  11  11   6        142.22        304.65       165.18 o                         
  13  11   6         20.82        254.68       141.96 o                         
  15  11   6        130.23        -44.31       147.28 o                         
  17  11   6        854.15        554.19       151.18 o                         
 -14  12   6         18.27         -2.37       117.05 o                         
 -12  12   6        455.89        352.58        84.75 o                         
 -10  12   6        182.73         56.40        89.80 o                         
  -8  12   6        127.13        134.87        73.19 o                         
  -6  12   6        414.41        310.78       100.90 o                         
  -4  12   6        388.92        483.54       100.21 o                         
  -2  12   6        301.70        177.55        69.19 o                         
   0  12   6        457.99        453.57        90.96 o                         
   2  12   6         35.46        125.60       122.89 o                         
   4  12   6        315.92        192.95        97.08 o                         
   6  12   6         73.30          1.45       104.86 o                         
   8  12   6         78.56         48.38       166.50 o                         
  10  12   6        118.68        202.93       155.96 o                         
  12  12   6        339.10        467.53       169.08 o                         
  14  12   6        260.13        321.49       154.37 o                         
  -9  13   6        306.90        226.61        87.05 o                         
  -7  13   6        452.97        374.12       107.43 o                         
  -5  13   6        252.87        162.01        85.13 o                         
  -3  13   6        252.93        180.89        81.04 o                         
  -1  13   6         81.67         31.21        79.29 o                         
   1  13   6          0.91         26.14        72.45 o                         
   3  13   6         59.06         73.02        96.66 o                         
   5  13   6        159.67        133.82       102.56 o                         
   7  13   6        153.99        155.84       165.12 o                         
   9  13   6        411.91        417.73       163.76 o                         
 -31   1   7          4.71        -28.79        65.26 o                         
 -29   1   7         10.39        -73.56        73.56 o                         
 -27   1   7         53.44         52.79        70.90 o                         
 -25   1   7        135.56        271.32        66.35 o                         
 -23   1   7        973.11        870.27        81.92 o                         
 -21   1   7        870.26        970.26        69.59 o                         
 -19   1   7        196.30        245.18        70.87 o                         
 -17   1   7       4110.57       4129.60       176.16 o                         
 -15   1   7         42.03        115.73        72.08 o                         
 -13   1   7       5061.32       5444.45        84.89 o                         
 -11   1   7        742.85        929.59        62.26 o                         
  -9   1   7        180.88        426.49        57.65 o                         
  -7   1   7       1658.02       1774.30        89.50 o                         
  -5   1   7       1288.40       1225.42        61.56 o                         
  -3   1   7        810.08        781.12        58.82 o                         
  -1   1   7       8005.00       7544.46        89.38 o                         
   1   1   7       3973.31       3617.45        97.61 o                         
   3   1   7      15665.68      14665.58       380.68 o                         
   5   1   7       5244.23       4656.72       439.08 o                         
   7   1   7       3828.96       3608.99       178.65 o                         
   9   1   7       9081.39       9519.77       159.50 o                         
  11   1   7        619.54        641.48        76.74 o                         
  13   1   7         58.58         88.96        72.78 o                         
  15   1   7          4.09         42.82        82.93 o                         
  17   1   7        981.70       1256.81        89.84 o                         
  19   1   7        395.25        411.67        87.78 o                         
  21   1   7       1766.02       2262.02       185.56 o                         
  23   1   7       1253.09       1387.90       101.47 o                         
  25   1   7        382.35        575.28        94.71 o                         
  27   1   7        289.60        358.88        93.86 o                         
  29   1   7         17.28        -30.78       116.38 o                         
 -30   2   7        206.30         97.87        69.95 o                         
 -28   2   7          2.95        124.35        67.40 o                         
 -26   2   7        192.07        143.80        71.39 o                         
 -24   2   7         15.99         33.65        71.36 o                         
 -22   2   7        525.13        518.51        65.12 o                         
 -20   2   7         68.39        204.95        68.84 o                         
 -18   2   7       4943.65       5210.87       107.50 o                         
 -16   2   7       1339.90       1500.25        95.53 o                         
 -14   2   7       1587.95       1767.64        92.15 o                         
 -12   2   7        681.70        787.76        64.37 o                         
 -10   2   7       3539.19       3805.61        77.86 o                         
  -8   2   7       1561.63       1641.78        82.23 o                         
  -6   2   7        141.26        235.71        73.45 o                         
  -4   2   7        143.77        110.85        54.05 o                         
  -2   2   7       2939.99       2540.90        77.32 o                         
   0   2   7       6742.04       6270.89        87.34 o                         
   2   2   7       6687.07       6851.45       107.63 o                         
   4   2   7      23992.51      25401.84       178.49 o                         
   6   2   7       3545.66       3230.90        97.85 o                         
   8   2   7       3144.21       2945.66        92.60 o                         
  10   2   7       4677.68       4386.61       206.47 o                         
  12   2   7       2551.64       2247.95        88.41 o                         
  14   2   7        179.51        183.99        81.08 o                         
  16   2   7        240.03        361.64        81.32 o                         
  18   2   7        532.48        616.45        78.36 o                         
  20   2   7        204.92        295.09        68.51 o                         
  22   2   7        675.62        892.51       104.73 o                         
  24   2   7        378.50        495.02        82.52 o                         
  26   2   7        717.42        756.69        90.77 o                         
  28   2   7        164.82        124.90        78.83 o                         
  30   2   7        538.11        230.78        83.33 o                         
 -29   3   7          8.82         11.60        60.37 o                         
 -27   3   7          6.93         20.18        67.01 o                         
 -25   3   7         18.79        -68.32        68.32 o                         
 -23   3   7         18.49         56.40        68.48 o                         
 -21   3   7        231.71        183.79        66.97 o                         
 -19   3   7        217.18        169.56        60.75 o                         
 -17   3   7         36.64         27.26        68.67 o                         
 -15   3   7         72.87        195.23        57.60 o                         
 -13   3   7       1942.20       2063.50        69.99 o                         
 -11   3   7        345.42        390.39        65.86 o                         
  -9   3   7       1717.28       1720.95        68.38 o                         
  -7   3   7       1333.74       1277.93        57.15 o                         
  -5   3   7        187.14        243.84        49.72 o                         
  -3   3   7        413.67        505.81        63.01 o                         
  -1   3   7        230.62        290.28        72.04 o                         
   1   3   7        282.50        264.82        57.89 o                         
   3   3   7        407.62        430.62        62.89 o                         
   5   3   7         20.01         74.46        64.27 o                         
   7   3   7       1614.98       1668.24       139.30 o                         
   9   3   7        634.05        688.16        80.58 o                         
  11   3   7        143.31        160.53        79.25 o                         
  13   3   7         53.90        141.91        82.46 o                         
  15   3   7        175.90        161.71        65.70 o                         
  17   3   7        367.92        390.18       104.37 o                         
  19   3   7         16.17        -22.10        81.63 o                         
  21   3   7        146.49        133.54        81.25 o                         
  23   3   7         33.10         52.87        71.76 o                         
  25   3   7          7.35        -27.77        83.10 o                         
  27   3   7        178.64         88.76        88.68 o                         
  29   3   7          6.24        -10.65        87.48 o                         
 -28   4   7         24.31        106.64        73.29 o                         
 -26   4   7          0.02         47.14        73.75 o                         
 -24   4   7          4.46         24.37        67.28 o                         
 -22   4   7        222.75        -16.77        77.84 o                         
 -20   4   7        159.85        207.02        64.74 o                         
 -18   4   7         80.00         17.44        71.69 o                         
 -16   4   7       3943.98       3837.56       110.68 o                         
 -14   4   7       1044.65       1327.83        75.93 o                         
 -12   4   7       1886.01       2117.06        67.15 o                         
 -10   4   7       1046.61       1147.26        58.78 o                         
  -8   4   7       2215.38       2388.93        72.04 o                         
  -6   4   7         86.23        231.40        78.06 o                         
  -4   4   7         87.08        207.77        74.05 o                         
  -2   4   7       9515.88       9750.80       119.07 o                         
   0   4   7       2655.82       2794.67        91.40 o                         
   2   4   7        209.55         56.20        78.57 o                         
   4   4   7       2499.48       2437.17        88.57 o                         
   6   4   7       6158.28       6246.43       110.82 o                         
   8   4   7        499.01        621.35       157.02 o                         
  10   4   7        103.04         91.53        88.35 o                         
  12   4   7         63.04         78.62       113.78 o                         
  14   4   7        257.00        299.29        77.48 o                         
  16   4   7        759.42        751.64       112.36 o                         
  18   4   7         49.06         77.41        77.94 o                         
  20   4   7        421.16        361.10        96.71 o                         
  22   4   7        535.37        631.05        83.79 o                         
  24   4   7        461.05        737.00       133.79 o                         
  26   4   7         51.05        164.90        92.68 o                         
  28   4   7        156.74        117.63        86.03 o                         
 -27   5   7        113.19        -53.55        77.06 o                         
 -25   5   7          2.56        -51.48        85.40 o                         
 -23   5   7         12.83        114.10        59.90 o                         
 -21   5   7       1363.18       1219.26        64.88 o                         
 -19   5   7       2281.66       2191.48        89.59 o                         
 -17   5   7         49.99         28.35        56.63 o                         
 -15   5   7       1298.72       1536.85        80.93 o                         
 -13   5   7        429.09        501.62        64.28 o                         
 -11   5   7         62.84        175.72        72.44 o                         
  -9   5   7          8.63         -0.53        65.73 o                         
  -7   5   7         93.81         90.49        66.25 o                         
  -5   5   7        314.30        423.31        64.44 o                         
  -3   5   7       1382.38       1354.30        69.77 o                         
  -1   5   7        937.72        885.33        74.84 o                         
   1   5   7       4451.58       4136.98        99.98 o                         
   3   5   7       8748.55       9462.49       122.94 o                         
   5   5   7       2906.84       3022.17        85.01 o                         
   7   5   7       1960.91       1992.34        98.61 o                         
   9   5   7       7699.55       7483.66       198.94 o                         
  11   5   7       3430.15       3010.29       191.76 o                         
  13   5   7        742.09        897.52        97.89 o                         
  15   5   7       1390.67       1484.93       107.80 o                         
  17   5   7         63.08        -30.04        94.24 o                         
  19   5   7        952.23       1059.49       125.28 o                         
  21   5   7       1112.51       1242.18       120.09 o                         
  23   5   7        533.24        587.27       112.67 o                         
  25   5   7         72.42        110.98        98.77 o                         
  27   5   7        102.75          7.47        85.29 o                         
 -26   6   7         77.92        -28.36        88.34 o                         
 -24   6   7        419.02        320.33        77.05 o                         
 -22   6   7          3.54         88.83        86.22 o                         
 -20   6   7         62.78        118.96        76.14 o                         
 -18   6   7       1605.85       1435.23       100.60 o                         
 -16   6   7        969.92       1019.08        82.54 o                         
 -14   6   7        239.52        314.40        97.84 o                         
 -12   6   7       1010.90       1074.85        96.66 o                         
 -10   6   7         37.62        -77.24        82.84 o                         
  -8   6   7        152.24        221.50        59.29 o                         
  -6   6   7       1422.04       1260.58        85.43 o                         
  -4   6   7          9.22         -6.31        60.38 o                         
  -2   6   7       1404.15       1441.66        66.48 o                         
   0   6   7       2603.43       2824.78        91.74 o                         
   2   6   7       4517.31       4527.42       163.14 o                         
   4   6   7         19.62        -76.04        76.04 o                         
   6   6   7       4124.38       3946.06       122.67 o                         
   8   6   7       3390.31       3386.34       107.55 o                         
  10   6   7         65.80         86.66        94.06 o                         
  12   6   7        548.85        261.74       177.32 o                         
  14   6   7        554.58        618.40       104.80 o                         
  16   6   7         16.55         62.57       100.32 o                         
  18   6   7         30.64         -0.03       102.02 o                         
  20   6   7         68.47         66.01       108.71 o                         
  22   6   7       1063.36        950.09       116.67 o                         
  24   6   7          5.19         -7.71       105.33 o                         
  26   6   7         43.30         13.97       117.31 o                         
 -25   7   7          0.90         93.18        92.15 o                         
 -23   7   7         34.71        -17.49        93.00 o                         
 -21   7   7          1.45         45.06       110.96 o                         
 -19   7   7         31.18         43.65        80.74 o                         
 -17   7   7        133.54         70.69        72.27 o                         
 -15   7   7        666.17        687.82       104.39 o                         
 -13   7   7          9.50         42.61        63.53 o                         
 -11   7   7       1651.60       1571.39        99.49 o                         
  -9   7   7         56.39        123.82        61.31 o                         
  -7   7   7        836.97        795.12        58.91 o                         
  -5   7   7         66.12        106.71        75.74 o                         
  -3   7   7        110.24        126.72        67.44 o                         
  -1   7   7         12.63         -1.80        57.83 o                         
   1   7   7       1266.37       1376.32        60.60 o                         
   3   7   7       1839.81       1880.97        83.62 o                         
   5   7   7        647.36        689.86        76.08 o                         
   7   7   7         19.54          4.48        99.65 o                         
   9   7   7        315.41        159.30        97.50 o                         
  11   7   7       2290.13       2165.30       130.97 o                         
  13   7   7         17.04         89.06       106.42 o                         
  15   7   7        429.33        415.46       141.63 o                         
  17   7   7        600.12        717.24       105.67 o                         
  19   7   7         19.77         81.40       112.04 o                         
  21   7   7         57.03        277.54       139.30 o                         
  23   7   7        562.59        591.59       141.43 o                         
  25   7   7         16.68        143.64        96.57 o                         
 -24   8   7        280.43        161.69       122.68 o                         
 -22   8   7        281.78        183.45        93.35 o                         
 -20   8   7        792.97        749.77       105.85 o                         
 -18   8   7        425.38        308.52       114.62 o                         
 -16   8   7        882.43       1092.22        94.98 o                         
 -14   8   7       1602.71       1865.96        89.17 o                         
 -12   8   7        617.75        660.93       100.63 o                         
 -10   8   7        520.13        719.05        80.41 o                         
  -8   8   7        645.54        543.92        87.11 o                         
  -6   8   7        198.15        226.50        67.17 o                         
  -4   8   7       4389.46       4413.45        83.02 o                         
  -2   8   7        874.45        988.73        59.31 o                         
   0   8   7        406.89        440.43        62.32 o                         
   2   8   7       6186.90       6596.76       101.44 o                         
   4   8   7       2147.57       2334.33        89.26 o                         
   6   8   7       3871.28       3836.59       142.15 o                         
   8   8   7       3819.66       3980.89       136.49 o                         
  10   8   7       1429.86       1543.67       116.96 o                         
  12   8   7        221.04         45.30       115.24 o                         
  14   8   7          2.22        -38.23       103.23 o                         
  16   8   7         32.71        -55.54       110.42 o                         
  18   8   7         89.70        141.60       138.95 o                         
  20   8   7        605.94        503.15       155.43 o                         
  22   8   7        281.22        366.51       175.10 o                         
  24   8   7        202.30        310.33       152.42 o                         
 -23   9   7         41.47         92.16       146.39 o                         
 -21   9   7         17.06        -27.98       121.47 o                         
 -19   9   7        352.47        296.10        92.58 o                         
 -17   9   7        198.69        161.31        79.48 o                         
 -15   9   7          6.65        109.18        76.35 o                         
 -13   9   7        113.80         18.76        83.68 o                         
 -11   9   7        635.59        753.00       101.11 o                         
  -9   9   7         13.97         60.39        68.33 o                         
  -7   9   7        528.26        540.62        69.01 o                         
  -5   9   7        425.86        482.59        73.34 o                         
  -3   9   7        363.10        287.06        62.71 o                         
  -1   9   7        471.84        561.00        75.90 o                         
   1   9   7       5326.62       5569.75        99.64 o                         
   3   9   7       2670.49       2667.63       114.23 o                         
   5   9   7         26.17         70.31       102.59 o                         
   7   9   7        471.23        494.10       103.36 o                         
   9   9   7         28.15        -42.60       104.03 o                         
  11   9   7        571.63        430.19       125.82 o                         
  13   9   7         36.29        -38.17       130.02 o                         
  15   9   7         19.09       -101.20       130.62 o                         
  17   9   7        317.41        533.81       142.49 o                         
  19   9   7          2.99         19.50       148.34 o                         
  21   9   7        141.47         76.39       150.11 o                         
 -20  10   7         12.21         81.42        87.43 o                         
 -18  10   7          0.12        -37.09        98.42 o                         
 -16  10   7        510.48        463.28       103.57 o                         
 -14  10   7        109.55         16.53        76.81 o                         
 -12  10   7          3.56         24.75        77.34 o                         
 -10  10   7         89.62         15.41        73.38 o                         
  -8  10   7        209.87        103.11        72.02 o                         
  -6  10   7        651.50        685.66        71.63 o                         
  -4  10   7        423.10        422.42        68.56 o                         
  -2  10   7         16.46        -27.45        64.60 o                         
   0  10   7         41.27         81.41        62.78 o                         
   2  10   7        905.85        924.81        80.86 o                         
   4  10   7        387.21        419.89        83.78 o                         
   6  10   7          0.61        -29.68        82.41 o                         
   8  10   7          8.38         -7.59       153.89 o                         
  10  10   7         41.72        111.82       116.80 o                         
  12  10   7         26.41        -51.38       125.63 o                         
  14  10   7         30.36         -2.84       151.71 o                         
  16  10   7         29.33       -137.00       137.00 o                         
  18  10   7         18.64         46.61       154.72 o                         
  20  10   7        170.70        112.36       148.16 o                         
 -17  11   7        334.63        122.92        86.80 o                         
 -15  11   7         59.21         57.21       106.41 o                         
 -13  11   7         24.50         27.39        86.40 o                         
 -11  11   7        156.91         11.59        96.74 o                         
  -9  11   7        354.37        309.71        78.21 o                         
  -7  11   7          0.31        -39.73        73.39 o                         
  -5  11   7        323.98        300.76        91.66 o                         
  -3  11   7        172.27        179.62        74.50 o                         
  -1  11   7        138.02        139.04       109.80 o                         
   1  11   7       1203.11       1306.37       109.14 o                         
   3  11   7         46.53        172.52       115.78 o                         
   5  11   7        124.27        132.37        90.61 o                         
   7  11   7        827.38        961.80       121.13 o                         
   9  11   7        506.06        498.15       126.80 o                         
  11  11   7          3.59        -83.42       118.99 o                         
  13  11   7          0.33        -73.90       154.37 o                         
  15  11   7         93.97        151.53       142.31 o                         
 -12  12   7         20.81         14.84        89.84 o                         
 -10  12   7          1.29         14.51        74.62 o                         
  -8  12   7         16.34         16.37        72.10 o                         
  -6  12   7         25.47         59.93        83.62 o                         
  -4  12   7         34.59         13.14        78.30 o                         
  -2  12   7         54.13          3.98        69.80 o                         
   0  12   7        453.75        329.42        87.27 o                         
   2  12   7        115.41         35.77        92.63 o                         
   4  12   7        953.65        730.24       130.77 o                         
   6  12   7        864.45        940.93       126.20 o                         
   8  12   7        511.58        496.13       113.61 o                         
  10  12   7        143.74         59.75       136.31 o                         
  12  12   7         47.57         30.13       160.04 o                         
  -5  13   7          1.94         26.04        81.19 o                         
  -3  13   7        331.76        231.20        87.30 o                         
  -1  13   7        315.10         75.19       107.20 o                         
   1  13   7          3.22       -101.17       101.17 o                         
   3  13   7          2.36          5.03        80.91 o                         
   5  13   7         18.69       -126.16       126.16 o                         
 -30   0   8         34.83       -103.43       103.43 o                         
 -28   0   8         14.13         33.75        78.43 o                         
 -26   0   8          4.80        -92.82        92.82 o                         
 -24   0   8       1964.45       1851.84       309.35 o                         
 -22   0   8        394.24        827.36       106.05 o                         
 -20   0   8          5.19        -90.67       101.02 o                         
 -18   0   8       2509.81       3063.91       140.01 o                         
 -16   0   8         13.75         43.14        75.87 o                         
 -14   0   8        182.64         86.35        75.68 o                         
 -12   0   8         21.58        144.63        75.44 o                         
 -10   0   8        157.24         44.53        86.66 o                         
  -8   0   8        731.50        693.86        78.78 o                         
  -6   0   8      11420.99      10337.12       252.37 o                         
  -4   0   8       6669.95       6616.95       188.13 o                         
  -2   0   8       9412.52       9787.41       709.80 o                         
   0   0   8       1822.95       1557.19       168.54 o                         
   2   0   8       3716.01       3718.11       106.96 o                         
   4   0   8       1260.87       1146.49       110.41 o                         
   6   0   8       3049.61       3026.87       121.58 o                         
   8   0   8       1072.30        994.96       121.76 o                         
  10   0   8       6462.39       7484.32       147.45 o                         
  12   0   8       4248.05       4282.37       190.79 o                         
  14   0   8        163.30         97.28        78.83 o                         
  16   0   8       6521.30       7308.22       304.57 o                         
  18   0   8       1383.29       1477.13       115.46 o                         
  20   0   8       1301.81       1329.91       112.72 o                         
  22   0   8        159.48        203.99       122.64 o                         
  24   0   8        315.66        101.37       134.34 o                         
  26   0   8        183.77        122.82       138.41 o                         
  28   0   8          0.35         24.69       140.98 o                         
 -29   1   8        142.78         -0.18        81.62 o                         
 -27   1   8        275.17        202.55        61.35 o                         
 -25   1   8         13.42        124.06        82.40 o                         
 -23   1   8          8.97         25.10        65.29 o                         
 -21   1   8          1.84         56.69        86.52 o                         
 -19   1   8       1345.35       1587.85        82.22 o                         
 -17   1   8        209.92        158.22        67.35 o                         
 -15   1   8         70.26         71.84        68.31 o                         
 -13   1   8        168.48        205.83        84.20 o                         
 -11   1   8        223.32        287.27        59.10 o                         
  -9   1   8       2619.54       2657.26        92.83 o                         
  -7   1   8       4239.83       4255.84        76.86 o                         
  -5   1   8       1218.08       1061.14        66.32 o                         
  -3   1   8       1246.69       1111.85        84.45 o                         
  -1   1   8         19.47         72.36        53.27 o                         
   1   1   8       2668.74       2645.61        85.75 o                         
   3   1   8       2174.07       2164.01        89.42 o                         
   5   1   8        779.02        797.47       131.24 o                         
   7   1   8       4013.84       3913.85       107.13 o                         
   9   1   8         79.94        152.28        66.58 o                         
  11   1   8         47.25        -20.92        68.05 o                         
  13   1   8        220.04        284.33        65.11 o                         
  15   1   8        434.76        401.74        53.46 o                         
  17   1   8       1173.14       1198.12        71.00 o                         
  19   1   8        572.41        565.73        87.69 o                         
  21   1   8        760.61        648.64        82.27 o                         
  23   1   8          4.96        -84.58        97.95 o                         
  25   1   8         58.96       -102.12       102.12 o                         
  27   1   8         20.87        -45.27        60.50 o                         
  29   1   8         11.55         -1.24        77.96 o                         
 -28   2   8         56.07         35.64        66.88 o                         
 -26   2   8          0.47         32.84        76.77 o                         
 -24   2   8         96.53          4.48        79.46 o                         
 -22   2   8          2.52         79.13        62.17 o                         
 -20   2   8         15.54        -34.99        71.06 o                         
 -18   2   8       1777.62       1861.07        87.66 o                         
 -16   2   8          3.19        145.30        58.26 o                         
 -14   2   8        993.75       1147.01        56.79 o                         
 -12   2   8         37.83        171.80        79.30 o                         
 -10   2   8       3873.52       3887.88        99.13 o                         
  -8   2   8        206.38        250.26        63.91 o                         
  -6   2   8         41.37          1.31        49.47 o                         
  -4   2   8        327.97        296.74        60.22 o                         
  -2   2   8       1150.95       1108.80        64.06 o                         
   0   2   8       1296.58       1424.72        65.68 o                         
   2   2   8        277.01        344.84        74.33 o                         
   4   2   8        907.27       1070.85        76.15 o                         
   6   2   8       1184.66       1280.06        92.87 o                         
   8   2   8       2385.38       2479.96       142.58 o                         
  10   2   8          2.52         90.55        57.04 o                         
  12   2   8         39.03        131.24        68.92 o                         
  14   2   8         52.93        -44.15        80.89 o                         
  16   2   8         27.24         13.62        72.84 o                         
  18   2   8        500.43        531.71        92.75 o                         
  20   2   8        183.42        175.03        97.12 o                         
  22   2   8        576.09        495.61       100.34 o                         
  24   2   8         43.47        -75.14        75.14 o                         
  26   2   8         52.02        -12.22        74.47 o                         
  28   2   8          3.07        -24.22        76.19 o                         
 -29   3   8          7.42        -32.81        71.13 o                         
 -27   3   8        138.46         49.74        71.69 o                         
 -25   3   8        299.31        273.47        81.99 o                         
 -23   3   8        639.64        870.11        66.84 o                         
 -21   3   8         84.26         50.58        67.66 o                         
 -19   3   8         60.92         17.48        86.22 o                         
 -17   3   8        442.39        806.55        77.92 o                         
 -15   3   8       2493.59       2137.24        76.25 o                         
 -13   3   8         81.59         25.90        54.48 o                         
 -11   3   8        412.79        181.36        57.95 o                         
  -9   3   8        209.34        189.52        73.31 o                         
  -7   3   8      11092.17      10257.66       131.10 o                         
  -5   3   8       1101.84       1070.50        63.56 o                         
  -3   3   8       5072.62       4855.70        99.33 o                         
  -1   3   8       5052.02       5196.26        98.31 o                         
   1   3   8       2327.53       2204.75        69.00 o                         
   3   3   8       2915.46       3133.33        88.28 o                         
   5   3   8          6.38         91.63        62.15 o                         
   7   3   8         18.70         50.75        75.25 o                         
   9   3   8       2588.43       2835.41        90.70 o                         
  11   3   8       4367.27       4365.04       190.61 o                         
  13   3   8       4540.53       4725.66       110.93 o                         
  15   3   8       3751.18       3975.10        96.63 o                         
  17   3   8       2002.51       2081.65        84.18 o                         
  19   3   8        207.98        166.07        97.67 o                         
  21   3   8         63.34         76.69        91.29 o                         
  23   3   8        576.44        587.70       111.96 o                         
  25   3   8          1.55         -6.25        74.36 o                         
  27   3   8         44.49          0.67       106.10 o                         
 -28   4   8        202.83         96.64        68.95 o                         
 -26   4   8         41.74         11.34        83.95 o                         
 -24   4   8        190.68        237.91        69.96 o                         
 -22   4   8        429.74        636.67        81.18 o                         
 -20   4   8         49.69        133.43        76.63 o                         
 -18   4   8         55.10         -4.11        59.98 o                         
 -16   4   8        608.34        783.79        91.45 o                         
 -14   4   8        286.51        326.25        83.58 o                         
 -12   4   8       6985.30       6718.53        80.96 o                         
 -10   4   8       1344.58       1311.77        66.69 o                         
  -8   4   8        532.10        463.48        72.27 o                         
  -6   4   8       1813.63       1883.52        79.36 o                         
  -4   4   8       3874.04       3699.60        85.56 o                         
  -2   4   8       7980.52       7624.19       110.76 o                         
   0   4   8        341.06        444.28        81.81 o                         
   2   4   8       2845.58       2959.35        77.45 o                         
   4   4   8        175.08        191.32        62.97 o                         
   6   4   8         16.75         80.53        73.24 o                         
   8   4   8          9.42         54.74        68.13 o                         
  10   4   8         58.92        -25.39        83.07 o                         
  12   4   8       1039.13        891.74        94.78 o                         
  14   4   8       3142.48       3387.49       248.56 o                         
  16   4   8         47.06         73.54        71.52 o                         
  18   4   8       2716.39       2403.38       168.81 o                         
  20   4   8        822.89        638.73       113.29 o                         
  22   4   8        116.07        131.02        82.84 o                         
  24   4   8        184.77         85.23        81.75 o                         
  26   4   8        216.59        148.82       121.17 o                         
  28   4   8          0.03         13.28        77.18 o                         
 -27   5   8         23.55        -41.83        73.14 o                         
 -25   5   8          6.14         58.87        72.42 o                         
 -23   5   8         12.21        -18.28        64.99 o                         
 -21   5   8         16.57        -13.80        74.92 o                         
 -19   5   8          2.72         83.18        57.33 o                         
 -17   5   8        340.23        315.98        82.18 o                         
 -15   5   8        102.08         90.88        78.25 o                         
 -13   5   8       1434.29       1449.83        63.18 o                         
 -11   5   8        251.47        241.59        83.75 o                         
  -9   5   8         49.22         53.42        77.89 o                         
  -7   5   8       1243.48       1194.38        86.12 o                         
  -5   5   8       2172.89       2366.03        86.84 o                         
  -3   5   8         37.77         56.26        61.89 o                         
  -1   5   8         91.50        158.92        70.64 o                         
   1   5   8         14.94        127.47        65.74 o                         
   3   5   8        611.09        699.76        90.20 o                         
   5   5   8         73.84         99.98        54.82 o                         
   7   5   8        543.35        644.30        63.42 o                         
   9   5   8        288.02        319.21        87.37 o                         
  11   5   8       1333.31       1501.64        99.64 o                         
  13   5   8         15.72         84.40        94.84 o                         
  15   5   8        175.18         89.24        80.65 o                         
  17   5   8        670.78        779.57        83.72 o                         
  19   5   8         74.12         16.54       113.46 o                         
  21   5   8        335.89        219.65        82.71 o                         
  23   5   8        277.38         56.90       118.12 o                         
  25   5   8         68.16         49.90       105.36 o                         
  27   5   8         30.92         40.16       100.03 o                         
 -26   6   8        119.89        123.71        82.73 o                         
 -24   6   8         52.17         61.35        73.31 o                         
 -22   6   8        399.93        453.13        67.21 o                         
 -20   6   8        154.65        228.42        66.64 o                         
 -18   6   8         60.39         60.72        94.75 o                         
 -16   6   8        337.37        368.18        72.00 o                         
 -14   6   8        104.28         95.94        79.52 o                         
 -12   6   8          2.81        -58.06        82.96 o                         
 -10   6   8        422.51        458.12        60.79 o                         
  -8   6   8       5197.79       4747.62       105.69 o                         
  -6   6   8       1878.51       1863.33        83.15 o                         
  -4   6   8       3588.82       3790.88        91.04 o                         
  -2   6   8       1362.40       1566.50        88.28 o                         
   0   6   8       2709.78       2893.85        87.20 o                         
   2   6   8        641.13        694.58        94.35 o                         
   4   6   8        330.41        393.43        66.42 o                         
   6   6   8         56.78         67.20        57.31 o                         
   8   6   8        165.94        389.87        89.08 o                         
  10   6   8        214.28        474.68        95.63 o                         
  12   6   8       2139.66       2623.04       110.66 o                         
  14   6   8        509.40        758.82       105.51 o                         
  16   6   8        340.54        388.76        95.81 o                         
  18   6   8       1401.95       1619.79       179.00 o                         
  20   6   8       1485.08       1560.82       108.57 o                         
  22   6   8        544.54        549.21       163.29 o                         
  24   6   8          4.08          3.88       100.55 o                         
  26   6   8          3.16        -34.65       107.98 o                         
 -25   7   8        273.16        172.01       114.47 o                         
 -23   7   8         10.02        -43.74        75.64 o                         
 -21   7   8         59.77         -2.43        90.14 o                         
 -19   7   8        138.72        248.86        70.15 o                         
 -17   7   8          3.20         97.30        81.98 o                         
 -15   7   8         42.04         81.91        68.95 o                         
 -13   7   8       1012.58        865.61        80.82 o                         
 -11   7   8        334.81        236.09        73.50 o                         
  -9   7   8         93.34        167.95        75.16 o                         
  -7   7   8        210.29         65.70        76.97 o                         
  -5   7   8       3537.30       3231.31        93.60 o                         
  -3   7   8       1241.98       1434.49       135.76 o                         
  -1   7   8        663.15        714.26        67.13 o                         
   1   7   8        431.81        486.61        73.21 o                         
   3   7   8        313.54        286.36        70.36 o                         
   5   7   8        556.72        471.15        66.01 o                         
   7   7   8         54.33        109.90        78.74 o                         
   9   7   8       2274.83       2388.79       187.15 o                         
  11   7   8         14.32         63.37        92.57 o                         
  13   7   8        182.51        250.07        96.00 o                         
  15   7   8       1687.73       1556.03       142.67 o                         
  17   7   8       1237.99        853.83       121.25 o                         
  19   7   8        116.10        114.50       103.34 o                         
  21   7   8         32.02         75.78       109.72 o                         
  23   7   8          4.90        104.21       146.39 o                         
 -22   8   8          2.77          4.58       115.14 o                         
 -20   8   8          6.91        104.40       111.40 o                         
 -18   8   8         19.98         21.15        92.20 o                         
 -16   8   8        215.24        217.17        70.50 o                         
 -14   8   8        276.05        233.41        71.42 o                         
 -12   8   8        337.03        459.70        80.55 o                         
 -10   8   8         44.25         39.27        66.15 o                         
  -8   8   8         18.95         93.96        68.46 o                         
  -6   8   8        107.74        146.52        55.50 o                         
  -4   8   8        470.74        446.56        61.95 o                         
  -2   8   8         22.27        100.79        53.82 o                         
   0   8   8          6.22        -18.99        59.51 o                         
   2   8   8         39.97         -5.38        62.18 o                         
   4   8   8        352.28        436.06        73.87 o                         
   6   8   8         26.46         62.83        72.34 o                         
   8   8   8        307.25        289.28        79.70 o                         
  10   8   8          9.00         40.67        93.22 o                         
  12   8   8          0.22        103.90       127.07 o                         
  14   8   8          5.25         47.11       113.15 o                         
  16   8   8         78.74          8.44       103.10 o                         
  18   8   8          0.79         54.56       116.47 o                         
  20   8   8        112.63        280.73       166.59 o                         
  22   8   8         46.70         70.00       144.79 o                         
 -21   9   8        153.60         81.40        96.10 o                         
 -19   9   8        164.80        272.35        97.25 o                         
 -17   9   8          6.94         58.64       108.47 o                         
 -15   9   8         74.35        172.95        84.50 o                         
 -13   9   8         31.29         32.95        71.02 o                         
 -11   9   8          2.46         -6.20        60.35 o                         
  -9   9   8        108.81         90.76        62.26 o                         
  -7   9   8         67.96        162.92        75.50 o                         
  -5   9   8       1360.05       1424.19        95.32 o                         
  -3   9   8        430.32        457.64        62.14 o                         
  -1   9   8         42.73         77.39        62.89 o                         
   1   9   8       1185.61       1199.41        83.53 o                         
   3   9   8         40.08        -34.77        69.19 o                         
   5   9   8         14.14         47.57        69.72 o                         
   7   9   8         15.70        -17.31       100.34 o                         
   9   9   8        117.42         81.93       131.77 o                         
  11   9   8         34.20        -65.35       140.10 o                         
  13   9   8        612.08        662.68       123.20 o                         
  15   9   8        160.64        207.89       123.95 o                         
  17   9   8         53.66        166.77       146.21 o                         
  19   9   8        111.30         26.94       161.10 o                         
  21   9   8         18.51        -24.99       144.09 o                         
 -18  10   8         55.01         42.47        79.13 o                         
 -16  10   8         37.00         48.00        74.49 o                         
 -14  10   8         43.21         49.30        74.63 o                         
 -12  10   8         21.97          3.46       113.10 o                         
 -10  10   8        752.57        543.45        86.80 o                         
  -8  10   8        864.13        774.95        73.33 o                         
  -6  10   8        627.24        760.11       109.26 o                         
  -4  10   8         64.81         82.04        69.01 o                         
  -2  10   8       1664.81       1602.98        82.85 o                         
   0  10   8       2351.04       2533.44       134.07 o                         
   2  10   8        104.30        160.98        75.26 o                         
   4  10   8        149.65        114.35        77.72 o                         
   6  10   8        315.31        215.76        87.79 o                         
   8  10   8        209.35        146.50       100.72 o                         
  10  10   8        348.20        345.09       115.33 o                         
  12  10   8        199.70        117.00       144.26 o                         
  14  10   8       1050.44       1219.50       143.20 o                         
  16  10   8        489.92        446.08       170.67 o                         
  18  10   8        172.21        174.57       144.44 o                         
 -15  11   8          2.01         51.33       104.07 o                         
 -13  11   8        163.58        148.63        84.60 o                         
 -11  11   8        230.43        168.68        83.44 o                         
  -9  11   8         19.89         40.61        80.34 o                         
  -7  11   8        135.25        172.04        75.65 o                         
  -5  11   8        710.90        766.66       105.90 o                         
  -3  11   8        344.75        188.17        99.21 o                         
  -1  11   8         45.00        -65.71        83.83 o                         
   1  11   8        192.16        134.01        99.82 o                         
   3  11   8         52.67        -48.29        77.44 o                         
   5  11   8         18.62        -39.78        76.01 o                         
   7  11   8         70.85         79.95        95.96 o                         
   9  11   8          3.85         82.12       120.20 o                         
  11  11   8          3.58        -10.40       116.65 o                         
  13  11   8        185.05         -1.60       137.35 o                         
  15  11   8         20.82        -70.00       136.82 o                         
 -10  12   8        115.28        101.95        72.31 o                         
  -8  12   8         60.48         96.00        84.55 o                         
  -6  12   8         40.61         68.63        73.35 o                         
  -4  12   8        281.60        305.56        78.82 o                         
  -2  12   8        414.12        313.48        76.19 o                         
   0  12   8        245.75        266.66        92.97 o                         
   2  12   8        169.97         31.08        83.27 o                         
   4  12   8         31.95         87.23        71.48 o                         
   6  12   8        112.24         55.48       105.88 o                         
   8  12   8         53.78         75.28       110.39 o                         
  10  12   8         85.87       -143.38       151.88 o                         
 -27   1   9         10.76        -62.43        63.40 o                         
 -25   1   9         91.96         47.01        74.96 o                         
 -23   1   9         51.06         11.14        65.03 o                         
 -21   1   9        286.04        191.97        62.70 o                         
 -19   1   9         25.44        -16.97        71.14 o                         
 -17   1   9       1888.09       1821.84        96.85 o                         
 -15   1   9         23.12         75.79        57.53 o                         
 -13   1   9        447.18        505.53        57.07 o                         
 -11   1   9       4492.57       4433.72        67.90 o                         
  -9   1   9         55.26        115.67        71.37 o                         
  -7   1   9        109.30         82.81        48.72 o                         
  -5   1   9       2040.11       2039.29        66.07 o                         
  -3   1   9        156.32        290.79        59.32 o                         
  -1   1   9       1590.95       1527.32        97.56 o                         
   1   1   9       3403.54       3324.10        88.44 o                         
   3   1   9       2973.51       3020.24        83.16 o                         
   5   1   9       2423.18       2377.41        80.20 o                         
   7   1   9       2919.22       3168.10        88.58 o                         
   9   1   9       6043.09       6790.27       104.68 o                         
  11   1   9        159.30        264.65       153.12 o                         
  13   1   9         77.40          5.80        69.22 o                         
  15   1   9       1396.54       1327.15        68.99 o                         
  17   1   9         19.85         28.61        59.32 o                         
  19   1   9        421.99        570.53        71.88 o                         
  21   1   9         36.68         -2.12        64.09 o                         
  23   1   9        431.35        683.41        86.72 o                         
  25   1   9         99.61        133.41        71.08 o                         
  27   1   9        167.04         56.95        65.92 o                         
 -28   2   9         59.15         37.75        72.36 o                         
 -26   2   9         10.01        -14.24        67.41 o                         
 -24   2   9         30.40        177.28        74.51 o                         
 -22   2   9        186.20        237.62        66.06 o                         
 -20   2   9         26.56         68.77        68.56 o                         
 -18   2   9       2078.78       2032.54       139.04 o                         
 -16   2   9       2068.09       2022.99        66.81 o                         
 -14   2   9        351.48        250.68        64.15 o                         
 -12   2   9       1608.42       1718.09        77.46 o                         
 -10   2   9       6700.45       6976.98        85.34 o                         
  -8   2   9       2672.99       2818.03       107.67 o                         
  -6   2   9        591.15        441.13        55.01 o                         
  -4   2   9        353.22        423.57        58.73 o                         
  -2   2   9       1605.73       1872.78        70.08 o                         
   0   2   9       1130.47       1068.95        75.46 o                         
   2   2   9        217.52        103.19        72.80 o                         
   4   2   9       3265.78       3512.53        88.22 o                         
   6   2   9        145.24        116.78        68.24 o                         
   8   2   9       5584.92       6012.08       182.99 o                         
  10   2   9       3840.11       4123.07       110.24 o                         
  12   2   9       5054.92       4525.74       163.67 o                         
  14   2   9        845.69        783.42        58.46 o                         
  16   2   9        124.68        102.28        54.26 o                         
  18   2   9          6.62        132.69        82.55 o                         
  20   2   9        192.10         13.22        67.02 o                         
  22   2   9          2.88         29.34        71.82 o                         
  24   2   9        293.37        335.04        95.55 o                         
  26   2   9        340.76        383.43        78.31 o                         
 -27   3   9         18.82         40.00        68.14 o                         
 -25   3   9          0.71        -61.86        72.62 o                         
 -23   3   9          6.41         81.65        73.97 o                         
 -21   3   9        111.23        144.03        64.28 o                         
 -19   3   9         27.26         36.00        69.20 o                         
 -17   3   9        445.86        445.52       132.21 o                         
 -15   3   9          5.94        -52.41        64.14 o                         
 -13   3   9       5523.73       5457.62        91.56 o                         
 -11   3   9       2320.83       2339.89        65.10 o                         
  -9   3   9        651.36        770.90        73.13 o                         
  -7   3   9        390.66        514.22        54.18 o                         
  -5   3   9          7.80         41.98        53.15 o                         
  -3   3   9         11.70        -15.29        65.05 o                         
  -1   3   9        104.33        187.35        59.72 o                         
   1   3   9         48.60         57.54        66.88 o                         
   3   3   9       1155.30       1065.95        86.43 o                         
   5   3   9        309.61        257.48        59.90 o                         
   7   3   9        166.41        169.94        88.21 o                         
   9   3   9        111.21        -15.28        76.54 o                         
  11   3   9         20.11        119.68        74.48 o                         
  13   3   9        232.42        128.15        63.01 o                         
  15   3   9          7.69        118.37        70.42 o                         
  17   3   9       1351.74       1264.21        99.23 o                         
  19   3   9        121.67        112.52        78.44 o                         
  21   3   9        690.51        611.31        99.58 o                         
  23   3   9         47.10         24.23       102.80 o                         
  25   3   9         19.32         22.14        83.44 o                         
  27   3   9         59.90         -1.48       105.41 o                         
 -26   4   9        158.11         93.17        66.84 o                         
 -24   4   9         26.08        111.64        67.34 o                         
 -22   4   9         30.66         -7.85        65.26 o                         
 -20   4   9        369.40        347.12       125.21 o                         
 -18   4   9         18.39        -27.67        69.16 o                         
 -16   4   9        847.21        883.07        61.94 o                         
 -14   4   9        724.13        812.77        72.03 o                         
 -12   4   9        301.53        404.17        65.20 o                         
 -10   4   9       1312.33       1226.81        70.56 o                         
  -8   4   9       1059.02        978.79        99.16 o                         
  -6   4   9        556.66        601.89        59.32 o                         
  -4   4   9        112.25        107.39        66.98 o                         
  -2   4   9          1.47         85.87        56.61 o                         
   0   4   9         53.48        107.68        71.58 o                         
   2   4   9        896.53       1023.84        63.32 o                         
   4   4   9        111.89        189.37        71.01 o                         
   6   4   9       2266.89       2491.14        96.48 o                         
   8   4   9        129.04        162.72        63.90 o                         
  10   4   9        988.04       1163.88        69.21 o                         
  12   4   9         21.69        -42.05        78.63 o                         
  14   4   9       2270.83       2050.61      1329.65 o                         
  16   4   9       2235.42       2002.38       108.63 o                         
  18   4   9          7.83        -77.61        77.61 o                         
  20   4   9        410.04        410.79        79.03 o                         
  22   4   9         64.84          2.96        82.33 o                         
  24   4   9         65.39         63.17        81.33 o                         
  26   4   9        114.31         72.80        83.12 o                         
 -25   5   9          6.84        106.31        74.59 o                         
 -23   5   9         13.26        -13.54        77.98 o                         
 -21   5   9         25.60        -12.67        59.42 o                         
 -19   5   9        600.47        476.59        97.00 o                         
 -17   5   9        288.33        265.51       101.55 o                         
 -15   5   9        491.33        531.89        72.54 o                         
 -13   5   9        612.26        877.90        89.83 o                         
 -11   5   9        806.17       1125.99        84.36 o                         
  -9   5   9        193.47        224.67        74.26 o                         
  -7   5   9       2108.77       2306.69       210.10 o                         
  -5   5   9         64.43         16.41        56.42 o                         
  -3   5   9        815.14        752.91        74.86 o                         
  -1   5   9       2868.11       2685.57        86.79 o                         
   1   5   9         15.29        159.84        73.88 o                         
   3   5   9       1751.25       1968.79        99.80 o                         
   5   5   9       1364.17       1326.19        88.00 o                         
   7   5   9       3379.48       3389.82        99.73 o                         
   9   5   9       3162.89       3284.95       109.68 o                         
  11   5   9       2193.41       2157.43       104.50 o                         
  13   5   9        376.40        381.73        92.06 o                         
  15   5   9        297.39        432.02        91.57 o                         
  17   5   9        404.01        211.67        78.60 o                         
  19   5   9          0.93          0.50       111.57 o                         
  21   5   9        398.88        499.06       109.50 o                         
  23   5   9         58.52        -23.46        82.02 o                         
  25   5   9          4.31         33.42       102.22 o                         
 -24   6   9         20.04         68.27        80.56 o                         
 -22   6   9        214.88        138.19        70.68 o                         
 -20   6   9         88.89        127.18        80.81 o                         
 -18   6   9        134.91         30.58        70.18 o                         
 -16   6   9        171.13        159.57        89.07 o                         
 -14   6   9        769.93        908.95        73.90 o                         
 -12   6   9          6.30         -9.73        77.14 o                         
 -10   6   9         68.57          6.55        59.96 o                         
  -8   6   9       2409.07       2226.75        93.26 o                         
  -6   6   9          1.21         50.59        63.13 o                         
  -4   6   9         16.70        -70.06        72.25 o                         
  -2   6   9          0.61         47.39        69.41 o                         
   0   6   9          2.11         50.09        86.69 o                         
   2   6   9       1630.32       1524.18        97.82 o                         
   4   6   9       1337.88       1324.07        82.96 o                         
   6   6   9        138.05         83.88        58.13 o                         
   8   6   9        991.44        931.37        85.26 o                         
  10   6   9         66.40        -20.76        89.36 o                         
  12   6   9        107.56         50.80        87.96 o                         
  14   6   9        960.24       1057.87       106.51 o                         
  16   6   9          2.13         28.97        81.08 o                         
  18   6   9        127.34        102.81        87.56 o                         
  20   6   9         14.31        -23.99        98.39 o                         
  22   6   9          0.12         38.13       120.34 o                         
  24   6   9         40.31         43.08        99.81 o                         
 -23   7   9          0.28        -83.36        83.36 o                         
 -21   7   9          3.02        -96.59       109.39 o                         
 -19   7   9          5.88        -18.70        82.64 o                         
 -17   7   9         48.17         79.37        93.65 o                         
 -15   7   9         89.99        139.84        80.01 o                         
 -13   7   9          2.26        -24.98        65.54 o                         
 -11   7   9         15.09        -94.36        94.36 o                         
  -9   7   9       1071.38        907.05        93.19 o                         
  -7   7   9         19.23         48.84        76.25 o                         
  -5   7   9        305.45        335.51        82.33 o                         
  -3   7   9        152.54        205.13        78.95 o                         
  -1   7   9        873.53        868.52        81.84 o                         
   1   7   9       2449.21       2366.81        68.85 o                         
   3   7   9        467.44        537.09        81.58 o                         
   5   7   9         36.49        128.98        63.79 o                         
   7   7   9         22.94         51.13        67.29 o                         
   9   7   9        730.88        698.65       104.65 o                         
  11   7   9        117.57        113.91        92.76 o                         
  13   7   9        113.75         35.35        96.63 o                         
  15   7   9         63.45        113.06        82.71 o                         
  17   7   9          0.07        -18.40       109.32 o                         
  19   7   9         32.89         -8.50        97.95 o                         
  21   7   9         38.70         37.87       103.59 o                         
  23   7   9          1.07         64.87       115.17 o                         
 -22   8   9         61.53        107.68       109.53 o                         
 -20   8   9        173.99        183.83        79.15 o                         
 -18   8   9        412.26        398.99        82.73 o                         
 -16   8   9        199.87        181.24        85.38 o                         
 -14   8   9        279.60        276.10       105.93 o                         
 -12   8   9       1189.04       1143.12       143.55 o                         
 -10   8   9        833.05        709.46        97.55 o                         
  -8   8   9        413.92        545.52        77.59 o                         
  -6   8   9        268.30        117.46        92.92 o                         
  -4   8   9         33.55         46.82        67.75 o                         
  -2   8   9        137.53          6.70        59.42 o                         
   0   8   9         32.82         93.57        67.83 o                         
   2   8   9        347.85        271.61        76.85 o                         
   4   8   9       1512.35       1458.40       249.09 o                         
   6   8   9       1454.80       1404.36        81.28 o                         
   8   8   9       1028.12       1140.84        72.70 o                         
  10   8   9        730.65        811.88       112.66 o                         
  12   8   9       1112.37       1100.69       106.00 o                         
  14   8   9        211.06        129.30       108.31 o                         
  16   8   9         36.65        -47.82        98.55 o                         
  18   8   9         61.81        154.98        98.01 o                         
  20   8   9          5.76         31.82       127.95 o                         
 -19   9   9        203.22        205.83       113.52 o                         
 -17   9   9        132.16        236.66        72.59 o                         
 -15   9   9         58.90         -0.22       104.19 o                         
 -13   9   9         24.16         57.29        64.77 o                         
 -11   9   9        292.02        251.70       104.81 o                         
  -9   9   9         76.62        160.64        71.93 o                         
  -7   9   9         43.69        294.85        71.55 o                         
  -5   9   9         52.29         34.10        56.79 o                         
  -3   9   9         20.05        120.78        72.87 o                         
  -1   9   9         34.32         20.59        60.53 o                         
   1   9   9        807.37        745.56        68.10 o                         
   3   9   9        250.12        275.59        70.80 o                         
   5   9   9         83.12        181.11        63.28 o                         
   7   9   9        215.98        198.25        76.40 o                         
   9   9   9        382.74        435.72        93.03 o                         
  11   9   9        631.66        683.41       117.41 o                         
  13   9   9        401.80        470.13       115.85 o                         
  15   9   9         39.18        -13.95       105.53 o                         
  17   9   9          1.12        -31.73       119.58 o                         
 -16  10   9          7.01         33.17        89.71 o                         
 -14  10   9         46.32         49.45        81.49 o                         
 -12  10   9         12.09        -37.31        80.30 o                         
 -10  10   9          6.58        -68.86        68.86 o                         
  -8  10   9         20.28        -47.26        68.98 o                         
  -6  10   9         40.02        -20.50        65.54 o                         
  -4  10   9          7.54         14.52        61.98 o                         
  -2  10   9          5.58         94.28        71.63 o                         
   0  10   9         47.52         40.24        61.17 o                         
   2  10   9         72.79         94.50        61.86 o                         
   4  10   9         58.60         24.13        71.92 o                         
   6  10   9         63.83        -80.36        80.36 o                         
   8  10   9         54.20         57.64        91.53 o                         
  10  10   9         95.25         76.15       124.29 o                         
  12  10   9        103.56        148.26       117.21 o                         
  14  10   9         31.33         71.01       109.64 o                         
  16  10   9         27.89       -131.68       162.52 o                         
 -13  11   9        316.78        315.29       152.77 o                         
 -11  11   9        316.64        333.79        77.36 o                         
  -9  11   9        169.48         44.31        72.64 o                         
  -7  11   9         10.94         63.98        72.37 o                         
  -5  11   9        171.49        248.51        84.98 o                         
  -3  11   9          3.58         57.23        72.02 o                         
  -1  11   9         46.81         28.15        69.81 o                         
   1  11   9        788.26        808.49        99.12 o                         
   3  11   9          5.55        -57.79        82.54 o                         
   5  11   9         23.69        108.53        74.26 o                         
   7  11   9        736.53        799.62       108.02 o                         
   9  11   9        181.49        190.26       120.59 o                         
  11  11   9         31.27         28.48       117.21 o                         
  -6  12   9         27.72        -50.79        94.56 o                         
  -4  12   9         86.24        -21.47        73.33 o                         
  -2  12   9        325.69         88.72        78.97 o                         
   0  12   9         21.24         -3.02        71.07 o                         
   2  12   9        141.93         85.34        74.13 o                         
   4  12   9        132.82        124.28        89.94 o                         
 -26   0  10         15.96        -19.46       108.80 o                         
 -24   0  10        283.73        258.64        94.88 o                         
 -22   0  10       1600.84       1600.96       106.88 o                         
 -20   0  10         78.49        209.59        85.73 o                         
 -18   0  10         14.19        -32.60        85.87 o                         
 -16   0  10       1400.45       1841.24       116.08 o                         
 -14   0  10       1193.54       1455.34       121.49 o                         
 -12   0  10          0.57         59.00        76.86 o                         
 -10   0  10       5910.70       4905.44        97.06 o                         
  -8   0  10       2426.87       2050.82      1034.39 o                         
  -6   0  10       1747.88       1862.37        75.19 o                         
  -4   0  10      11047.15      10758.34       535.76 o                         
  -2   0  10       6248.20       5899.69       299.07 o                         
   0   0  10       2694.04       2517.50       143.55 o                         
   2   0  10        452.09        386.53       103.32 o                         
   4   0  10      10603.88      10888.69       168.01 o                         
   6   0  10       7510.07       7209.80       149.23 o                         
   8   0  10       4191.80       4228.30       148.69 o                         
  10   0  10        576.93        737.09       102.79 o                         
  12   0  10         87.69         27.12        92.16 o                         
  14   0  10         19.00        -36.86        79.65 o                         
  16   0  10        220.92        310.14        81.17 o                         
  18   0  10       1187.54       1191.70       155.78 o                         
  20   0  10        321.59        486.29        99.34 o                         
  22   0  10        959.25        964.13       147.99 o                         
  24   0  10        170.87         34.82        86.67 o                         
  26   0  10         24.28        -79.70        89.21 o                         
 -27   1  10         25.97          9.50        77.96 o                         
 -25   1  10         59.08        -38.58        73.19 o                         
 -23   1  10         54.06          2.56        75.71 o                         
 -21   1  10          2.02         73.77        79.84 o                         
 -19   1  10          4.49         -3.89        59.55 o                         
 -17   1  10        652.04        837.15        90.55 o                         
 -15   1  10         26.42        101.94        61.64 o                         
 -13   1  10        250.51        360.94        58.53 o                         
 -11   1  10        152.48        203.36        58.57 o                         
  -9   1  10        634.96        647.24        51.66 o                         
  -7   1  10         41.63        105.54        66.33 o                         
  -5   1  10        209.15        192.70        56.91 o                         
  -3   1  10       3150.50       3005.67        81.46 o                         
  -1   1  10       8911.03       8447.75       434.47 o                         
   1   1  10        786.68        825.86        62.57 o                         
   3   1  10        128.36         34.97       117.50 o                         
   5   1  10         57.58        124.04        67.91 o                         
   7   1  10         41.77         53.63        80.82 o                         
   9   1  10         14.20         17.32        68.45 o                         
  11   1  10        260.50        351.85       130.00 o                         
  13   1  10        127.68         62.58        80.01 o                         
  15   1  10        901.11       1019.35        83.47 o                         
  17   1  10         37.59         63.41        54.64 o                         
  19   1  10        140.08        208.16        68.59 o                         
  21   1  10        230.72         63.14        73.13 o                         
  23   1  10        166.28        297.26        68.80 o                         
  25   1  10          4.37         25.82        65.70 o                         
 -26   2  10         77.88        104.26        71.82 o                         
 -24   2  10         99.07         52.00        66.43 o                         
 -22   2  10         58.60         63.35        63.18 o                         
 -20   2  10        163.96        189.49        60.59 o                         
 -18   2  10        481.54        572.91        68.87 o                         
 -16   2  10          2.67        -18.46        63.00 o                         
 -14   2  10         99.04         66.09        63.78 o                         
 -12   2  10       2269.47       2520.85       119.71 o                         
 -10   2  10        332.62        403.40        63.08 o                         
  -8   2  10        664.86        546.17        78.79 o                         
  -6   2  10       1643.87       1499.42        76.05 o                         
  -4   2  10        938.02        840.97        73.56 o                         
  -2   2  10        929.14        938.16        64.61 o                         
   0   2  10         48.11         43.10        66.90 o                         
   2   2  10       1786.22       1885.02        82.77 o                         
   4   2  10        849.67        900.81        72.66 o                         
   6   2  10          2.29        -19.32        66.30 o                         
   8   2  10        980.95        969.48        82.24 o                         
  10   2  10        750.69        745.16        80.17 o                         
  12   2  10        779.06        852.50        77.67 o                         
  14   2  10          2.22        -36.05        64.03 o                         
  16   2  10       1415.04       1375.58        67.10 o                         
  18   2  10         38.29        194.35        71.18 o                         
  20   2  10        239.48        229.61        59.77 o                         
  22   2  10        439.13        515.36        75.13 o                         
  24   2  10          0.51        -28.68        62.86 o                         
  26   2  10         41.33         -3.46        74.40 o                         
 -25   3  10        138.03        130.92        69.51 o                         
 -23   3  10        415.19        140.60        95.77 o                         
 -21   3  10        721.87        717.76       102.16 o                         
 -19   3  10         26.84          9.54        59.96 o                         
 -17   3  10        289.72         78.13        68.37 o                         
 -15   3  10         12.26        -25.60        63.40 o                         
 -13   3  10        576.03        664.51        75.93 o                         
 -11   3  10          0.96        -51.01        51.01 o                         
  -9   3  10        354.92        305.16        59.97 o                         
  -7   3  10       1982.93       1873.90        70.53 o                         
  -5   3  10       1431.05       1190.13        84.16 o                         
  -3   3  10       1064.44       1077.12        77.67 o                         
  -1   3  10        511.18        706.29        62.67 o                         
   1   3  10       1554.79       1792.36        61.84 o                         
   3   3  10       3855.61       3635.41        85.49 o                         
   5   3  10        179.48        244.19        76.73 o                         
   7   3  10         75.43        118.44        82.44 o                         
   9   3  10        255.06        167.80        75.95 o                         
  11   3  10         18.10         31.59        67.11 o                         
  13   3  10        247.60        307.10        66.19 o                         
  15   3  10        902.68       1080.68        76.44 o                         
  17   3  10       1364.37       1665.86       161.47 o                         
  19   3  10        106.88        199.06        73.13 o                         
  21   3  10         49.73         41.53        61.25 o                         
  23   3  10       1387.67       1359.80        78.36 o                         
  25   3  10        143.89        147.56        91.62 o                         
 -24   4  10         53.15         -0.95        61.84 o                         
 -22   4  10         21.07         60.95        78.04 o                         
 -20   4  10        151.39        209.54        76.64 o                         
 -18   4  10        152.63        147.60        93.80 o                         
 -16   4  10         45.58         24.47        69.45 o                         
 -14   4  10        484.87        810.97        71.80 o                         
 -12   4  10        283.71        130.40        66.11 o                         
 -10   4  10          0.76         -2.36        49.19 o                         
  -8   4  10         58.10         84.11        55.81 o                         
  -6   4  10       2237.50       1818.57        66.91 o                         
  -4   4  10         17.61         42.88        59.75 o                         
  -2   4  10       4342.28       4257.11       104.09 o                         
   0   4  10        194.21        252.57        55.86 o                         
   2   4  10       1615.90       2072.31       107.40 o                         
   4   4  10       1376.87       1588.54        89.23 o                         
   6   4  10        560.32        407.91        86.44 o                         
   8   4  10          9.14          3.11        76.37 o                         
  10   4  10        147.04         60.10        84.96 o                         
  12   4  10        220.30        152.00        69.31 o                         
  14   4  10        257.64        341.06        92.07 o                         
  16   4  10        110.45        101.76        77.25 o                         
  18   4  10        889.09        988.94        65.89 o                         
  20   4  10        438.21        376.43        84.54 o                         
  22   4  10         93.25        107.28        79.64 o                         
  24   4  10         85.18        103.97        86.70 o                         
 -23   5  10         86.68         68.48        61.84 o                         
 -21   5  10         76.25        164.81        62.61 o                         
 -19   5  10         91.86         76.54        61.66 o                         
 -17   5  10         12.91        -30.12        60.30 o                         
 -15   5  10         62.18        114.16        70.15 o                         
 -13   5  10         12.80          3.72        76.76 o                         
 -11   5  10          2.73        126.62        80.03 o                         
  -9   5  10        560.25        498.28        78.64 o                         
  -7   5  10       2434.60       2217.71        88.23 o                         
  -5   5  10        337.33        491.63        81.37 o                         
  -3   5  10       1045.96       1011.69        82.10 o                         
  -1   5  10         46.89          8.07        58.70 o                         
   1   5  10        269.01        216.66        77.06 o                         
   3   5  10          4.98          2.18        65.73 o                         
   5   5  10        347.06        237.52        74.68 o                         
   7   5  10        688.62        604.06        71.12 o                         
   9   5  10         52.59        -22.46        68.70 o                         
  11   5  10         11.06        108.61        74.12 o                         
  13   5  10        276.97        252.20        74.61 o                         
  15   5  10          1.13        -54.43        85.36 o                         
  17   5  10         41.05         48.70        76.79 o                         
  19   5  10         80.96         25.93       106.11 o                         
  21   5  10         59.90         23.79       107.71 o                         
  23   5  10          0.56         -2.57       130.56 o                         
 -22   6  10        152.55        139.50        73.53 o                         
 -20   6  10         13.58        122.75       102.52 o                         
 -18   6  10        122.00        138.16        95.26 o                         
 -16   6  10        303.88        399.75        82.17 o                         
 -14   6  10        200.99        306.57        85.60 o                         
 -12   6  10         18.68        -85.29        85.29 o                         
 -10   6  10          0.44         19.80        62.07 o                         
  -8   6  10        123.41        103.07        67.84 o                         
  -6   6  10         45.19        -10.35        64.14 o                         
  -4   6  10        321.25         21.31        76.88 o                         
  -2   6  10        554.91        669.11        86.44 o                         
   0   6  10       3162.58       3290.35        78.02 o                         
   2   6  10         15.65         13.37        62.76 o                         
   4   6  10        881.72       1030.51        65.09 o                         
   6   6  10        661.87        617.70        65.10 o                         
   8   6  10        799.24        398.81       141.25 o                         
  10   6  10         13.46          8.12        85.50 o                         
  12   6  10         59.51        -76.79        93.05 o                         
  14   6  10          4.10        -89.22        89.22 o                         
  16   6  10        321.05        452.83       108.58 o                         
  18   6  10        243.95        128.11        99.45 o                         
  20   6  10        346.87        343.71        95.93 o                         
  22   6  10         64.78         -6.45       122.55 o                         
 -21   7  10        168.40        155.71        73.28 o                         
 -19   7  10         34.57        -79.76        85.96 o                         
 -17   7  10        198.82         45.66        81.36 o                         
 -15   7  10         32.89        -54.74        74.03 o                         
 -13   7  10         22.32         82.96        69.15 o                         
 -11   7  10        121.11         91.63        71.08 o                         
  -9   7  10         18.33        -61.40        61.40 o                         
  -7   7  10        174.82        174.42        63.52 o                         
  -5   7  10        861.94        923.72        90.01 o                         
  -3   7  10         81.17         -2.17        87.26 o                         
  -1   7  10       1823.26       1927.83        82.65 o                         
   1   7  10        256.67        209.97        67.24 o                         
   3   7  10       1369.03       1539.67        73.13 o                         
   5   7  10        103.14         57.11        59.42 o                         
   7   7  10       1021.96        940.12        77.02 o                         
   9   7  10          1.71          2.53        88.91 o                         
  11   7  10         42.67         83.22        84.27 o                         
  13   7  10         74.33         46.16        98.23 o                         
  15   7  10        330.81        282.69       100.58 o                         
  17   7  10        363.28        438.48        89.60 o                         
  19   7  10        189.65        251.02       112.11 o                         
  21   7  10         84.82        -12.49       100.48 o                         
 -20   8  10          4.48         78.69       137.88 o                         
 -18   8  10         20.17         21.37        70.66 o                         
 -16   8  10         85.20        -23.08        75.51 o                         
 -14   8  10         17.37        -13.93        75.94 o                         
 -12   8  10         45.69         36.64        60.61 o                         
 -10   8  10         14.97         33.29        62.03 o                         
  -8   8  10         59.62        -69.18        69.18 o                         
  -6   8  10          9.31        -15.00        76.94 o                         
  -4   8  10        133.72        145.05        69.29 o                         
  -2   8  10        151.55        139.61        60.59 o                         
   0   8  10        230.45        137.73        91.07 o                         
   2   8  10         31.46         72.08        59.40 o                         
   4   8  10         30.98         97.12        62.44 o                         
   6   8  10        177.19        164.19        67.66 o                         
   8   8  10          4.10        -15.60        77.47 o                         
  10   8  10          6.40         12.88        75.11 o                         
  12   8  10         81.63         13.24        77.22 o                         
  14   8  10         29.03         78.70       108.44 o                         
  16   8  10         24.82         47.12       109.61 o                         
  18   8  10        216.40        164.34       144.53 o                         
 -17   9  10          2.40         50.14        72.70 o                         
 -15   9  10        125.31        222.36        91.41 o                         
 -13   9  10        138.63         -0.21        81.69 o                         
 -11   9  10        109.43         54.72        76.95 o                         
  -9   9  10          4.45         56.32        65.99 o                         
  -7   9  10         17.02        -49.35        57.27 o                         
  -5   9  10         96.45        100.05        59.18 o                         
  -3   9  10        725.52        916.59        87.46 o                         
  -1   9  10        176.65        191.65        73.51 o                         
   1   9  10        329.44        493.37        67.65 o                         
   3   9  10         22.49        115.33        68.29 o                         
   5   9  10        265.55        176.47        91.98 o                         
   7   9  10          7.78        -77.08        78.02 o                         
   9   9  10          2.94         56.00        88.49 o                         
  11   9  10         31.85        121.39        90.03 o                         
  13   9  10         12.15         34.62       104.94 o                         
  15   9  10         20.26         43.59        97.41 o                         
 -14  10  10        120.29        159.46       119.67 o                         
 -12  10  10         66.54         13.48        76.99 o                         
 -10  10  10        135.06         92.70        62.88 o                         
  -8  10  10          2.29        119.58        57.70 o                         
  -6  10  10         19.41         26.16        62.41 o                         
  -4  10  10        249.82        263.64        67.94 o                         
  -2  10  10        532.75        473.03        86.27 o                         
   0  10  10        551.43        495.54        83.42 o                         
   2  10  10        167.69        151.19        62.29 o                         
   4  10  10        268.81        174.01        65.20 o                         
   6  10  10        783.70        494.55       102.22 o                         
   8  10  10          1.07         50.07        95.84 o                         
  10  10  10          8.71         95.88        79.91 o                         
  12  10  10          0.43         65.81        80.45 o                         
  -9  11  10         81.19        -37.92        96.34 o                         
  -7  11  10          1.93         21.89        72.12 o                         
  -5  11  10        107.07        105.58        66.99 o                         
  -3  11  10        226.15        171.78        76.99 o                         
  -1  11  10         94.36        130.97        70.97 o                         
   1  11  10         95.85          9.92        73.23 o                         
   3  11  10          0.94          2.93        72.78 o                         
   5  11  10        447.75        299.48        89.97 o                         
   7  11  10          2.34         12.32        75.72 o                         
 -25   1  11         29.12          0.11        83.27 o                         
 -23   1  11         83.35         15.18        84.93 o                         
 -21   1  11         45.47        -24.59        59.80 o                         
 -19   1  11         51.18        147.64        67.56 o                         
 -17   1  11         57.09         99.99        77.26 o                         
 -15   1  11        967.32        768.18        72.77 o                         
 -13   1  11        372.04        311.43        62.96 o                         
 -11   1  11        167.50        216.98        52.63 o                         
  -9   1  11          9.13         -9.63        59.20 o                         
  -7   1  11        843.82        937.26        81.00 o                         
  -5   1  11       5017.91       4985.29        95.31 o                         
  -3   1  11        612.76        540.74        59.97 o                         
  -1   1  11       1801.55       1420.06        83.80 o                         
   1   1  11       1480.90       1523.37        66.51 o                         
   3   1  11        317.21        499.52        91.98 o                         
   5   1  11       4274.23       4525.17       350.56 o                         
   7   1  11         28.56         40.64        95.70 o                         
   9   1  11        130.76         50.59        75.86 o                         
  11   1  11        269.40        289.38        78.36 o                         
  13   1  11        980.60       1113.18        85.80 o                         
  15   1  11        195.12        279.12        74.56 o                         
  17   1  11        150.73         40.61        59.91 o                         
  19   1  11         28.87         60.02        93.82 o                         
  21   1  11         10.66         43.56        76.50 o                         
  23   1  11         68.21        113.34        62.33 o                         
 -24   2  11        199.38        382.26        73.48 o                         
 -22   2  11          0.41        -77.81        77.81 o                         
 -20   2  11         19.05         -2.46        69.17 o                         
 -18   2  11         41.74         52.70        65.75 o                         
 -16   2  11        197.24         76.64        79.53 o                         
 -14   2  11        110.64         68.01        62.95 o                         
 -12   2  11         93.21         69.62        54.36 o                         
 -10   2  11        542.83        419.59        67.20 o                         
  -8   2  11       2506.85       2689.68        71.72 o                         
  -6   2  11        240.39        252.75        61.89 o                         
  -4   2  11         23.37        -67.67        67.67 o                         
  -2   2  11       1367.09       1443.13        79.07 o                         
   0   2  11       1762.13       1912.67        81.72 o                         
   2   2  11        458.37        519.78        63.78 o                         
   4   2  11        800.87       1030.62        79.88 o                         
   6   2  11         16.57         38.26        79.22 o                         
   8   2  11        889.07        836.75       202.22 o                         
  10   2  11       1423.02       1634.68        87.19 o                         
  12   2  11       1502.32       1525.24        88.17 o                         
  14   2  11        904.21        997.00        84.38 o                         
  16   2  11         54.77         86.71        66.03 o                         
  18   2  11        207.40        165.55        62.49 o                         
  20   2  11        314.02        227.03        62.47 o                         
  22   2  11         89.92         59.46        67.52 o                         
  24   2  11        132.81        138.25        77.39 o                         
 -23   3  11         89.30        179.25        67.22 o                         
 -21   3  11        360.65        457.84        92.41 o                         
 -19   3  11          0.66        -69.00        75.64 o                         
 -17   3  11         95.98        -12.77        74.83 o                         
 -15   3  11         11.27         10.44        53.06 o                         
 -13   3  11        276.60        193.72        76.08 o                         
 -11   3  11         12.41         -1.37        76.95 o                         
  -9   3  11        176.27        131.28        60.14 o                         
  -7   3  11       1196.92       1257.34        66.57 o                         
  -5   3  11        161.93        143.59        73.53 o                         
  -3   3  11        270.31        400.07        61.51 o                         
  -1   3  11          9.58        -10.89        73.74 o                         
   1   3  11        378.50        526.56        89.12 o                         
   3   3  11        654.07        609.21        84.52 o                         
   5   3  11        936.41        994.80       123.26 o                         
   7   3  11         54.35        -54.50        78.78 o                         
   9   3  11         15.79         21.09        77.06 o                         
  11   3  11        394.42        523.59        83.52 o                         
  13   3  11        665.94        764.90        92.36 o                         
  15   3  11        168.45        127.93        72.02 o                         
  17   3  11         49.54         74.87        70.89 o                         
  19   3  11         13.80         40.22        60.28 o                         
  21   3  11        155.22        206.63        76.47 o                         
  23   3  11        329.16        203.21        70.94 o                         
 -24   4  11         44.27        178.47       135.93 o                         
 -22   4  11         19.96        101.20        79.65 o                         
 -20   4  11          0.21        -31.70        60.75 o                         
 -18   4  11          9.96         -3.05        61.54 o                         
 -16   4  11         67.97         23.84        62.46 o                         
 -14   4  11        258.93        169.22        59.41 o                         
 -12   4  11        186.40        173.65        52.90 o                         
 -10   4  11         61.48         82.03        79.06 o                         
  -8   4  11        102.94        126.14        67.21 o                         
  -6   4  11       2473.46       2688.30        94.52 o                         
  -4   4  11       1045.85       1156.91        82.05 o                         
  -2   4  11         63.85        295.20        74.67 o                         
   0   4  11        750.66        793.99        76.14 o                         
   2   4  11          5.27        -59.59        73.75 o                         
   4   4  11        630.26        472.15        87.42 o                         
   6   4  11        129.07        199.06        74.94 o                         
   8   4  11        251.65        242.02        62.06 o                         
  10   4  11        506.68        643.27        62.46 o                         
  12   4  11       1275.60       1304.48        75.79 o                         
  14   4  11        133.53         -8.70        94.22 o                         
  16   4  11          2.85        -39.77        69.35 o                         
  18   4  11        203.92        217.26        64.02 o                         
  20   4  11        106.43        -53.70        75.98 o                         
  22   4  11         16.13        -24.46        81.97 o                         
 -21   5  11         41.67          2.48        74.27 o                         
 -19   5  11        121.85        239.52        92.85 o                         
 -17   5  11        122.15         94.60        69.07 o                         
 -15   5  11        158.35        127.05        67.60 o                         
 -13   5  11        400.44        283.17        79.07 o                         
 -11   5  11        341.87        199.10       138.24 o                         
  -9   5  11        670.05        664.59        83.59 o                         
  -7   5  11       1631.26       1790.96       112.36 o                         
  -5   5  11        125.85        -27.63        69.18 o                         
  -3   5  11        569.01        911.17        88.08 o                         
  -1   5  11         53.60         84.96        70.72 o                         
   1   5  11         27.74         95.99        80.22 o                         
   3   5  11          4.05         68.74        79.12 o                         
   5   5  11          9.44        -52.48        79.01 o                         
   7   5  11       1188.13       1212.69        89.20 o                         
   9   5  11       1026.82       1081.59        85.72 o                         
  11   5  11        813.45        871.47        95.79 o                         
  13   5  11        693.49        654.85       123.70 o                         
  15   5  11        435.56        400.04        96.37 o                         
  17   5  11         41.42         57.68        66.08 o                         
  19   5  11        276.48        216.24        68.05 o                         
  21   5  11         11.23         54.45        78.30 o                         
 -20   6  11          7.89         46.18        68.31 o                         
 -18   6  11         31.68        105.53        78.87 o                         
 -16   6  11          0.72        -41.23        99.07 o                         
 -14   6  11         16.27         31.24        68.96 o                         
 -12   6  11        104.29        141.44        83.09 o                         
 -10   6  11         77.89         35.11        64.60 o                         
  -8   6  11         69.94         66.56        71.82 o                         
  -6   6  11         84.37        123.75        59.89 o                         
  -4   6  11          1.19         61.36        75.05 o                         
  -2   6  11        953.73        779.39        70.87 o                         
   0   6  11        485.29        606.04        86.78 o                         
   2   6  11         63.13         69.85        81.32 o                         
   4   6  11        702.69        728.05        93.66 o                         
   6   6  11         75.56         66.11        76.54 o                         
   8   6  11          2.17        162.30        75.77 o                         
  10   6  11        139.22        147.55        87.70 o                         
  12   6  11          8.14        -21.63        70.65 o                         
  14   6  11         83.35         54.59        99.66 o                         
  16   6  11          2.15        -63.35        63.35 o                         
  18   6  11        158.53         61.19        70.43 o                         
  20   6  11         23.98         35.57        72.69 o                         
 -19   7  11         31.19        -20.84        85.19 o                         
 -17   7  11         16.47          0.99        79.75 o                         
 -15   7  11        171.71        -87.90        87.90 o                         
 -13   7  11          1.25        -76.15        84.86 o                         
 -11   7  11          1.86         37.09        70.31 o                         
  -9   7  11         26.54         58.63        84.65 o                         
  -7   7  11        591.26        405.09        85.74 o                         
  -5   7  11        121.84        141.53        76.08 o                         
  -3   7  11        201.80        162.49        65.93 o                         
  -1   7  11        208.22        332.24        85.18 o                         
   1   7  11         48.29        -27.76        60.29 o                         
   3   7  11         30.80        -48.42        63.45 o                         
   5   7  11        277.26        438.41        91.72 o                         
   7   7  11          5.06         40.11        81.80 o                         
   9   7  11          1.43        -18.18        69.66 o                         
  11   7  11          3.17         19.49        94.06 o                         
  13   7  11          5.66         -3.11        72.77 o                         
  15   7  11        164.85        262.73       106.60 o                         
  17   7  11         98.90         29.98        69.52 o                         
  19   7  11         19.12         77.79       101.90 o                         
 -16   8  11        127.36        -21.28        69.39 o                         
 -14   8  11          3.15         44.78        66.60 o                         
 -12   8  11         65.95        -44.37        61.12 o                         
 -10   8  11        125.01         17.18        66.20 o                         
  -8   8  11        428.26        226.46        87.19 o                         
  -6   8  11        217.07        176.75        73.68 o                         
  -4   8  11        241.59        363.50        71.25 o                         
  -2   8  11         75.85        167.33        64.99 o                         
   0   8  11         45.69        100.03        91.28 o                         
   2   8  11          6.81         62.13        64.74 o                         
   4   8  11         68.28        117.98        79.03 o                         
   6   8  11        967.08        814.91        90.06 o                         
   8   8  11         56.22         70.39        90.24 o                         
  10   8  11        298.24        390.58        90.31 o                         
  12   8  11        195.79         83.03        94.78 o                         
  14   8  11        746.81        687.04        88.32 o                         
  16   8  11         32.65          1.88        86.07 o                         
 -13   9  11         32.79          8.33        69.30 o                         
 -11   9  11        141.92        100.31        62.18 o                         
  -9   9  11          2.87         47.54        82.28 o                         
  -7   9  11        221.71        181.34        63.22 o                         
  -5   9  11          5.58        -63.90        63.90 o                         
  -3   9  11          1.14          9.34        58.69 o                         
  -1   9  11         56.48         10.40        76.33 o                         
   1   9  11         50.02         58.94        66.02 o                         
   3   9  11          1.96        -50.78        79.79 o                         
   5   9  11        415.93        315.04        81.56 o                         
   7   9  11         46.96         73.85        68.63 o                         
   9   9  11         34.08         -1.49        72.32 o                         
  11   9  11         89.52         72.38       136.29 o                         
  13   9  11        421.33        302.70        87.41 o                         
 -10  10  11          7.17        -66.81        79.72 o                         
  -8  10  11         77.23        -10.40        70.56 o                         
  -6  10  11         40.54         -6.06        73.45 o                         
  -4  10  11         23.48         60.32        67.31 o                         
  -2  10  11         50.46        141.72        69.14 o                         
   0  10  11          8.82          2.24        60.35 o                         
   2  10  11         14.10         45.71        67.33 o                         
   4  10  11         29.44        -15.26        65.33 o                         
   6  10  11          8.23         48.75        67.46 o                         
   8  10  11          5.40         19.77        86.22 o                         
 -22   0  12         51.65        216.58       177.76 o                         
 -20   0  12        198.24        167.85        82.83 o                         
 -18   0  12        362.43        413.60        90.56 o                         
 -16   0  12        305.62        428.66        81.83 o                         
 -14   0  12          3.98        -10.42        77.71 o                         
 -12   0  12       1786.23       2113.18        93.60 o                         
 -10   0  12         41.21        255.91        72.68 o                         
  -8   0  12         27.80        -45.32        72.25 o                         
  -6   0  12         26.33          1.74        68.89 o                         
  -4   0  12         15.23          1.16        67.86 o                         
  -2   0  12        700.28        668.64        73.49 o                         
   0   0  12       1286.33       1090.84       111.12 o                         
   2   0  12       2736.28       2652.92       126.89 o                         
   4   0  12       4603.94       4711.42       139.83 o                         
   6   0  12        198.93        389.01       110.06 o                         
   8   0  12        759.25       -130.79       130.79 o                         
  10   0  12        115.99        120.16       101.02 o                         
  12   0  12        337.30        464.87       105.10 o                         
  14   0  12         51.45         -2.85        75.76 o                         
  16   0  12          0.44        -36.95        87.37 o                         
  18   0  12          2.92         12.31        78.66 o                         
  20   0  12        200.66         78.91        79.42 o                         
  22   0  12          6.86        -45.04        98.10 o                         
 -23   1  12          9.58         80.54        99.16 o                         
 -21   1  12         79.60        -36.34        60.77 o                         
 -19   1  12          6.77         47.68        61.46 o                         
 -17   1  12          8.56         41.58        64.02 o                         
 -15   1  12          0.94        -47.99        59.67 o                         
 -13   1  12          1.86         43.12        62.97 o                         
 -11   1  12        154.90        148.16        52.96 o                         
  -9   1  12         80.64         90.11        56.59 o                         
  -7   1  12        123.22         52.67        49.18 o                         
  -5   1  12         30.60        125.93        48.41 o                         
  -3   1  12        641.79        510.26        73.38 o                         
  -1   1  12       1086.71       1066.33        76.78 o                         
   1   1  12       3141.96       2559.87      1543.21 o                         
   3   1  12        187.04         99.97        80.79 o                         
   5   1  12        665.60        639.97        81.93 o                         
   7   1  12         99.43         24.95       124.41 o                         
   9   1  12       1784.53       1793.91       143.38 o                         
  11   1  12        130.94        141.13        88.08 o                         
  13   1  12        267.09        254.08        81.40 o                         
  15   1  12        597.36        578.24        89.55 o                         
  17   1  12         21.13        -36.41        66.61 o                         
  19   1  12        286.61        153.91        73.56 o                         
  21   1  12         78.48         13.07        62.48 o                         
 -22   2  12          1.23        140.91        71.61 o                         
 -20   2  12         94.20        130.56        83.52 o                         
 -18   2  12        154.89        170.17        68.88 o                         
 -16   2  12        164.67         74.75        66.56 o                         
 -14   2  12         44.88        -41.60        53.29 o                         
 -12   2  12        194.13        114.24        74.17 o                         
 -10   2  12       1189.50       1006.36       216.13 o                         
  -8   2  12         30.51         56.48        60.45 o                         
  -6   2  12        888.68        817.85        72.96 o                         
  -4   2  12         98.68         83.67        70.46 o                         
  -2   2  12         40.23        170.68        70.35 o                         
   0   2  12        198.85        197.44        77.94 o                         
   2   2  12        998.94       1157.80        86.42 o                         
   4   2  12          1.79        -95.53        95.53 o                         
   6   2  12         13.88         33.31        77.67 o                         
   8   2  12       1258.92       1394.58       154.19 o                         
  10   2  12          9.12         44.00        83.12 o                         
  12   2  12        104.49        -48.59        86.62 o                         
  14   2  12        105.66         93.98        69.90 o                         
  16   2  12         31.42         94.29        70.18 o                         
  18   2  12        152.30        206.70        61.48 o                         
  20   2  12          7.93         13.46        63.28 o                         
  22   2  12          2.38          6.69        64.93 o                         
 -21   3  12          2.35        -17.79        71.93 o                         
 -19   3  12        272.86        128.75        68.25 o                         
 -17   3  12         36.36        -20.70        67.86 o                         
 -15   3  12        146.00        300.72        73.21 o                         
 -13   3  12        176.86        207.97        55.71 o                         
 -11   3  12        109.57        330.34        61.92 o                         
  -9   3  12        144.86         49.66        51.09 o                         
  -7   3  12        235.97        147.44        61.53 o                         
  -5   3  12        228.33        107.27        84.61 o                         
  -3   3  12        529.72        516.06        68.45 o                         
  -1   3  12        251.52         96.18        73.05 o                         
   1   3  12        413.44        583.00        79.04 o                         
   3   3  12        149.00        243.99        62.83 o                         
   5   3  12         11.97         -4.70        73.91 o                         
   7   3  12       1544.02       1770.28        95.67 o                         
   9   3  12        496.21        604.59        82.58 o                         
  11   3  12         43.88         28.98        68.05 o                         
  13   3  12        222.91        325.53        80.78 o                         
  15   3  12         89.44         45.42        66.48 o                         
  17   3  12          0.80        -46.47        74.10 o                         
  19   3  12        219.29        290.08        73.18 o                         
  21   3  12        642.93        314.94       190.70 o                         
 -20   4  12         20.32        -11.99        65.60 o                         
 -18   4  12        195.29         92.07        76.42 o                         
 -16   4  12         16.25        -61.38        61.38 o                         
 -14   4  12         16.23        -28.34        56.24 o                         
 -12   4  12          6.87        145.25        72.17 o                         
 -10   4  12         25.71        145.86        74.52 o                         
  -8   4  12        320.63        482.44        65.66 o                         
  -6   4  12          4.40         76.62        63.66 o                         
  -4   4  12          2.48        -40.25        81.01 o                         
  -2   4  12        133.16        139.18        82.46 o                         
   0   4  12        575.38        588.94        89.87 o                         
   2   4  12         29.97         74.37        78.76 o                         
   4   4  12        704.98        600.22        78.39 o                         
   6   4  12       1042.02       1059.08        90.12 o                         
   8   4  12         21.93         84.80        86.53 o                         
  10   4  12          5.87        -78.93        78.93 o                         
  12   4  12        295.24        123.56        68.90 o                         
  14   4  12         80.99        -88.98        88.98 o                         
  16   4  12         15.14         63.97        59.70 o                         
  18   4  12          7.88        -63.78        63.78 o                         
  20   4  12        168.19         55.60        63.19 o                         
 -19   5  12          0.60         28.68        67.38 o                         
 -17   5  12         38.03         97.78        87.24 o                         
 -15   5  12         38.12        -94.29        94.29 o                         
 -13   5  12         23.57         79.55        66.06 o                         
 -11   5  12          0.22        -34.49        85.06 o                         
  -9   5  12        108.80        179.36        73.10 o                         
  -7   5  12          0.18        124.92        73.59 o                         
  -5   5  12         31.65        -36.29        79.51 o                         
  -3   5  12          7.66         56.00        65.09 o                         
  -1   5  12        115.15         79.34        74.71 o                         
   1   5  12         32.17         86.24        81.14 o                         
   3   5  12          0.15         65.76        64.46 o                         
   5   5  12         39.14        182.02        91.56 o                         
   7   5  12          2.60         32.85        67.52 o                         
   9   5  12         54.95        257.49        89.69 o                         
  11   5  12         47.93        152.27        70.24 o                         
  13   5  12         34.52         34.34        71.31 o                         
  15   5  12          0.37         39.18        75.04 o                         
  17   5  12        125.60        159.82        80.21 o                         
  19   5  12         19.50        -11.32        65.25 o                         
 -18   6  12         57.15        -98.27        98.27 o                         
 -16   6  12          5.31        126.69        82.28 o                         
 -14   6  12          4.58         52.20        82.94 o                         
 -12   6  12        503.87        621.70        69.59 o                         
 -10   6  12        239.61        253.78        87.12 o                         
  -8   6  12        114.73         97.78        90.24 o                         
  -6   6  12         89.63         49.55        77.30 o                         
  -4   6  12         26.35         11.13        73.87 o                         
  -2   6  12        137.53        136.96        82.02 o                         
   0   6  12       1540.53       1452.33        89.91 o                         
   2   6  12        196.77        131.67        69.93 o                         
   4   6  12        275.66        372.41        96.75 o                         
   6   6  12         44.99        107.84        78.97 o                         
   8   6  12        413.15        447.62        95.60 o                         
  10   6  12         76.01        140.02        79.51 o                         
  12   6  12          3.21         90.14        99.07 o                         
  14   6  12          3.98        121.78        89.16 o                         
  16   6  12          2.64        -82.00        82.00 o                         
  18   6  12          3.77        -28.00        89.60 o                         
 -17   7  12        129.57         27.82       135.05 o                         
 -15   7  12         75.25         88.94        75.16 o                         
 -13   7  12        196.74        197.80        73.41 o                         
 -11   7  12          6.25         66.03        70.24 o                         
  -9   7  12         87.95         78.02        80.03 o                         
  -7   7  12          8.31        -31.24        82.95 o                         
  -5   7  12          0.76         71.38        67.72 o                         
  -3   7  12         33.17         65.26        77.62 o                         
  -1   7  12        730.55        282.80       126.89 o                         
   1   7  12        103.50        133.22        61.14 o                         
   3   7  12        464.67        347.25        87.64 o                         
   5   7  12        563.82        376.40        75.06 o                         
   7   7  12        121.56        136.31        93.33 o                         
   9   7  12        334.64        174.49        89.47 o                         
  11   7  12        134.58        -11.07        85.98 o                         
  13   7  12         11.32        -76.72        76.72 o                         
  15   7  12          0.05        218.42        84.77 o                         
 -14   8  12         54.23         54.19        74.01 o                         
 -12   8  12         35.51         -4.52        78.68 o                         
 -10   8  12         10.43        -63.12        85.46 o                         
  -8   8  12         13.19          6.31        66.80 o                         
  -6   8  12         22.38        103.71        66.46 o                         
  -4   8  12         20.95         48.36        69.17 o                         
  -2   8  12         54.43         -4.64        69.32 o                         
   0   8  12        116.08        106.76        77.48 o                         
   2   8  12         70.47         32.32        62.63 o                         
   4   8  12        119.39        122.98        68.92 o                         
   6   8  12        265.32        157.35        84.08 o                         
   8   8  12        121.02         29.17        75.33 o                         
  10   8  12         41.14         90.34        79.44 o                         
  12   8  12         40.70         25.93       100.51 o                         
  -9   9  12          1.00         49.86        89.68 o                         
  -7   9  12          9.96         -7.47        81.09 o                         
  -5   9  12         33.78        -28.83        64.49 o                         
  -3   9  12         65.01          8.27        67.55 o                         
  -1   9  12         93.66        171.42        67.07 o                         
   1   9  12        162.14        226.76        78.95 o                         
   3   9  12         19.87         81.76        71.40 o                         
   5   9  12        251.48        333.44       114.05 o                         
   7   9  12          1.80         62.25        77.42 o                         
   9   9  12        102.39         58.55        80.42 o                         
   0  10  12          9.85         36.51       137.00 o                         
 -21   1  13         27.78        110.54        69.48 o                         
 -19   1  13         76.46         78.19        61.51 o                         
 -17   1  13         68.82         78.05        55.34 o                         
 -15   1  13         94.59        -62.35        62.35 o                         
 -13   1  13          2.95          9.68        61.93 o                         
 -11   1  13          0.84        -14.55        59.98 o                         
  -9   1  13        230.03        140.24        76.40 o                         
  -7   1  13         64.17          3.44        72.95 o                         
  -5   1  13        291.32        236.14        52.61 o                         
  -3   1  13        218.09        313.87        73.80 o                         
  -1   1  13        272.12        284.50        84.17 o                         
   1   1  13        311.90        389.92        77.94 o                         
   3   1  13        384.23        658.43        97.37 o                         
   5   1  13        397.87        228.20       225.26 o                         
   7   1  13         14.72        -26.93        95.53 o                         
   9   1  13        181.92         88.90        79.01 o                         
  11   1  13         21.55         58.82       113.87 o                         
  13   1  13        224.52        189.40        66.02 o                         
  15   1  13        530.57        473.97        79.03 o                         
  17   1  13          4.50         34.88        57.12 o                         
  19   1  13         12.09        -48.47        58.94 o                         
 -20   2  13         22.86         95.52        65.54 o                         
 -18   2  13         10.92        -30.95        85.14 o                         
 -16   2  13        342.60         28.19       114.13 o                         
 -14   2  13         10.06        -53.66        53.66 o                         
 -12   2  13        106.89          6.80        54.51 o                         
 -10   2  13        161.00         -0.26        76.17 o                         
  -8   2  13         30.32          9.53        53.30 o                         
  -6   2  13        266.68        245.23        63.98 o                         
  -4   2  13         43.85         65.66        69.07 o                         
  -2   2  13        531.87        561.79        70.22 o                         
   0   2  13        746.15        772.71        87.74 o                         
   2   2  13        153.18         63.05        78.25 o                         
   4   2  13        120.64        264.01       115.73 o                         
   6   2  13        394.94        362.84        90.39 o                         
   8   2  13         18.57        -24.45        76.99 o                         
  10   2  13        487.40        628.36       151.09 o                         
  12   2  13          3.28        -22.26        80.88 o                         
  14   2  13         40.23        150.56        66.70 o                         
  16   2  13        154.12        105.22        70.88 o                         
  18   2  13        391.78        481.90        69.49 o                         
 -19   3  13          1.66        -80.59        80.59 o                         
 -17   3  13         58.95         25.25        63.64 o                         
 -15   3  13         71.77         29.73        65.62 o                         
 -13   3  13        105.45        105.15        86.18 o                         
 -11   3  13          1.40        -13.89        54.38 o                         
  -9   3  13          6.45          5.67        58.85 o                         
  -7   3  13        190.69        136.15        78.79 o                         
  -5   3  13        252.55        216.77        70.27 o                         
  -3   3  13        207.69        -84.58        84.58 o                         
  -1   3  13         67.08        118.90        80.14 o                         
   1   3  13        260.12        107.30        80.41 o                         
   3   3  13        326.99        270.78        75.82 o                         
   5   3  13          9.13         61.78        78.25 o                         
   7   3  13        585.77        810.35        90.83 o                         
   9   3  13         46.48        102.31        85.19 o                         
  11   3  13        146.05        113.40        79.18 o                         
  13   3  13        279.96         48.14       118.74 o                         
  15   3  13         49.68         63.77        69.26 o                         
  17   3  13        120.96        130.61        61.41 o                         
  19   3  13         17.53         31.41        88.80 o                         
 -18   4  13         30.28         73.72        68.30 o                         
 -16   4  13         22.12        133.34        72.68 o                         
 -14   4  13        241.72        311.93        75.80 o                         
 -12   4  13         16.68        -42.21        64.90 o                         
 -10   4  13          4.42        -72.93        74.08 o                         
  -8   4  13         14.42         21.61        77.06 o                         
  -6   4  13        172.94         31.60        80.39 o                         
  -4   4  13       1878.22       1911.81       100.09 o                         
  -2   4  13        291.24        232.89        92.55 o                         
   0   4  13          7.74        155.98        79.46 o                         
   2   4  13          1.10         93.71        83.82 o                         
   4   4  13        145.75        151.64        82.14 o                         
   6   4  13          0.10        -49.68        82.46 o                         
   8   4  13        228.50        202.69        82.09 o                         
  10   4  13         84.71        178.12        66.52 o                         
  12   4  13         20.61         75.03        66.92 o                         
  14   4  13         96.69        126.72        90.96 o                         
  16   4  13          2.56        -52.39        67.02 o                         
  18   4  13          3.60         24.10       106.69 o                         
 -17   5  13          3.56        154.90        89.73 o                         
 -15   5  13         12.89        106.36        81.11 o                         
 -13   5  13         89.53         93.14        76.13 o                         
 -11   5  13        172.40        165.92        71.01 o                         
  -9   5  13        277.89        213.22        72.20 o                         
  -7   5  13        151.74         -3.62        90.39 o                         
  -5   5  13        110.54        232.59       121.14 o                         
  -3   5  13         56.61         -2.84        82.82 o                         
  -1   5  13        580.41        601.42        83.02 o                         
   1   5  13         51.64        100.82        68.98 o                         
   3   5  13         56.60         52.33        69.30 o                         
   5   5  13         64.08         58.75        83.37 o                         
   7   5  13         44.64        125.63        66.58 o                         
   9   5  13         33.84         23.21        82.13 o                         
  11   5  13        123.79        108.62        71.38 o                         
  13   5  13        216.13        162.04        90.31 o                         
  15   5  13        559.37        485.00        95.03 o                         
 -14   6  13         93.84        159.55        93.66 o                         
 -12   6  13          0.81         54.74        79.88 o                         
 -10   6  13         11.58        104.55        85.47 o                         
  -8   6  13         18.32         89.66        78.99 o                         
  -6   6  13          2.65         92.92        84.39 o                         
  -4   6  13         43.54        -39.65        83.66 o                         
  -2   6  13        275.11        363.37        71.98 o                         
   0   6  13         10.66        -77.44        77.44 o                         
   2   6  13          7.90         31.18        68.15 o                         
   4   6  13          9.65        -67.22        67.22 o                         
   6   6  13         57.36        -86.56        86.56 o                         
   8   6  13         30.44         14.22        89.45 o                         
  10   6  13          9.48          5.90        72.11 o                         
  12   6  13         31.20         23.72        87.11 o                         
  14   6  13          0.68        -64.88        70.35 o                         
 -13   7  13        162.59        -55.12       112.72 o                         
 -11   7  13         58.81        160.27        79.32 o                         
  -9   7  13         13.18        -35.40        78.07 o                         
  -7   7  13         22.25        137.73        86.15 o                         
  -5   7  13          4.06         80.19        81.43 o                         
  -3   7  13         20.95        -26.96        81.53 o                         
  -1   7  13        138.65        214.72        85.76 o                         
   1   7  13         30.98         26.44        61.99 o                         
   3   7  13         91.51        -29.93        81.43 o                         
   5   7  13         18.79         83.41        76.44 o                         
   7   7  13         91.95        164.12        72.40 o                         
   9   7  13          2.18        103.03       103.56 o                         
  11   7  13         22.10         91.90        94.46 o                         
  -8   8  13         33.09        -33.63        91.96 o                         
  -6   8  13        196.52        164.38        94.86 o                         
  -4   8  13         18.84        -55.10       107.92 o                         
  -2   8  13         30.37        -25.53        66.03 o                         
   0   8  13          5.11         -7.17        67.50 o                         
   2   8  13          3.39         74.61        74.19 o                         
   4   8  13        541.34        419.99        73.33 o                         
   6   8  13          2.89        110.16       144.17 o                         
   8   8  13          2.54        -87.20       166.24 o                         
 -18   0  14        260.42         96.98        80.99 o                         
 -16   0  14         25.32        -77.13        77.13 o                         
 -14   0  14          4.47        -37.80        76.04 o                         
 -12   0  14        243.36        243.32        74.49 o                         
 -10   0  14       1043.52       1064.14        86.33 o                         
  -8   0  14          2.52         86.00        70.23 o                         
  -6   0  14        152.24        238.25        90.47 o                         
  -4   0  14        259.04        179.19       120.07 o                         
  -2   0  14          1.34       -108.46       108.46 o                         
   0   0  14         21.71          2.84       103.50 o                         
   2   0  14        109.25         65.40       108.82 o                         
   4   0  14        302.95         48.74       104.39 o                         
   6   0  14          7.89         81.52       105.98 o                         
   8   0  14        256.78        256.80       118.92 o                         
  10   0  14         86.36        189.81       104.03 o                         
  12   0  14        102.69         -0.89       115.02 o                         
  14   0  14        706.02        664.04       484.19 o                         
  16   0  14         22.19         23.95       126.19 o                         
 -17   1  14         72.97          7.63        55.68 o                         
 -15   1  14          1.09         26.06        56.22 o                         
 -13   1  14         92.88        133.89        63.84 o                         
 -11   1  14         15.82         85.25        67.30 o                         
  -9   1  14          8.85         -7.96        62.66 o                         
  -7   1  14        129.80        149.54        78.29 o                         
  -5   1  14          0.87        182.06        83.51 o                         
  -3   1  14          8.62        -30.90        64.06 o                         
  -1   1  14         33.19        -76.41        76.41 o                         
   1   1  14         39.56         95.89        80.47 o                         
   3   1  14        411.15        542.87        79.57 o                         
   5   1  14        184.19        177.41        77.82 o                         
   7   1  14        118.84         50.40       195.30 o                         
   9   1  14        727.29        843.20        89.84 o                         
  11   1  14          3.58        -20.66        85.67 o                         
  13   1  14         58.58        150.82        80.34 o                         
  15   1  14         17.41         -4.85        63.81 o                         
  17   1  14        228.00        101.31        74.65 o                         
 -16   2  14         12.53        -16.12        72.34 o                         
 -14   2  14          2.60        -34.19        62.80 o                         
 -12   2  14          7.78         49.60        54.34 o                         
 -10   2  14          4.89         -3.36        55.10 o                         
  -8   2  14        161.97        134.10        79.69 o                         
  -6   2  14         37.29         27.54        61.21 o                         
  -4   2  14         33.82        -35.11        61.32 o                         
  -2   2  14          8.49         48.55        73.12 o                         
   0   2  14          0.43         -5.63        62.26 o                         
   2   2  14        222.85        213.28       219.32 o                         
   4   2  14        195.89        351.20       149.23 o                         
   6   2  14        422.00        442.19        89.96 o                         
   8   2  14         90.72         20.47       118.30 o                         
  10   2  14        255.45        494.49        86.94 o                         
  12   2  14         68.07         66.44        66.28 o                         
  14   2  14          4.17        121.48        80.56 o                         
  16   2  14         64.10        115.98        64.59 o                         
 -15   3  14         46.23         -3.33        66.38 o                         
 -13   3  14        127.54        195.12        62.96 o                         
 -11   3  14         52.61        261.08        77.12 o                         
  -9   3  14          1.61         17.04        81.43 o                         
  -7   3  14         12.95         -5.44        60.86 o                         
  -5   3  14         25.21         68.94        67.61 o                         
  -3   3  14         44.03        -20.11        63.38 o                         
  -1   3  14         19.93         40.63        63.22 o                         
   1   3  14        156.27         20.22        83.62 o                         
   3   3  14          2.65        190.09        79.42 o                         
   5   3  14        268.21        127.03        97.21 o                         
   7   3  14        468.44        647.57        86.73 o                         
   9   3  14        577.32        764.86        87.09 o                         
  11   3  14         37.57         36.37        80.27 o                         
  13   3  14         76.49        217.29        74.16 o                         
  15   3  14         43.11         36.62        80.82 o                         
 -14   4  14          4.10         23.79        78.88 o                         
 -12   4  14         11.29         75.71        79.98 o                         
 -10   4  14         46.68         55.42        66.29 o                         
  -8   4  14        109.92         51.56        66.40 o                         
  -6   4  14        258.33        319.09        68.48 o                         
  -4   4  14         16.33         55.05        63.96 o                         
  -2   4  14         19.35         12.56        77.28 o                         
   0   4  14        157.09         59.03        78.84 o                         
   2   4  14          1.43        -14.27        86.17 o                         
   4   4  14          4.28         64.08        89.57 o                         
   6   4  14        108.33        -83.87        83.87 o                         
   8   4  14         28.46         94.05        71.97 o                         
  10   4  14          3.56         21.26        72.64 o                         
  12   4  14        372.14        307.22        90.67 o                         
  14   4  14        116.18         33.89        71.94 o                         
 -13   5  14          5.02         43.33        86.28 o                         
 -11   5  14        157.90        171.15        91.08 o                         
  -9   5  14         81.83        103.51        84.36 o                         
  -7   5  14        127.40         33.46        69.73 o                         
  -5   5  14          0.13         13.57        79.78 o                         
  -3   5  14          4.64         47.67        71.98 o                         
  -1   5  14          2.90        108.33        91.75 o                         
   1   5  14         80.20        105.23        67.60 o                         
   3   5  14          9.46        125.77        79.17 o                         
   5   5  14         83.67        -16.26        86.93 o                         
   7   5  14         31.44        172.10        79.56 o                         
   9   5  14         70.55        125.35        92.62 o                         
  11   5  14          1.53        117.50        69.38 o                         
 -10   6  14        153.38        250.50        93.45 o                         
  -8   6  14         31.66        -60.68        71.76 o                         
  -6   6  14          3.51        -37.46        68.47 o                         
  -4   6  14          7.68         50.26        69.08 o                         
  -2   6  14         21.86        -26.58        94.69 o                         
   0   6  14          1.21        -49.32        69.50 o                         
   2   6  14         43.44        -10.78        70.94 o                         
   4   6  14         20.93         47.31        86.18 o                         
   6   6  14        182.66        340.17        98.30 o                         
   8   6  14         61.52         84.39        85.20 o                         
  10   6  14          4.47        -19.32       119.45 o                         
  -7   7  14          1.39        143.73       133.45 o                         
  -5   7  14          9.23         89.66        73.24 o                         
  -3   7  14          4.73          0.38        95.03 o                         
  -1   7  14        237.69        257.26        92.57 o                         
   1   7  14         33.10        -44.52        71.49 o                         
   3   7  14          9.65        -61.94        63.33 o                         
   5   7  14        289.74        288.83        94.86 o                         
 -13   1  15          7.50         39.48        74.55 o                         
 -11   1  15         34.06         50.49        55.58 o                         
  -9   1  15         22.85         25.16        59.37 o                         
  -7   1  15          9.72         45.10        83.28 o                         
  -5   1  15         12.58        -39.64        64.46 o                         
  -3   1  15         59.77        -75.06        75.06 o                         
  -1   1  15        316.15        448.74       133.36 o                         
   1   1  15         13.29        -67.86        77.25 o                         
   3   1  15        100.14         34.55        80.57 o                         
   5   1  15         87.29        157.90        81.02 o                         
   7   1  15         20.29        -86.49        86.49 o                         
   9   1  15        127.14        124.16        80.56 o                         
  11   1  15         52.85         74.66        94.55 o                         
 -12   2  15        196.35        172.72       108.02 o                         
 -10   2  15         40.73        -77.24        77.24 o                         
  -8   2  15        178.67         76.76        79.72 o                         
  -6   2  15         35.05        106.42        63.67 o                         
  -4   2  15        517.19        634.95        87.66 o                         
  -2   2  15          3.27        -75.70        75.70 o                         
   0   2  15         19.62        -52.53        88.44 o                         
   2   2  15         19.69        168.65       174.39 o                         
   4   2  15         14.64        -80.62        80.62 o                         
   6   2  15        115.35        219.44        87.45 o                         
   8   2  15         81.49        118.32        90.90 o                         
  10   2  15          0.04        -38.52        85.36 o                         
  12   2  15         22.64         58.17        84.57 o                         
 -11   3  15         32.17         11.50        77.99 o                         
  -9   3  15          0.03        -35.23        68.50 o                         
  -7   3  15         23.81         53.04        68.17 o                         
  -5   3  15        137.22         20.54        84.62 o                         
  -3   3  15        113.40        209.95        85.80 o                         
  -1   3  15          8.01        -65.37        69.95 o                         
   1   3  15          0.61        -67.42       116.79 o                         
   3   3  15        107.40        225.49        84.96 o                         
   5   3  15        144.62         92.65        92.80 o                         
   7   3  15         77.28         35.88        92.13 o                         
   9   3  15        249.80        204.34        90.04 o                         
  11   3  15         92.31        114.69        70.97 o                         
 -10   4  15         36.52         20.38        83.47 o                         
  -8   4  15          1.28         32.24        80.70 o                         
  -6   4  15        107.56        109.65        81.79 o                         
  -4   4  15         23.41        126.31        79.61 o                         
  -2   4  15         14.30        -62.53        85.23 o                         
   0   4  15        151.55        157.47        72.32 o                         
   2   4  15         43.99        141.82       111.39 o                         
   4   4  15        105.89        146.18        86.64 o                         
   6   4  15         13.83          2.09       117.86 o                         
   8   4  15         41.08         56.28        69.40 o                         
  -7   5  15          1.73         -6.75        63.59 o                         
  -5   5  15        113.66         81.16        81.88 o                         
  -3   5  15         82.61        -37.80        84.58 o                         
  -1   5  15          3.49         40.41        88.33 o                         
   1   5  15        182.15        148.01        98.73 o                         
   3   5  15         57.41         88.04       114.58 o                         
   5   5  15          0.70        -87.17        87.17 o                         
  -6   0  16         23.61       -111.12       127.60 o                         
  -4   0  16         64.15        153.48       115.55 o                         
  -2   0  16         44.64        -58.84       121.58 o                         
   0   0  16          6.77         -0.53       123.35 o                         
   2   0  16          2.81         28.89       121.40 o                         
   4   0  16         58.55          4.61       107.05 o                         
   6   0  16          0.43        107.58       110.94 o                         
  -7   1  16          4.10        271.87       107.75 o                         
  -5   1  16        224.77        226.57        79.26 o                         
  -3   1  16         48.81         98.63        81.22 o                         
  -1   1  16         25.58         -1.72       160.75 o                         
   1   1  16         24.25          6.90        87.35 o                         
   3   1  16        141.35         42.62        80.08 o                         
   5   1  16        113.69        130.81        79.43 o                         
  -4   2  16         89.45        -52.26        81.58 o                         
  -2   2  16         23.25         92.69        79.64 o                         
   0   2  16        133.98        104.24        78.85 o                         
   2   2  16          1.25        119.11        78.17 o                         
   4   2  16         13.94        -56.00       120.34 o                         
                                                                                
