# Supplementary material for: Crystal structures of pure 3-(4-bromo-2-chloro­phen­yl)-1-(pyridin-4-yl)benzo[4,5]imidazo[1,2-d][1,2,4]triazin-4(3H)-one and contaminated with 3-(4-bromo­phen­yl)-1-(pyridin-4-yl)benzo[4,5]imidazo[1,2-d][1,2,4]triazin-4(3H)-one
Source: Acta Crystallogr E Crystallogr Commun. 2017 Aug 15;73(Pt 9):1341–3. doi: 10.1107/S2056989017011732 (PMC5588576; doi:10.1107/S2056989017011732)
Supplement: Supplementary file 3 [file e-73-01341-2sup3.hkl]

data_2                                                                          
_shelx_title ' ba590_a.res in P2(1)/c'                                          
_shelx_refln_list_code          4                                               
_shelx_F_calc_maximum      496.17                                               
_exptl_crystal_F_000      1808.00                                               
_reflns_d_resolution_high  0.7612                                               
                                                                                
loop_                                                                           
 _space_group_symop_operation_xyz                                               
 'x, y, z'                                                                      
 '-x, y+1/2, -z+1/2'                                                            
 '-x, -y, -z'                                                                   
 'x, -y-1/2, z-1/2'                                                             
                                                                                
_cell_length_a     7.1074                                                       
_cell_length_b    32.7540                                                       
_cell_length_c    16.1505                                                       
_cell_angle_alpha  90.000                                                       
_cell_angle_beta   98.914                                                       
_cell_angle_gamma  90.000                                                       
                                                                                
_shelx_F_squared_multiplier     1.000                                           
                                                                                
loop_                                                                           
 _refln_index_h                                                                 
 _refln_index_k                                                                 
 _refln_index_l                                                                 
 _refln_F_squared_calc                                                          
 _refln_F_squared_meas                                                          
 _refln_F_squared_sigma                                                         
 _refln_observed_status                                                         
   1   0   0          8.86        119.12        78.22 o                         
   2   0   0      76365.30      76581.29      4007.77 o                         
   3   0   0         25.24        -18.25       135.38 o                         
   4   0   0        303.90        275.32       172.66 o                         
   5   0   0          4.97         65.14       180.33 o                         
   6   0   0      29913.21      29484.33       990.03 o                         
   7   0   0          7.16        105.65       267.70 o                         
   8   0   0        433.38        436.59       497.37 o                         
   9   0   0         65.80         56.30       522.07 o                         
   1   1   0          9.36         50.73        46.01 o                         
   2   1   0        870.69        589.49       117.37 o                         
   3   1   0         19.14          8.68       104.79 o                         
   4   1   0       5611.19       5526.15       286.95 o                         
   5   1   0       1635.53       1761.63       224.77 o                         
   6   1   0       2106.82       2161.16       270.69 o                         
   7   1   0       1513.63       1595.17       282.52 o                         
   8   1   0       3021.29       3220.31       534.36 o                         
   9   1   0         35.25        -71.77       358.92 o                         
   0   2   0       5125.08       2768.39      2347.67 o                         
   1   2   0      52874.43      54426.54      2760.17 o                         
   2   2   0       4338.48       4185.91       203.78 o                         
   3   2   0      18854.79      19068.31       580.10 o                         
   4   2   0        441.80        593.25       143.23 o                         
   5   2   0       5071.07       5709.59       338.75 o                         
   6   2   0         12.41         92.36       164.10 o                         
   7   2   0         77.07        100.51       194.67 o                         
   8   2   0         14.38        -52.69       251.06 o                         
   9   2   0          4.58       -218.16       344.02 o                         
   1   3   0         20.99         29.31        59.91 o                         
   2   3   0       1280.96       1565.31       143.82 o                         
   3   3   0        773.87       1037.82       153.47 o                         
   4   3   0       6304.84       6327.01       329.03 o                         
   5   3   0       7946.36       8371.66       408.79 o                         
   6   3   0       3113.60       3279.35       313.09 o                         
   7   3   0       5019.95       5054.73       415.94 o                         
   8   3   0       1897.00       1964.64       390.03 o                         
   9   3   0         28.92       -148.53       352.61 o                         
   0   4   0       8828.77       9777.57       170.56 o                         
   1   4   0       8154.39       7621.93       569.07 o                         
   2   4   0        615.40        567.72       109.11 o                         
   3   4   0       9842.23       9239.17       309.21 o                         
   4   4   0      12715.30      12336.07       409.87 o                         
   5   4   0       4109.09       4202.16       308.18 o                         
   6   4   0        329.14        461.27       189.67 o                         
   7   4   0        304.31        126.90       191.03 o                         
   8   4   0        203.74        321.24       277.70 o                         
   9   4   0         16.42        396.97       441.96 o                         
   1   5   0        278.22        359.85       103.34 o                         
   2   5   0      48293.41      47680.03       753.97 o                         
   3   5   0       3818.56       3987.09       238.77 o                         
   4   5   0         89.86        201.68       128.78 o                         
   5   5   0      16885.55      18043.03       711.44 o                         
   6   5   0        108.70        150.12       160.34 o                         
   7   5   0       8830.11       9707.81       611.96 o                         
   8   5   0        119.19        172.69       262.09 o                         
   9   5   0        173.34        620.30       476.62 o                         
   0   6   0       1333.84       1406.18       130.46 o                         
   1   6   0     246181.56     246697.56      2926.96 o                         
   2   6   0       4184.04       4140.67       254.58 o                         
   3   6   0        111.22        107.19       133.26 o                         
   4   6   0       1295.54       1203.87       185.75 o                         
   5   6   0       3798.23       3950.99       362.59 o                         
   6   6   0        591.67        590.72       196.82 o                         
   7   6   0       1575.40       1306.60       310.93 o                         
   8   6   0         69.03        250.44       276.25 o                         
   9   6   0         60.91       -198.41       390.50 o                         
   1   7   0      35023.90      36378.21       429.50 o                         
   2   7   0      21788.78      20458.54       451.23 o                         
   3   7   0       7788.76       7527.09       364.06 o                         
   4   7   0        382.03        391.43       176.07 o                         
   5   7   0         99.67        -12.65       177.57 o                         
   6   7   0        311.43        242.38       221.04 o                         
   7   7   0        916.62        875.52       284.69 o                         
   8   7   0        646.69        990.92       334.30 o                         
   9   7   0          9.30        243.54       416.94 o                         
   0   8   0      64279.62      61498.74      1154.61 o                         
   1   8   0      57797.16      56811.86      1177.51 o                         
   2   8   0      27229.54      29211.71       826.25 o                         
   3   8   0      21091.58      20350.68       543.94 o                         
   4   8   0        183.27        338.57       166.86 o                         
   5   8   0       7245.96       7533.00       512.56 o                         
   6   8   0       1474.04       1813.31       311.40 o                         
   7   8   0       1704.41       1861.50       381.97 o                         
   8   8   0        178.75        269.96       275.66 o                         
   9   8   0         13.57        410.15       447.32 o                         
   1   9   0      12243.48      11185.37       389.64 o                         
   2   9   0        288.14        414.22       130.63 o                         
   3   9   0        984.72        769.56       176.77 o                         
   4   9   0       5142.88       4867.68       394.06 o                         
   5   9   0        737.54        649.38       234.72 o                         
   6   9   0        675.18        540.47       308.63 o                         
   7   9   0        685.14        833.89       293.89 o                         
   8   9   0        432.81        288.87       292.12 o                         
   9   9   0        751.44        606.14       687.56 o                         
   0  10   0      70490.95      71077.24      1234.90 o                         
   1  10   0         25.26        107.28       129.57 o                         
   2  10   0      15227.16      15149.61       403.46 o                         
   3  10   0       1767.61       1763.62       234.52 o                         
   4  10   0       8181.04       8832.61       452.55 o                         
   5  10   0        109.81        -29.41       187.98 o                         
   6  10   0       1674.56       1599.43       340.34 o                         
   7  10   0          4.28        192.99       240.43 o                         
   8  10   0        162.34         63.86       280.21 o                         
   1  11   0      21096.26      20706.20       838.05 o                         
   2  11   0         26.55         -4.30       106.13 o                         
   3  11   0       8311.14       8533.61       387.75 o                         
   4  11   0       1139.47       1197.98       242.66 o                         
   5  11   0       1389.82       1741.64       303.83 o                         
   6  11   0       5517.78       6378.61       559.96 o                         
   7  11   0        238.60        217.80       250.49 o                         
   8  11   0          6.72       -161.15       250.14 o                         
   0  12   0      63972.97      61929.69      2262.85 o                         
   1  12   0        517.82        547.99       175.30 o                         
   2  12   0        326.73        213.40       120.43 o                         
   3  12   0       9538.92       9069.90       398.68 o                         
   4  12   0         21.33         29.75       152.72 o                         
   5  12   0         60.80        111.49       196.35 o                         
   6  12   0       3229.40       2939.58       421.05 o                         
   7  12   0         94.61        -50.91       240.15 o                         
   8  12   0         54.50         95.39       284.73 o                         
   1  13   0         21.12         18.06       136.75 o                         
   2  13   0      23792.94      23807.42       623.20 o                         
   3  13   0       1744.23       2078.35       246.96 o                         
   4  13   0       3680.43       3933.83       370.08 o                         
   5  13   0       1382.04       1096.11       268.98 o                         
   6  13   0       1663.10       1860.85       364.61 o                         
   7  13   0         56.14        166.69       259.19 o                         
   8  13   0       2130.70       2042.46       476.95 o                         
   0  14   0       5115.10       4956.85       316.64 o                         
   1  14   0        260.85        227.12       153.70 o                         
   2  14   0       9789.03      10251.83       336.98 o                         
   3  14   0        654.18        748.85       188.28 o                         
   4  14   0      15100.18      14493.67       566.00 o                         
   5  14   0         57.84          6.47       195.07 o                         
   6  14   0       2063.05       1838.34       356.66 o                         
   7  14   0        318.28        301.15       299.27 o                         
   8  14   0        183.14        190.14       338.12 o                         
   1  15   0        354.81        468.56       170.13 o                         
   2  15   0        293.19        418.62       121.04 o                         
   3  15   0       3877.02       4049.76       312.01 o                         
   4  15   0       3880.22       4158.34       517.75 o                         
   5  15   0       1862.89       1857.19       325.32 o                         
   6  15   0         47.88          2.72       225.69 o                         
   7  15   0        581.26        545.53       291.24 o                         
   8  15   0         21.36         56.56       331.36 o                         
   0  16   0       9238.61       8868.21       825.53 o                         
   1  16   0      18443.63      17808.41       573.49 o                         
   2  16   0       5300.49       5548.45       439.55 o                         
   3  16   0        764.79        575.10       181.00 o                         
   4  16   0       7860.95       7632.18       469.76 o                         
   5  16   0       2381.03       2471.63       356.72 o                         
   6  16   0       1328.35        805.09       303.25 o                         
   7  16   0        103.99        252.74       332.65 o                         
   8  16   0          0.66        -95.67       326.98 o                         
   1  17   0       2389.62       3004.76       317.20 o                         
   2  17   0       3097.64       2917.37       355.82 o                         
   3  17   0         33.29          6.20       132.64 o                         
   4  17   0       2655.44       2689.29       327.86 o                         
   5  17   0       3201.45       2800.63       372.74 o                         
   6  17   0         39.60        177.03       229.20 o                         
   7  17   0        619.20        442.50       312.96 o                         
   8  17   0        136.67         15.94       340.42 o                         
   0  18   0        992.78        870.76       420.68 o                         
   1  18   0      28059.40      28592.09       742.98 o                         
   2  18   0         11.88        -11.86       175.22 o                         
   3  18   0       4475.10       4559.85       414.27 o                         
   4  18   0        150.25        -51.34       166.91 o                         
   5  18   0       2789.24       3395.77       410.88 o                         
   6  18   0        255.17        335.97       265.97 o                         
   7  18   0        122.98        -34.71       279.81 o                         
   8  18   0         45.84        117.81       319.97 o                         
   1  19   0        407.80        588.58       198.51 o                         
   2  19   0       7984.35       8165.95       520.25 o                         
   3  19   0        739.90        669.95       176.64 o                         
   4  19   0       4169.96       4495.26       402.01 o                         
   5  19   0        440.20        312.42       234.23 o                         
   6  19   0        389.21        491.48       266.19 o                         
   7  19   0        327.92        -32.05       289.82 o                         
   8  19   0        696.73        108.41       424.55 o                         
   0  20   0       2170.31       2221.01       621.97 o                         
   1  20   0       7133.28       7182.79       434.46 o                         
   2  20   0        921.08       1155.15       275.20 o                         
   3  20   0         21.44       -125.12       125.12 o                         
   4  20   0       1161.43       1270.04       255.25 o                         
   5  20   0        898.24        799.78       269.99 o                         
   6  20   0        156.05         57.98       247.28 o                         
   7  20   0        603.23       1133.20       461.11 o                         
   8  20   0         23.89        -98.44       473.01 o                         
   1  21   0       1340.31       1315.52       255.91 o                         
   2  21   0        800.51        955.61       266.44 o                         
   3  21   0       3631.45       3764.18       465.97 o                         
   4  21   0        641.55        650.86       213.72 o                         
   5  21   0        818.21        640.48       256.58 o                         
   6  21   0        983.55       1184.00       421.39 o                         
   7  21   0        492.48        969.63       587.02 o                         
   8  21   0        438.87         27.80       578.95 o                         
   0  22   0        104.28        113.09       368.66 o                         
   1  22   0       3943.52       3897.68       388.26 o                         
   2  22   0       3461.01       3567.40       545.73 o                         
   3  22   0       5204.54       5032.54       527.72 o                         
   4  22   0        381.16        408.28       292.37 o                         
   5  22   0       1771.14       2116.56       456.11 o                         
   6  22   0         10.19         12.82       310.37 o                         
   7  22   0        172.16       -324.09       398.32 o                         
   1  23   0         13.51         14.89       165.29 o                         
   2  23   0         14.38       -115.96       190.40 o                         
   3  23   0        715.06        708.57       291.10 o                         
   4  23   0       1059.24       1254.78       379.98 o                         
   5  23   0         19.74          9.98       279.45 o                         
   6  23   0       3145.21       2757.62       549.22 o                         
   7  23   0         82.85        292.34       485.11 o                         
   0  24   0        332.73        502.10       447.82 o                         
   1  24   0       1075.63       1085.21       258.53 o                         
   2  24   0       4426.26       4146.72       462.75 o                         
   3  24   0        439.58        224.69       275.79 o                         
   4  24   0       1117.67       1251.25       363.48 o                         
   5  24   0         13.41        108.57       297.68 o                         
   6  24   0        157.34          9.85       317.84 o                         
   7  24   0         81.46        220.18       530.14 o                         
   1  25   0        529.97        483.23       234.07 o                         
   2  25   0         30.39         73.70       220.62 o                         
   3  25   0        984.73       1096.16       336.30 o                         
   4  25   0        689.89        627.30       338.05 o                         
   5  25   0         47.14        328.79       318.06 o                         
   6  25   0         49.44         71.99       319.55 o                         
   7  25   0        228.97         85.31       510.02 o                         
   0  26   0       2603.91       2297.91       728.27 o                         
   1  26   0          4.43        133.44       200.72 o                         
   2  26   0       5244.99       5749.15       556.99 o                         
   3  26   0        316.99        581.11       304.69 o                         
   4  26   0       1714.79       2393.72       464.69 o                         
   5  26   0       1022.13       1286.40       432.71 o                         
   6  26   0         21.21        -32.89       328.52 o                         
   7  26   0        877.30        669.47       574.14 o                         
   1  27   0         99.63        144.57       197.44 o                         
   2  27   0        215.69        264.45       242.83 o                         
   3  27   0        736.12        369.76       288.31 o                         
   4  27   0         10.46         74.39       286.05 o                         
   5  27   0        269.04        175.54       323.39 o                         
   6  27   0        720.97       1021.82       450.73 o                         
   7  27   0         32.74       -423.14       423.14 o                         
   0  28   0        855.20        327.95       506.63 o                         
   1  28   0       2002.23       2243.87       341.29 o                         
   2  28   0          2.29         29.03       243.30 o                         
   3  28   0         69.10        121.96       279.73 o                         
   4  28   0          6.81        133.33       293.00 o                         
   5  28   0       1390.20       1508.89       561.42 o                         
   6  28   0         27.25        197.04       370.52 o                         
   1  29   0        134.94         64.07       352.57 o                         
   2  29   0         25.60        -68.23       234.94 o                         
   3  29   0        121.54        207.21       292.34 o                         
   4  29   0        442.45        213.75       319.04 o                         
   5  29   0         23.27         14.50       337.48 o                         
   6  29   0         49.80        246.50       477.38 o                         
   0  30   0       1545.19        633.28       579.00 o                         
   1  30   0       1428.50       1308.23       500.53 o                         
   2  30   0       1092.90        700.55       311.31 o                         
   3  30   0        348.86         75.62       288.97 o                         
   4  30   0        233.92         90.72       293.48 o                         
   5  30   0         55.29        -18.99       307.25 o                         
   6  30   0        160.48        462.13       500.22 o                         
   1  31   0         17.03        123.54       519.07 o                         
   2  31   0        109.75        -76.49       351.67 o                         
   3  31   0       1090.81        924.91       374.04 o                         
   4  31   0        664.18        742.11       376.71 o                         
   5  31   0        600.89        686.50       412.14 o                         
   6  31   0        253.87        186.35       491.62 o                         
   0  32   0        796.44       1264.30       705.66 o                         
   1  32   0        881.17        910.02       473.98 o                         
   2  32   0        181.54        236.36       403.46 o                         
   3  32   0        570.54       1000.99       399.35 o                         
   4  32   0        193.96        104.15       327.90 o                         
   5  32   0        101.30       -191.12       338.86 o                         
   6  32   0        372.78        176.33       507.49 o                         
   1  33   0          2.01       -324.92       324.92 o                         
   2  33   0         11.33         27.80       393.07 o                         
   3  33   0        392.43        512.06       454.99 o                         
   4  33   0        810.27        729.93       405.24 o                         
   5  33   0        105.11        396.87       399.65 o                         
   0  34   0         37.45       -318.90       536.03 o                         
   1  34   0         77.10        -54.00       377.12 o                         
   2  34   0        169.69        355.04       442.83 o                         
   3  34   0       1594.44       1255.89       593.42 o                         
   4  34   0        319.75        262.71       436.66 o                         
   5  34   0         89.28       -168.77       349.32 o                         
   1  35   0        186.23         91.25       415.80 o                         
   2  35   0         30.46        232.87       444.28 o                         
   3  35   0         34.11       -112.48       417.88 o                         
   4  35   0        160.91        431.91       483.00 o                         
   5  35   0        141.26       -135.74       420.08 o                         
   0  36   0        399.58        617.45       694.35 o                         
   1  36   0        135.18       -128.16       396.38 o                         
   2  36   0       3047.23       2415.72       694.17 o                         
   3  36   0          3.85        339.02       501.05 o                         
   4  36   0        794.80       1006.88       563.61 o                         
   5  36   0         34.95         94.99       705.66 o                         
   1  37   0         52.60         87.70       442.77 o                         
   2  37   0        141.54       -109.30       442.85 o                         
   3  37   0          2.26       -341.52       437.14 o                         
   4  37   0        151.46        190.08       502.65 o                         
   0  38   0        565.06        472.70       710.18 o                         
   1  38   0        168.46        120.83       448.87 o                         
   2  38   0         63.10        324.41       496.88 o                         
   3  38   0         13.35       -330.75       437.77 o                         
   4  38   0        105.13        273.20       504.10 o                         
   1  39   0         90.81        785.11       573.01 o                         
   2  39   0        116.84         -3.95       486.65 o                         
   3  39   0         64.08        -37.79       516.82 o                         
   0  40   0       1343.66        626.50       830.05 o                         
   1  40   0        159.66        123.80       487.09 o                         
   2  40   0          4.59       -140.25       460.74 o                         
   3  40   0          7.69       -294.21       446.12 o                         
   1  41   0          0.53       -135.59       503.23 o                         
   2  41   0         22.38         21.54       518.74 o                         
   0  42   0          6.30       -142.49       701.13 o                         
   1  42   0         61.53       -249.54       444.83 o                         
  -9   1   1         32.94         -7.45       368.57 o                         
  -8   1   1         70.17        123.12       269.46 o                         
  -7   1   1         95.50        284.79       206.89 o                         
  -6   1   1      15110.80      16155.77       551.01 o                         
  -5   1   1        498.23        428.94       165.03 o                         
  -4   1   1       8542.80       8805.48       390.60 o                         
  -3   1   1       1849.16       1664.99       169.81 o                         
  -2   1   1       1184.26       1677.57       141.38 o                         
  -1   1   1       1531.67       1666.70       103.69 o                         
   0   1   1       3938.24       1742.73       729.28 o                         
   1   1   1        830.05       1188.33        81.72 o                         
   2   1   1       2519.47       3174.39       214.67 o                         
   3   1   1       2668.99       3206.40       527.06 o                         
   4   1   1       2216.16       2218.07       225.48 o                         
   5   1   1        289.98        234.49       142.77 o                         
   6   1   1        660.77        847.51       204.50 o                         
   7   1   1          4.37        196.79       191.18 o                         
   8   1   1        275.80        -51.32       304.02 o                         
   9   1   1         80.08         -9.22       522.17 o                         
  -9   2   1         62.60        170.25       366.46 o                         
  -8   2   1         12.06        -73.23       248.09 o                         
  -7   2   1        142.15        328.86       212.78 o                         
  -6   2   1         14.79         55.02       167.82 o                         
  -5   2   1        337.33        529.99       164.56 o                         
  -4   2   1      20084.43      19910.14       470.40 o                         
  -3   2   1       1720.54       1922.18       178.93 o                         
  -2   2   1        570.22        570.08       109.92 o                         
  -1   2   1       1911.48       2164.33       107.94 o                         
   0   2   1       8620.70       8324.73       300.67 o                         
   1   2   1        159.31        224.31        59.33 o                         
   2   2   1      87173.54      87618.09      1660.69 o                         
   3   2   1       1470.82       1560.15       172.97 o                         
   4   2   1       6062.00       5981.16       314.41 o                         
   5   2   1       2373.61       2693.82       255.88 o                         
   6   2   1        995.96       1184.52       222.50 o                         
   7   2   1        882.54        860.88       240.56 o                         
   8   2   1       1609.87       2013.03       447.33 o                         
   9   2   1          9.99        203.36       456.81 o                         
  -9   3   1        152.17        370.52       396.30 o                         
  -8   3   1         31.32          2.49       259.07 o                         
  -7   3   1        433.89        291.56       208.79 o                         
  -6   3   1        535.28        509.41       195.35 o                         
  -5   3   1       6730.45       7235.31       372.59 o                         
  -4   3   1         43.56         89.94       118.58 o                         
  -3   3   1       9179.96       8101.09       346.82 o                         
  -2   3   1       6166.80       6577.07       245.31 o                         
  -1   3   1      18239.66      18832.18       316.62 o                         
   0   3   1        917.69       1005.93       113.28 o                         
   1   3   1       7756.28       9201.70       190.31 o                         
   2   3   1       2337.95       2436.85       159.89 o                         
   3   3   1        637.01        871.07       141.88 o                         
   4   3   1         40.80         43.88       134.72 o                         
   5   3   1         68.53         97.47       147.02 o                         
   6   3   1        379.54        353.38       176.06 o                         
   7   3   1         18.57        -79.67       204.58 o                         
   8   3   1        166.34         94.87       276.06 o                         
   9   3   1        140.03        270.64       418.07 o                         
  -9   4   1        426.11        384.82       393.84 o                         
  -8   4   1        368.45        443.04       288.54 o                         
  -7   4   1        140.09        -16.87       186.56 o                         
  -6   4   1        347.17        170.06       177.55 o                         
  -5   4   1        770.14        739.28       183.03 o                         
  -4   4   1         13.95         30.22       110.49 o                         
  -3   4   1       9305.12       9670.90       332.18 o                         
  -2   4   1       9205.51       9832.07       284.49 o                         
  -1   4   1        140.79        151.74        83.43 o                         
   0   4   1       1867.48       1549.17       327.08 o                         
   1   4   1       1208.50       1528.25       108.97 o                         
   2   4   1        752.87        815.32       106.80 o                         
   3   4   1        194.40        297.04       112.23 o                         
   4   4   1       5050.02       5180.24       292.25 o                         
   5   4   1       2125.70       2234.04       259.74 o                         
   6   4   1        177.49        408.25       180.10 o                         
   7   4   1         90.35         85.13       227.17 o                         
   8   4   1        211.35        337.00       284.14 o                         
   9   4   1        870.96       1244.29       542.78 o                         
  -9   5   1        445.47        501.58       386.64 o                         
  -8   5   1         29.23         78.67       253.39 o                         
  -7   5   1       1051.95        980.41       255.57 o                         
  -6   5   1         28.52        175.05       173.12 o                         
  -5   5   1         51.86         49.54       137.78 o                         
  -4   5   1        781.96        846.56       175.27 o                         
  -3   5   1         63.20         29.99       107.41 o                         
  -2   5   1      26892.16      26094.00       506.21 o                         
  -1   5   1      29792.86      30821.32       416.30 o                         
   0   5   1        277.76        130.18        59.13 o                         
   1   5   1      17856.74      18131.87       342.62 o                         
   2   5   1       8840.16       9021.80       311.02 o                         
   3   5   1       3897.47       3707.82       215.92 o                         
   4   5   1       2725.10       2547.30       229.73 o                         
   5   5   1       1093.35       1034.50       222.67 o                         
   6   5   1       1453.17       1545.58       243.21 o                         
   7   5   1        242.30         -0.97       225.54 o                         
   8   5   1        931.57       1326.86       333.80 o                         
   9   5   1        128.88        193.14       420.85 o                         
  -9   6   1         33.21        -95.75       341.09 o                         
  -8   6   1        826.87       1286.75       356.87 o                         
  -7   6   1        400.91        460.16       258.36 o                         
  -6   6   1       2561.71       2706.74       301.25 o                         
  -5   6   1         12.60         69.99       142.82 o                         
  -4   6   1        402.24        349.75       146.35 o                         
  -3   6   1      10657.77       9677.44       404.07 o                         
  -2   6   1       2222.52       2221.21       210.60 o                         
  -1   6   1      67580.33      67601.30       612.70 o                         
   0   6   1       9928.15       8254.82       659.43 o                         
   1   6   1      47255.47      46795.38       733.74 o                         
   2   6   1       1102.85       1836.25       190.53 o                         
   3   6   1      13452.78      13679.40       332.37 o                         
   4   6   1          1.41        -53.59       110.44 o                         
   5   6   1       7487.74       7692.59       391.85 o                         
   6   6   1       4548.86       5022.96       354.18 o                         
   7   6   1       1495.06       1824.90       339.48 o                         
   8   6   1          2.30        126.03       255.98 o                         
   9   6   1          7.25        115.09       413.20 o                         
  -9   7   1         10.60        -41.23       290.92 o                         
  -8   7   1        403.79        309.39       280.22 o                         
  -7   7   1       3030.19       3237.07       435.55 o                         
  -6   7   1        112.59        203.71       210.91 o                         
  -5   7   1      11846.84      11858.59       598.71 o                         
  -4   7   1         41.07         67.28       152.62 o                         
  -3   7   1       8435.95       8664.93       392.36 o                         
  -2   7   1      43380.36      44243.30       655.21 o                         
  -1   7   1      54859.43      54713.26       623.51 o                         
   0   7   1         26.81         -4.01        70.90 o                         
   1   7   1       2901.71       2852.03       155.62 o                         
   2   7   1        113.20        185.95       117.46 o                         
   3   7   1       7813.91       7879.28       383.42 o                         
   4   7   1       9804.28       9911.58       455.73 o                         
   5   7   1        327.31        296.87       158.03 o                         
   6   7   1       1166.20       1083.68       238.49 o                         
   7   7   1        251.48        436.44       253.69 o                         
   8   7   1        316.52        496.94       297.11 o                         
   9   7   1        141.80        -17.82       387.20 o                         
  -9   8   1         40.77       -312.43       312.43 o                         
  -8   8   1        582.63        709.04       305.88 o                         
  -7   8   1         68.39        -32.73       230.64 o                         
  -6   8   1       1263.45       1197.11       284.17 o                         
  -5   8   1       4798.20       5172.76       464.72 o                         
  -4   8   1       3372.59       3148.56       329.45 o                         
  -3   8   1        684.11        767.00       184.12 o                         
  -2   8   1       6799.28       6568.47       300.81 o                         
  -1   8   1      34464.04      33678.43       439.82 o                         
   0   8   1       4084.26       4114.74       171.31 o                         
   1   8   1      16725.70      17958.37       727.99 o                         
   2   8   1      12326.11      12167.83       362.08 o                         
   3   8   1       2340.58       2092.77       240.73 o                         
   4   8   1      10769.62      10640.60       470.04 o                         
   5   8   1          3.47         14.40       180.74 o                         
   6   8   1       3023.54       3346.24       427.02 o                         
   7   8   1       3320.33       3456.18       428.95 o                         
   8   8   1         13.15         -8.69       269.35 o                         
  -9   9   1        385.12        465.08       394.19 o                         
  -8   9   1        520.25        808.87       327.25 o                         
  -7   9   1         77.71          1.58       233.94 o                         
  -6   9   1       3881.58       3879.69       416.62 o                         
  -5   9   1       3676.41       3446.61       388.93 o                         
  -4   9   1       2472.59       2434.95       296.72 o                         
  -3   9   1         69.69        142.52       138.60 o                         
  -2   9   1       1570.95       1396.55       183.66 o                         
  -1   9   1        473.14        537.91       108.85 o                         
   0   9   1      54201.18      55663.96      1911.84 o                         
   1   9   1       6455.03       7039.13       248.94 o                         
   2   9   1       2233.39       2086.65       204.42 o                         
   3   9   1        292.73        164.15       136.08 o                         
   4   9   1       3189.66       3667.40       344.30 o                         
   5   9   1        301.73        233.13       202.62 o                         
   6   9   1        490.88        550.89       306.45 o                         
   7   9   1        529.70        784.17       287.42 o                         
   8   9   1        301.82        212.06       310.63 o                         
  -9  10   1         81.39       -163.23       304.43 o                         
  -8  10   1        101.49        207.58       281.97 o                         
  -7  10   1          1.06        -30.70       239.70 o                         
  -6  10   1        149.34        107.18       238.75 o                         
  -5  10   1       5397.21       5260.14       461.13 o                         
  -4  10   1       2925.86       2832.55       332.00 o                         
  -3  10   1      18754.59      18382.73       535.74 o                         
  -2  10   1      14785.69      15322.53       413.29 o                         
  -1  10   1      12824.92      13406.00       442.11 o                         
   0  10   1       1763.39       2085.34       147.88 o                         
   1  10   1      12054.38      11485.11       403.49 o                         
   2  10   1      22782.57      22546.03       625.48 o                         
   3  10   1       7430.65       6861.88       357.96 o                         
   4  10   1       1619.01       1760.59       262.97 o                         
   5  10   1        347.45        435.63       218.23 o                         
   6  10   1         44.98         64.25       223.62 o                         
   7  10   1        283.31        477.37       267.30 o                         
   8  10   1       1937.94       1306.01       401.66 o                         
  -8  11   1       2435.96       3153.76       526.62 o                         
  -7  11   1         38.71       -219.58       219.58 o                         
  -6  11   1      10809.73      10852.65       647.14 o                         
  -5  11   1        229.69        334.56       218.02 o                         
  -4  11   1       5255.37       5292.93       421.40 o                         
  -3  11   1       3680.48       3519.02       308.84 o                         
  -2  11   1       7241.09       6332.89       295.60 o                         
  -1  11   1        963.93       1112.01       194.12 o                         
   0  11   1       7619.28       7154.48       290.54 o                         
   1  11   1       3438.56       3955.85       299.77 o                         
   2  11   1         43.70        -30.56       108.45 o                         
   3  11   1       2389.85       2736.96       268.19 o                         
   4  11   1       2929.96       3567.73       346.68 o                         
   5  11   1        482.56        485.57       227.90 o                         
   6  11   1       4578.94       4906.05       504.84 o                         
   7  11   1        161.39         85.45       240.57 o                         
   8  11   1        308.04        465.77       355.02 o                         
  -8  12   1         18.98         33.51       274.25 o                         
  -7  12   1        702.96        601.25       300.72 o                         
  -6  12   1        792.81        406.48       248.15 o                         
  -5  12   1       4950.46       4410.80       444.77 o                         
  -4  12   1       2220.83       1763.78       268.93 o                         
  -3  12   1       2734.46       2634.94       266.34 o                         
  -2  12   1      21669.12      20566.73       468.01 o                         
  -1  12   1         12.75         -0.28       135.08 o                         
   0  12   1      24244.28      22375.23      1012.66 o                         
   1  12   1       3857.81       3857.90       299.69 o                         
   2  12   1       5189.21       5078.85       282.45 o                         
   3  12   1       5784.93       5969.51       350.67 o                         
   4  12   1       2936.25       2698.70       316.13 o                         
   5  12   1       1009.45       1148.98       276.40 o                         
   6  12   1       4877.36       5444.35       518.91 o                         
   7  12   1        508.07        738.13       319.04 o                         
   8  12   1         96.46         87.57       322.00 o                         
  -8  13   1          0.15         41.28       286.19 o                         
  -7  13   1        157.94         72.23       242.91 o                         
  -6  13   1       1311.80       1218.03       322.28 o                         
  -5  13   1       2446.75       2399.20       346.08 o                         
  -4  13   1        666.54        740.47       213.31 o                         
  -3  13   1      11154.26      10812.23       433.15 o                         
  -2  13   1       3584.17       3230.61       238.73 o                         
  -1  13   1       8809.21       8553.58       405.35 o                         
   0  13   1       1124.96        940.98       151.12 o                         
   1  13   1        127.75        234.70       150.29 o                         
   2  13   1       6188.16       5706.85       386.33 o                         
   3  13   1          1.63        -73.21       123.40 o                         
   4  13   1        501.68        490.83       197.82 o                         
   5  13   1        303.80        304.77       220.17 o                         
   6  13   1        183.74        117.80       234.20 o                         
   7  13   1          4.83         29.43       314.08 o                         
   8  13   1       1241.17       1126.87       408.02 o                         
  -8  14   1        122.44        493.89       320.97 o                         
  -7  14   1       3185.21       3263.83       449.58 o                         
  -6  14   1        594.28        610.55       280.44 o                         
  -5  14   1          1.48        108.42       198.22 o                         
  -4  14   1       1993.33       1917.65       283.93 o                         
  -3  14   1       5293.31       5502.15       436.14 o                         
  -2  14   1      10193.07      10221.39       340.86 o                         
  -1  14   1         15.73         42.80       144.97 o                         
   0  14   1       2298.28       2298.93       165.54 o                         
   1  14   1       8192.03       8068.04       398.16 o                         
   2  14   1      30572.27      30209.68      1105.00 o                         
   3  14   1       1328.18       1488.64       225.66 o                         
   4  14   1       6340.64       6114.38       415.01 o                         
   5  14   1          1.86        -51.38       184.04 o                         
   6  14   1        634.99        439.80       259.35 o                         
   7  14   1        475.35        796.90       326.64 o                         
   8  14   1         12.96       -265.32       313.68 o                         
  -8  15   1         98.19        102.58       289.10 o                         
  -7  15   1        834.10       1001.87       361.98 o                         
  -6  15   1        927.38        793.33       292.01 o                         
  -5  15   1        110.52        148.36       197.01 o                         
  -4  15   1        284.43        294.14       182.61 o                         
  -3  15   1       2796.62       2906.78       292.69 o                         
  -2  15   1         76.36          9.45       101.00 o                         
  -1  15   1        448.79        719.92       195.44 o                         
   0  15   1       5323.21       5273.58       312.41 o                         
   1  15   1       2728.18       2323.10       381.24 o                         
   2  15   1         17.48        -97.97        97.97 o                         
   3  15   1        434.45        672.66       180.99 o                         
   4  15   1        120.39        145.51       176.06 o                         
   5  15   1        242.63         84.84       204.50 o                         
   6  15   1         35.08         53.64       232.98 o                         
   7  15   1       1702.16       1251.37       375.15 o                         
   8  15   1        467.85        475.65       366.22 o                         
  -8  16   1        172.00         90.61       288.10 o                         
  -7  16   1        141.94         76.67       259.92 o                         
  -6  16   1       1827.74       1587.87       357.81 o                         
  -5  16   1         60.90        -49.13       184.47 o                         
  -4  16   1       3889.33       3801.38       377.27 o                         
  -3  16   1       7515.94       7052.83       385.98 o                         
  -2  16   1         72.68        375.93       329.57 o                         
  -1  16   1      14128.01      12741.81       499.60 o                         
   0  16   1       6920.13       7070.92       250.39 o                         
   1  16   1      12076.02      11473.68       481.65 o                         
   2  16   1       3790.58       3693.43       237.19 o                         
   3  16   1      14082.88      13194.10       477.25 o                         
   4  16   1       2087.46       1695.40       271.94 o                         
   5  16   1       1443.37       1504.89       305.92 o                         
   6  16   1          4.67        -85.77       223.38 o                         
   7  16   1        459.01        391.81       299.82 o                         
   8  16   1       1222.48       1341.32       438.33 o                         
  -8  17   1        696.78        748.19       390.89 o                         
  -7  17   1       1551.56       1263.31       349.55 o                         
  -6  17   1        505.02        186.97       250.89 o                         
  -5  17   1       3338.32       3794.42       423.24 o                         
  -4  17   1       1721.49       1537.32       267.08 o                         
  -3  17   1       1530.90       1380.74       215.59 o                         
  -2  17   1       9598.48       8907.20       505.23 o                         
  -1  17   1       2189.18       2077.38       273.27 o                         
   0  17   1         52.01         21.61       103.12 o                         
   1  17   1        113.76        107.56       150.75 o                         
   2  17   1          0.07         18.42       161.96 o                         
   3  17   1        548.19        719.45       180.75 o                         
   4  17   1       3397.83       3654.31       363.97 o                         
   5  17   1        358.97        352.64       229.65 o                         
   6  17   1          5.88        110.76       228.45 o                         
   7  17   1        946.74       1320.36       435.95 o                         
   8  17   1         84.58         23.14       332.02 o                         
  -8  18   1         52.26          6.79       326.50 o                         
  -7  18   1        815.33        797.37       313.74 o                         
  -6  18   1         13.38        260.06       257.61 o                         
  -5  18   1        615.94        533.16       250.93 o                         
  -4  18   1       1462.35       1517.78       269.55 o                         
  -3  18   1       1128.83       1106.79       206.15 o                         
  -2  18   1        641.44        465.87       224.05 o                         
  -1  18   1      14030.05      14213.27       551.06 o                         
   0  18   1       1195.82       1321.73       183.16 o                         
   1  18   1        109.30        199.01       154.63 o                         
   2  18   1       1188.41       1090.59       250.43 o                         
   3  18   1          5.82         55.84       139.75 o                         
   4  18   1       4182.61       4169.71       393.35 o                         
   5  18   1       1415.64       1362.10       306.33 o                         
   6  18   1         21.00        235.27       257.38 o                         
   7  18   1         37.50         98.14       320.02 o                         
   8  18   1          1.07         58.44       332.55 o                         
  -8  19   1        250.14       -373.66       373.66 o                         
  -7  19   1       1691.78       1352.98       357.42 o                         
  -6  19   1        466.67        190.64       252.16 o                         
  -5  19   1       6287.96       6983.26       523.75 o                         
  -4  19   1       7733.30       7340.48       457.87 o                         
  -3  19   1       5115.90       5048.11       325.39 o                         
  -2  19   1       1798.61       1594.11       297.08 o                         
  -1  19   1       6157.48       6159.22       421.68 o                         
   0  19   1       2485.39       2813.81       235.82 o                         
   1  19   1        625.29        934.18       220.28 o                         
   2  19   1         51.45         71.14       180.25 o                         
   3  19   1         54.42        163.40       140.55 o                         
   4  19   1       3049.88       3108.71       354.96 o                         
   5  19   1         20.76       -176.71       176.71 o                         
   6  19   1        148.95       -118.01       220.08 o                         
   7  19   1        129.40       -111.94       294.55 o                         
   8  19   1        155.96        175.96       557.26 o                         
  -8  20   1         80.63        -45.64       395.43 o                         
  -7  20   1          0.91       -138.79       304.56 o                         
  -6  20   1        298.47        132.94       256.41 o                         
  -5  20   1       1096.11       1277.54       299.24 o                         
  -4  20   1       2772.17       2729.56       327.34 o                         
  -3  20   1       1329.10       1443.01       208.09 o                         
  -2  20   1       2517.39       2409.38       358.67 o                         
  -1  20   1       4005.36       4024.42       370.60 o                         
   0  20   1         25.89         -4.88       224.38 o                         
   1  20   1      13068.44      12578.58       560.02 o                         
   2  20   1        861.46        689.46       236.03 o                         
   3  20   1       3846.45       4198.90       311.93 o                         
   4  20   1       4632.48       4110.59       515.21 o                         
   5  20   1        492.26        513.03       240.00 o                         
   6  20   1         30.92        236.02       253.14 o                         
   7  20   1        359.47        -65.12       435.10 o                         
   8  20   1         26.73       -141.37       548.47 o                         
  -8  21   1        216.69       -135.06       554.26 o                         
  -7  21   1         30.19        159.59       371.62 o                         
  -6  21   1       1844.02       2726.72       540.53 o                         
  -5  21   1        641.61        503.86       257.00 o                         
  -4  21   1       2577.50       2720.84       329.27 o                         
  -3  21   1        520.00        609.72       272.98 o                         
  -2  21   1        733.17        513.19       248.44 o                         
  -1  21   1        263.52        193.87       182.37 o                         
   0  21   1       2788.63       2381.85       446.22 o                         
   1  21   1       2266.48       2163.84       303.03 o                         
   2  21   1        242.96        112.55       192.90 o                         
   3  21   1        152.28        352.13       248.57 o                         
   4  21   1       2883.44       2978.50       342.85 o                         
   5  21   1        358.09        292.90       235.96 o                         
   6  21   1        431.45       -113.46       300.77 o                         
   7  21   1        540.14        386.59       502.67 o                         
  -7  22   1        538.68        506.48       405.53 o                         
  -6  22   1        170.30        -29.21       314.21 o                         
  -5  22   1         39.21        -89.98       325.83 o                         
  -4  22   1        257.77        352.87       199.71 o                         
  -3  22   1       2016.03       2086.11       388.14 o                         
  -2  22   1         30.36        114.56       197.02 o                         
  -1  22   1        196.57        -93.88       160.32 o                         
   0  22   1       4502.37       3781.81       560.06 o                         
   1  22   1         73.90        132.94       175.91 o                         
   2  22   1       2325.26       2546.21       377.97 o                         
   3  22   1      10097.67      10183.00       674.00 o                         
   4  22   1        436.37        567.13       211.83 o                         
   5  22   1       1245.30       1259.18       399.64 o                         
   6  22   1        345.21        284.91       335.93 o                         
   7  22   1        261.27        434.41       518.15 o                         
  -7  23   1        580.30        565.78       413.78 o                         
  -6  23   1          7.02       -100.59       314.60 o                         
  -5  23   1       2116.71       1911.88       447.67 o                         
  -4  23   1        298.31        423.29       308.75 o                         
  -3  23   1         21.76        -39.86       220.33 o                         
  -2  23   1        460.57        439.81       259.37 o                         
  -1  23   1       1324.71       1114.82       249.99 o                         
   0  23   1        227.86       1200.23       375.51 o                         
   1  23   1        926.89       1072.50       258.13 o                         
   2  23   1        208.14        364.04       227.02 o                         
   3  23   1         15.26         35.49       235.92 o                         
   4  23   1       2554.31       2355.34       444.05 o                         
   5  23   1        101.46       -170.39       289.12 o                         
   6  23   1        847.88        781.06       395.75 o                         
   7  23   1         88.00        -51.74       472.34 o                         
  -7  24   1        236.26        646.98       425.33 o                         
  -6  24   1         13.98         39.63       339.67 o                         
  -5  24   1        201.36        178.63       305.28 o                         
  -4  24   1       1801.79       1897.14       419.76 o                         
  -3  24   1         27.95       -208.26       208.26 o                         
  -2  24   1       6111.50       6336.44       572.85 o                         
  -1  24   1        132.92        213.42       194.63 o                         
   0  24   1      15376.80      15820.62       949.18 o                         
   1  24   1       1014.03        977.20       258.86 o                         
   2  24   1        167.55        354.77       236.34 o                         
   3  24   1         22.06        109.75       244.55 o                         
   4  24   1       4167.87       3999.70       548.10 o                         
   5  24   1        545.89        725.08       347.99 o                         
   6  24   1       3165.96       3717.50       688.04 o                         
   7  24   1         12.10       -173.50       457.79 o                         
  -7  25   1         52.59         56.00       485.50 o                         
  -6  25   1        590.71        515.87       395.47 o                         
  -5  25   1       1149.78        803.46       383.27 o                         
  -4  25   1       7092.16       7259.52       720.86 o                         
  -3  25   1        452.68        565.28       294.22 o                         
  -2  25   1       7011.98       6169.81       544.22 o                         
  -1  25   1          2.27        105.32       176.46 o                         
   0  25   1        301.71        305.50       316.87 o                         
   1  25   1        385.35         69.75       192.92 o                         
   2  25   1         27.75         95.62       219.80 o                         
   3  25   1        263.29        125.74       270.46 o                         
   4  25   1        496.63        307.27       309.32 o                         
   5  25   1          3.64        -55.43       294.39 o                         
   6  25   1         50.59        -55.44       407.41 o                         
   7  25   1        191.62        266.66       491.36 o                         
  -7  26   1       1166.23       1219.21       638.28 o                         
  -6  26   1        536.97        434.47       368.68 o                         
  -5  26   1         17.82        -14.46       301.95 o                         
  -4  26   1        114.21        171.12       300.84 o                         
  -3  26   1       8499.06       8653.94       698.42 o                         
  -2  26   1        596.24        652.32       269.91 o                         
  -1  26   1       2047.20       2223.56       329.52 o                         
   0  26   1        630.99       1097.96       406.17 o                         
   1  26   1        910.85        664.76       372.50 o                         
   2  26   1        608.07       1036.58       317.49 o                         
   3  26   1       3968.72       4671.79       555.96 o                         
   4  26   1        540.87        675.17       336.22 o                         
   5  26   1        375.92         -1.31       339.89 o                         
   6  26   1        201.54        125.51       422.71 o                         
   7  26   1         15.83        -71.97       481.75 o                         
  -7  27   1        808.54        709.88       549.28 o                         
  -6  27   1        502.04        224.97       366.17 o                         
  -5  27   1         77.00        -52.48       321.29 o                         
  -4  27   1       2624.23       2607.83       499.94 o                         
  -3  27   1        808.33        781.62       340.68 o                         
  -2  27   1       5692.98       6283.18       557.40 o                         
  -1  27   1       2870.18       3043.62       373.66 o                         
   0  27   1       1040.58       1140.92       428.60 o                         
   1  27   1        457.57        536.32       209.90 o                         
   2  27   1         18.14         25.05       227.33 o                         
   3  27   1        237.85        144.03       281.41 o                         
   4  27   1          5.39        134.15       285.85 o                         
   5  27   1          9.33        -33.66       306.90 o                         
   6  27   1         20.24       -362.92       362.92 o                         
   7  27   1          3.69       -416.22       416.22 o                         
  -7  28   1          0.19        -11.38       461.66 o                         
  -6  28   1          2.90        101.48       347.71 o                         
  -5  28   1        274.32         68.26       322.25 o                         
  -4  28   1        917.86        892.59       375.57 o                         
  -3  28   1        831.56       1149.40       362.90 o                         
  -2  28   1        607.16       1019.55       318.96 o                         
  -1  28   1       1097.70       1067.36       275.88 o                         
   0  28   1       1057.02       1340.16       454.52 o                         
   1  28   1          9.47        138.77       188.13 o                         
   2  28   1       1941.31       1740.36       367.52 o                         
   3  28   1       1692.55       1660.97       396.30 o                         
   4  28   1        895.22        659.67       372.51 o                         
   5  28   1         84.01       -262.77       296.17 o                         
   6  28   1        281.02        307.22       492.99 o                         
  -6  29   1         29.09       -110.48       368.44 o                         
  -5  29   1        741.06        663.05       391.11 o                         
  -4  29   1          8.59        129.52       306.32 o                         
  -3  29   1        660.26        238.17       308.94 o                         
  -2  29   1        359.23        628.06       304.92 o                         
  -1  29   1        989.96       1332.37       470.64 o                         
   0  29   1        452.62        413.86       347.03 o                         
   1  29   1       2915.47       3410.46       650.29 o                         
   2  29   1        167.19        266.43       298.64 o                         
   3  29   1         17.15        -49.64       263.51 o                         
   4  29   1          9.82          9.52       306.99 o                         
   5  29   1       2544.24       2501.42       528.80 o                         
   6  29   1        591.43        584.84       545.33 o                         
  -6  30   1          1.84        299.06       382.45 o                         
  -5  30   1         12.67         -2.77       343.59 o                         
  -4  30   1         71.67        190.21       319.48 o                         
  -3  30   1         14.98        -73.07       271.40 o                         
  -2  30   1         81.01        108.73       247.36 o                         
  -1  30   1        290.81        318.34       392.41 o                         
   0  30   1          6.59         73.29       344.58 o                         
   1  30   1       2497.81       2774.88       616.86 o                         
   2  30   1         43.60       -142.79       254.35 o                         
   3  30   1       1010.33       1405.93       404.22 o                         
   4  30   1        168.70       -118.56       299.27 o                         
   5  30   1        687.49        781.83       402.83 o                         
   6  30   1        472.79        136.34       511.69 o                         
  -6  31   1        160.12         -4.41       399.37 o                         
  -5  31   1        217.47       -123.49       353.03 o                         
  -4  31   1         25.05         21.24       318.87 o                         
  -3  31   1        552.25        328.52       330.12 o                         
  -2  31   1        473.08        317.82       410.82 o                         
  -1  31   1        270.48        252.53       378.23 o                         
   0  31   1         33.10        103.11       345.60 o                         
   1  31   1        505.79        439.20       410.56 o                         
   2  31   1          1.07        208.94       372.79 o                         
   3  31   1          1.75        -56.10       274.97 o                         
   4  31   1         40.07        224.61       333.42 o                         
   5  31   1         58.37         46.25       354.90 o                         
   6  31   1         28.82        430.45       512.38 o                         
  -6  32   1       1714.10       1078.51       528.83 o                         
  -5  32   1          3.24         21.52       355.83 o                         
  -4  32   1        293.36        591.99       364.21 o                         
  -3  32   1        190.36        297.59       351.30 o                         
  -2  32   1       1056.06       1133.40       507.68 o                         
  -1  32   1       4239.92       4199.93       749.64 o                         
   0  32   1         26.45          5.29       369.73 o                         
   1  32   1       1774.47       1775.48       558.09 o                         
   2  32   1         66.97        204.21       405.98 o                         
   3  32   1        686.73       1097.60       407.98 o                         
   4  32   1         60.81        339.89       347.13 o                         
   5  32   1        317.32        656.02       409.43 o                         
   6  32   1          5.73       -413.79       413.79 o                         
  -5  33   1        143.66        196.35       390.73 o                         
  -4  33   1        226.11        239.05       348.47 o                         
  -3  33   1       2444.93       1924.11       644.41 o                         
  -2  33   1       2510.13       2673.36       673.31 o                         
  -1  33   1        599.90        601.94       454.78 o                         
   0  33   1        526.54        501.96       428.74 o                         
   1  33   1        607.30        480.10       410.24 o                         
   2  33   1          3.76       -325.96       325.96 o                         
   3  33   1        218.29        260.14       436.24 o                         
   4  33   1       1184.59        951.89       415.61 o                         
   5  33   1        266.60        353.23       508.09 o                         
  -5  34   1         69.35        212.92       399.63 o                         
  -4  34   1          5.80        137.99       448.87 o                         
  -3  34   1          3.32        185.89       407.44 o                         
  -2  34   1        836.33        930.98       511.00 o                         
  -1  34   1        166.33         81.17       376.41 o                         
   0  34   1       1845.46        860.87       489.39 o                         
   1  34   1         62.56         70.83       388.50 o                         
   2  34   1        260.04        124.01       427.71 o                         
   3  34   1        879.45        734.29       534.31 o                         
   4  34   1        674.90        775.24       431.98 o                         
   5  34   1         12.00       -180.98       424.32 o                         
  -5  35   1        780.54        256.48       528.34 o                         
  -4  35   1         84.73       -112.43       445.66 o                         
  -3  35   1        357.80        437.54       496.95 o                         
  -2  35   1         71.29       -189.43       400.59 o                         
  -1  35   1        593.69        494.58       441.44 o                         
   0  35   1         11.05         26.19       398.13 o                         
   1  35   1        256.78         51.53       410.25 o                         
   2  35   1        163.47        306.36       452.52 o                         
   3  35   1          4.08        -37.89       426.03 o                         
   4  35   1        337.11         84.14       482.12 o                         
   5  35   1         86.44         50.07       518.31 o                         
  -5  36   1          1.74       -332.76       453.46 o                         
  -4  36   1        160.14        166.01       503.74 o                         
  -3  36   1          2.88        286.02       468.43 o                         
  -2  36   1        307.90        384.35       468.80 o                         
  -1  36   1         56.05        461.66       454.64 o                         
   0  36   1        147.29        240.14       453.34 o                         
   1  36   1        200.03         21.40       426.11 o                         
   2  36   1         17.98        164.45       455.28 o                         
   3  36   1         10.84       -182.86       510.02 o                         
   4  36   1        424.70        408.00       489.56 o                         
  -4  37   1        377.16        518.07       669.47 o                         
  -3  37   1         27.54       -237.16       438.45 o                         
  -2  37   1        292.56        440.47       493.14 o                         
  -1  37   1          6.81        667.79       516.44 o                         
   0  37   1         48.34        433.57       485.75 o                         
   1  37   1          4.24         63.93       436.04 o                         
   2  37   1          0.42       -397.22       397.22 o                         
   3  37   1          2.42        131.54       446.22 o                         
   4  37   1          8.28       -122.68       498.71 o                         
  -4  38   1         25.96        309.75       595.96 o                         
  -3  38   1        336.35         31.86       482.82 o                         
  -2  38   1         72.15        -90.27       537.16 o                         
  -1  38   1         65.37         76.41       459.54 o                         
   0  38   1       2802.42       2493.31       706.71 o                         
   1  38   1        115.26        207.65       486.15 o                         
   2  38   1        509.23        384.48       512.14 o                         
   3  38   1        146.72         71.99       493.98 o                         
   4  38   1         98.19       -372.90       440.49 o                         
  -3  39   1        206.94         89.59       545.18 o                         
  -2  39   1         33.51       -261.16       434.15 o                         
  -1  39   1        160.20        384.04       530.37 o                         
   0  39   1         37.89         43.64       492.32 o                         
   1  39   1         18.25       -343.45       439.45 o                         
   2  39   1        174.88        286.61       512.01 o                         
   3  39   1         84.52         31.33       515.68 o                         
  -3  40   1        555.02        622.32       581.30 o                         
  -2  40   1        559.75        668.69       650.25 o                         
  -1  40   1        238.00       -111.91       457.90 o                         
   0  40   1        833.42        460.78       592.57 o                         
   1  40   1        251.32        147.45       495.28 o                         
   2  40   1        275.70        343.71       600.49 o                         
   3  40   1         65.63        200.70       541.68 o                         
  -2  41   1          9.52       -112.84       478.65 o                         
  -1  41   1          1.47       -338.38       413.38 o                         
   0  41   1        218.17       -117.14       458.72 o                         
   1  41   1        209.72        635.93       564.38 o                         
   2  41   1        242.05        382.60       547.67 o                         
  -1  42   1        516.45        417.24       571.26 o                         
   0  42   1         78.24       -124.36       458.46 o                         
   1  42   1        362.16        599.19       582.45 o                         
  -9   0   2        143.70       -150.52       480.51 o                         
  -8   0   2        109.70        -71.54       305.68 o                         
  -7   0   2        155.91         71.48       265.02 o                         
  -6   0   2       2520.01       2729.87       447.27 o                         
  -5   0   2        652.19        496.91       245.03 o                         
  -4   0   2        268.39        169.69       181.66 o                         
  -3   0   2       2226.12       2313.42       278.76 o                         
  -2   0   2      39211.30      37976.17       963.93 o                         
  -1   0   2        542.13        398.40       116.58 o                         
   0   0   2      34144.67      37305.36       723.28 o                         
   1   0   2       5672.17       5953.11       222.77 o                         
   2   0   2      30185.28      30732.79       692.96 o                         
   3   0   2         71.21        161.90       180.77 o                         
   4   0   2      31793.06      31823.75      1021.09 o                         
   5   0   2       1012.96       1042.54       257.84 o                         
   6   0   2       6471.55       7588.13       594.89 o                         
   7   0   2          3.25        103.50       259.99 o                         
   8   0   2         63.20         37.97       445.34 o                         
   9   0   2        106.93        728.27       841.36 o                         
  -9   1   2        114.73         53.04       367.76 o                         
  -8   1   2         79.80        162.37       241.99 o                         
  -7   1   2       1152.68       1123.23       266.54 o                         
  -6   1   2        499.27        421.91       186.87 o                         
  -5   1   2          9.68        102.54       143.05 o                         
  -4   1   2       5330.68       4782.57       301.75 o                         
  -3   1   2          4.80        -31.06       102.53 o                         
  -2   1   2      15368.99      16247.53       330.96 o                         
  -1   1   2       4435.40       4613.36       180.84 o                         
   0   1   2       7436.09       8550.28       139.03 o                         
   1   1   2       2704.09       2779.47       106.74 o                         
   2   1   2       8745.94       8709.15       292.01 o                         
   3   1   2        211.96        218.71       129.25 o                         
   4   1   2        672.90        759.04       188.54 o                         
   5   1   2        958.88       1175.30       223.37 o                         
   6   1   2        244.74        418.64       179.55 o                         
   7   1   2        223.60        166.00       199.22 o                         
   8   1   2       1246.72       1218.90       400.87 o                         
   9   1   2        366.20         73.41       521.93 o                         
  -9   2   2       1108.81       1489.13       481.27 o                         
  -8   2   2        344.06        377.42       256.45 o                         
  -7   2   2       2952.84       3234.54       368.39 o                         
  -6   2   2        940.88       1160.59       238.70 o                         
  -5   2   2          2.77        -71.54       132.89 o                         
  -4   2   2        147.57        199.58       131.21 o                         
  -3   2   2        145.99        270.25       119.05 o                         
  -2   2   2        175.92        147.19       102.15 o                         
  -1   2   2      21112.29      21186.17       363.06 o                         
   0   2   2        194.01        156.53        46.85 o                         
   1   2   2        462.42        265.55        93.91 o                         
   2   2   2       1605.53       1760.18       145.34 o                         
   3   2   2      13760.25      13684.56       422.87 o                         
   4   2   2        513.51        427.19       165.38 o                         
   5   2   2        170.61        220.32       156.87 o                         
   6   2   2       1015.79        902.81       208.76 o                         
   7   2   2        533.98        602.29       257.44 o                         
   8   2   2        674.14        821.14       366.21 o                         
   9   2   2        154.57        398.21       598.94 o                         
  -9   3   2          0.63         -1.88       345.09 o                         
  -8   3   2        363.45        205.91       274.06 o                         
  -7   3   2        697.60        638.29       238.64 o                         
  -6   3   2        493.70        778.01       207.31 o                         
  -5   3   2       1837.77       2038.27       247.56 o                         
  -4   3   2       7838.36       8052.91       338.52 o                         
  -3   3   2         20.31         87.87       107.47 o                         
  -2   3   2      13086.62      13398.65       310.96 o                         
  -1   3   2       8827.57       8390.22       269.67 o                         
   0   3   2       5069.34       5356.34       125.33 o                         
   1   3   2       3697.66       4434.04       205.44 o                         
   2   3   2       2160.37       2283.25       157.87 o                         
   3   3   2          3.17        130.87       122.73 o                         
   4   3   2        109.59        250.37       126.84 o                         
   5   3   2        804.08        848.36       195.31 o                         
   6   3   2          5.50       -144.17       144.17 o                         
   7   3   2        576.43        614.93       255.76 o                         
   8   3   2       3633.62       3908.30       558.87 o                         
   9   3   2        777.63        717.37       614.73 o                         
  -9   4   2         22.69        -72.38       345.06 o                         
  -8   4   2        271.24        403.83       288.43 o                         
  -7   4   2          0.09          4.59       193.77 o                         
  -6   4   2       1593.69       1458.43       255.21 o                         
  -5   4   2        365.10        370.65       164.34 o                         
  -4   4   2       7311.93       7784.93       339.24 o                         
  -3   4   2       3792.82       3937.13       261.06 o                         
  -2   4   2      11606.09      12928.92       441.13 o                         
  -1   4   2      13798.73      14691.38       296.21 o                         
   0   4   2        332.62        423.71        67.30 o                         
   1   4   2      33075.28      33812.23       823.89 o                         
   2   4   2      13296.80      12644.22       281.91 o                         
   3   4   2      10861.29      10835.09       389.61 o                         
   4   4   2       2613.64       2849.75       238.00 o                         
   5   4   2        959.31       1090.71       205.80 o                         
   6   4   2         56.99       -126.95       172.37 o                         
   7   4   2        602.02        606.63       255.20 o                         
   8   4   2        601.42        467.41       417.64 o                         
  -9   5   2       1174.22       1253.35       389.85 o                         
  -8   5   2       1021.68        831.47       330.33 o                         
  -7   5   2       2070.53       2216.14       325.28 o                         
  -6   5   2       2155.79       2229.08       285.46 o                         
  -5   5   2       3216.01       3450.36       300.74 o                         
  -4   5   2        168.22         84.09       123.65 o                         
  -3   5   2      14080.90      14192.66       565.01 o                         
  -2   5   2       1666.19       1477.23       186.23 o                         
  -1   5   2      42138.68      42014.69       525.68 o                         
   0   5   2         33.51         43.10        61.75 o                         
   1   5   2      31073.16      31127.09       707.82 o                         
   2   5   2        117.60        273.08        94.12 o                         
   3   5   2       1424.02       1504.24       153.67 o                         
   4   5   2       1260.64       1237.85       175.27 o                         
   5   5   2        140.54        133.25       141.43 o                         
   6   5   2        583.07        471.90       194.27 o                         
   7   5   2         10.75         14.35       213.19 o                         
   8   5   2        500.38        224.00       297.31 o                         
  -9   6   2        117.63        566.15       330.72 o                         
  -8   6   2        229.78        434.06       286.23 o                         
  -7   6   2        309.82        192.28       244.80 o                         
  -6   6   2        306.94        281.85       185.95 o                         
  -5   6   2       1275.94       1281.41       211.36 o                         
  -4   6   2        384.92        338.93       182.19 o                         
  -3   6   2        394.43        447.96       167.17 o                         
  -2   6   2      13192.71      13085.79       395.64 o                         
  -1   6   2       3979.51       3914.66       214.92 o                         
   0   6   2       1301.55       1369.88       115.95 o                         
   1   6   2      12837.22      12410.93       278.33 o                         
   2   6   2          2.10        -30.18        84.37 o                         
   3   6   2      13130.15      13531.84       429.39 o                         
   4   6   2       1752.37       1870.88       196.24 o                         
   5   6   2        373.53        445.04       158.67 o                         
   6   6   2          7.02        156.73       179.35 o                         
   7   6   2         33.45         11.32       217.68 o                         
   8   6   2         58.71        287.27       302.67 o                         
  -9   7   2         92.05       -159.87       289.84 o                         
  -8   7   2        270.61         17.14       263.18 o                         
  -7   7   2       2282.18       2236.87       375.15 o                         
  -6   7   2       1830.79       1651.58       308.13 o                         
  -5   7   2       3344.23       3470.26       352.35 o                         
  -4   7   2       1352.90       1095.34       205.55 o                         
  -3   7   2       4327.55       4992.21       346.31 o                         
  -2   7   2      16089.78      16291.62       435.77 o                         
  -1   7   2       1642.01       1608.87       160.46 o                         
   0   7   2       4699.49       4095.65       196.16 o                         
   1   7   2       1957.21       1937.70       119.03 o                         
   2   7   2       6965.22       7205.98       251.84 o                         
   3   7   2        164.77        205.22       135.10 o                         
   4   7   2       4564.20       4568.66       354.27 o                         
   5   7   2        207.60        165.22       140.68 o                         
   6   7   2        880.00       1137.15       297.35 o                         
   7   7   2          3.28        322.42       248.20 o                         
   8   7   2       2412.16       2119.60       485.98 o                         
  -9   8   2          6.64        -38.97       295.37 o                         
  -8   8   2        196.12         88.00       266.45 o                         
  -7   8   2        125.60        406.03       263.53 o                         
  -6   8   2       3266.79       3766.85       409.87 o                         
  -5   8   2        121.11          0.51       191.16 o                         
  -4   8   2        897.63       1085.87       235.22 o                         
  -3   8   2       2627.39       2450.64       269.19 o                         
  -2   8   2       6299.12       5937.10       302.96 o                         
  -1   8   2       7688.43       7192.60       264.37 o                         
   0   8   2      12783.45      12900.03       332.00 o                         
   1   8   2      19632.51      19552.31       419.35 o                         
   2   8   2         15.14         -6.69       103.92 o                         
   3   8   2      20096.26      18948.36       508.23 o                         
   4   8   2       2507.38       2739.60       301.29 o                         
   5   8   2       7734.81       8170.57       500.58 o                         
   6   8   2         55.20        227.41       259.92 o                         
   7   8   2       2709.76       3264.36       407.56 o                         
   8   8   2         19.08       -244.95       270.04 o                         
  -9   9   2        446.22        422.12       335.62 o                         
  -8   9   2        192.84        241.88       291.28 o                         
  -7   9   2        392.78        466.57       268.44 o                         
  -6   9   2       1398.20       1438.55       297.75 o                         
  -5   9   2       5944.91       5937.91       446.85 o                         
  -4   9   2       2304.79       2422.41       303.43 o                         
  -3   9   2       4290.28       3712.24       311.42 o                         
  -2   9   2        262.21        316.21       130.47 o                         
  -1   9   2      12797.89      12414.86       325.66 o                         
   0   9   2      10589.01      10723.48       294.13 o                         
   1   9   2      19125.58      20013.13       387.86 o                         
   2   9   2        159.74         67.34       111.72 o                         
   3   9   2       6187.92       6008.29       336.64 o                         
   4   9   2        529.01        493.75       188.46 o                         
   5   9   2        108.92        138.80       187.15 o                         
   6   9   2        601.97        776.54       272.28 o                         
   7   9   2        464.95        557.49       296.18 o                         
   8   9   2        319.63        247.54       317.02 o                         
  -9  10   2       1316.60       1568.83       422.52 o                         
  -8  10   2          5.70       -135.38       264.78 o                         
  -7  10   2         55.47         30.19       236.53 o                         
  -6  10   2        293.93        368.06       236.86 o                         
  -5  10   2        518.51        393.28       209.86 o                         
  -4  10   2        175.61        314.55       176.73 o                         
  -3  10   2      19072.79      19688.58       563.03 o                         
  -2  10   2       8071.76       7933.05       348.98 o                         
  -1  10   2      10955.34      10459.93       304.68 o                         
   0  10   2       1704.22       1402.31       149.20 o                         
   1  10   2       7992.05       7381.50       264.41 o                         
   2  10   2      16143.21      16031.67       527.22 o                         
   3  10   2        276.46        179.19       139.52 o                         
   4  10   2       4367.90       4356.08       371.42 o                         
   5  10   2        103.33         27.66       189.57 o                         
   6  10   2       1526.24       1682.68       334.11 o                         
   7  10   2       1083.17       1110.05       327.47 o                         
   8  10   2       1266.81       1072.15       385.18 o                         
  -9  11   2         59.24        128.92       721.49 o                         
  -8  11   2        145.82        297.29       304.21 o                         
  -7  11   2         78.91         38.84       239.04 o                         
  -6  11   2       1134.68       1278.15       298.52 o                         
  -5  11   2        848.80       1201.33       254.33 o                         
  -4  11   2        629.32        514.27       199.22 o                         
  -3  11   2       6099.25       6247.54       364.20 o                         
  -2  11   2       2243.07       2914.83       245.25 o                         
  -1  11   2        519.63        379.34       115.90 o                         
   0  11   2      19872.74      19114.23       540.93 o                         
   1  11   2         39.72         88.98        93.53 o                         
   2  11   2         71.60         87.52       112.96 o                         
   3  11   2        172.52        243.65       144.69 o                         
   4  11   2       2897.18       2916.88       318.52 o                         
   5  11   2         54.14        -48.41       187.07 o                         
   6  11   2         74.82        106.70       221.62 o                         
   7  11   2        351.68        159.49       277.87 o                         
   8  11   2          5.20        164.90       322.69 o                         
  -8  12   2         34.67         54.07       280.63 o                         
  -7  12   2        147.94         62.05       252.71 o                         
  -6  12   2        178.42        379.30       263.50 o                         
  -5  12   2         71.97        152.27       206.35 o                         
  -4  12   2          0.68        202.17       176.11 o                         
  -3  12   2       2598.88       2581.14       276.15 o                         
  -2  12   2       1540.43       1055.12       187.38 o                         
  -1  12   2       1995.02       2123.37       182.08 o                         
   0  12   2      30042.78      30130.35       470.63 o                         
   1  12   2       1966.53       2071.65       183.75 o                         
   2  12   2        343.07        372.28       133.28 o                         
   3  12   2       1247.58       1268.52       208.13 o                         
   4  12   2       7418.64       7677.90       441.17 o                         
   5  12   2       1887.74       2166.95       330.81 o                         
   6  12   2       8398.78       8544.31       613.25 o                         
   7  12   2        248.93        378.24       408.29 o                         
   8  12   2         36.94        253.95       324.98 o                         
  -8  13   2        760.32       1011.14       355.90 o                         
  -7  13   2       1330.55       1033.39       318.96 o                         
  -6  13   2       4342.36       4382.72       450.27 o                         
  -5  13   2       2084.64       1954.86       331.75 o                         
  -4  13   2      16080.72      16168.86       601.32 o                         
  -3  13   2         28.75         40.78       138.09 o                         
  -2  13   2      20671.46      19439.62       478.42 o                         
  -1  13   2         19.60         82.01        96.35 o                         
   0  13   2      12744.85      12310.42       343.43 o                         
   1  13   2       5726.40       5874.30       251.84 o                         
   2  13   2       7613.34       8265.34       334.90 o                         
   3  13   2        851.96        940.90       191.64 o                         
   4  13   2         91.37          8.18       154.36 o                         
   5  13   2         65.04         68.08       198.07 o                         
   6  13   2         57.77        237.01       237.35 o                         
   7  13   2        149.11        175.28       334.82 o                         
   8  13   2        242.92        291.33       339.73 o                         
  -8  14   2         77.10         76.74       297.15 o                         
  -7  14   2          7.93       -128.38       237.61 o                         
  -6  14   2        313.62        616.84       269.80 o                         
  -5  14   2        683.36        592.57       244.89 o                         
  -4  14   2        108.89        140.27       172.42 o                         
  -3  14   2        886.42       1169.47       212.96 o                         
  -2  14   2        285.79        363.01       131.13 o                         
  -1  14   2        760.14        815.22       131.78 o                         
   0  14   2       3607.20       3676.90       214.66 o                         
   1  14   2       9571.52       9501.58       311.78 o                         
   2  14   2       9058.96       8913.50       347.67 o                         
   3  14   2        351.58        357.08       158.86 o                         
   4  14   2       1501.78       1403.85       253.02 o                         
   5  14   2        152.19        117.09       197.04 o                         
   6  14   2        458.49        454.64       266.63 o                         
   7  14   2         53.98         79.25       320.40 o                         
   8  14   2       1736.31       1461.92       440.98 o                         
  -8  15   2         40.94        354.45       311.12 o                         
  -7  15   2        330.41        444.37       289.49 o                         
  -6  15   2        381.45        497.46       255.12 o                         
  -5  15   2        793.29        674.68       253.90 o                         
  -4  15   2        617.33        520.12       208.01 o                         
  -3  15   2       1969.14       1652.28       239.31 o                         
  -2  15   2       9955.83       9346.36       346.47 o                         
  -1  15   2       6622.78       5841.54       385.29 o                         
   0  15   2        220.36        210.92       104.78 o                         
   1  15   2       1019.39       1037.49       211.26 o                         
   2  15   2       2146.65       2379.81       230.20 o                         
   3  15   2         21.36         42.67       135.46 o                         
   4  15   2        202.30         68.11       174.49 o                         
   5  15   2        777.74        592.97       240.90 o                         
   6  15   2        314.40        348.46       264.67 o                         
   7  15   2        364.61        801.30       398.26 o                         
   8  15   2        414.99        394.74       356.83 o                         
  -8  16   2        122.12         80.05       293.80 o                         
  -7  16   2         23.35         35.93       269.99 o                         
  -6  16   2         86.98        108.62       224.22 o                         
  -5  16   2       4260.56       3784.97       422.88 o                         
  -4  16   2       3319.98       3480.10       368.63 o                         
  -3  16   2        313.79        409.78       170.16 o                         
  -2  16   2         20.07         -9.94       107.59 o                         
  -1  16   2        299.48         89.35       161.53 o                         
   0  16   2        880.01        833.08       132.56 o                         
   1  16   2       7677.26       7875.21       443.56 o                         
   2  16   2      11083.42      10890.59       373.81 o                         
   3  16   2       1458.52       1716.64       240.09 o                         
   4  16   2       6297.92       6068.72       440.29 o                         
   5  16   2       2263.78       2475.13       353.95 o                         
   6  16   2       1890.59       1723.51       356.49 o                         
   7  16   2          0.89        215.73       325.95 o                         
   8  16   2        377.09        -64.95       332.21 o                         
  -8  17   2         58.47       -171.15       279.73 o                         
  -7  17   2       1682.15       1641.39       404.60 o                         
  -6  17   2        938.55       1091.97       319.06 o                         
  -5  17   2       1592.46       1752.24       326.21 o                         
  -4  17   2       9747.65       9409.50       497.03 o                         
  -3  17   2      10752.05      10724.95       574.88 o                         
  -2  17   2        197.54        181.37       188.14 o                         
  -1  17   2      12408.41      11569.46       504.85 o                         
   0  17   2        127.42        226.08       106.46 o                         
   1  17   2        332.34        428.86       208.68 o                         
   2  17   2       1558.90       1548.39       192.34 o                         
   3  17   2         77.15        -36.62       135.55 o                         
   4  17   2       1241.91       1367.38       263.99 o                         
   5  17   2        534.31        664.05       249.86 o                         
   6  17   2        173.50         72.17       244.09 o                         
   7  17   2         24.35        236.91       351.53 o                         
   8  17   2        245.16        155.42       399.24 o                         
  -8  18   2        586.36        617.92       347.67 o                         
  -7  18   2          5.84         25.35       258.31 o                         
  -6  18   2         41.12        181.46       245.60 o                         
  -5  18   2        210.23        343.79       232.44 o                         
  -4  18   2       1744.43       1647.57       275.77 o                         
  -3  18   2         27.59        105.07       141.06 o                         
  -2  18   2       2241.09       1713.54       309.26 o                         
  -1  18   2       7509.73       7274.94       448.66 o                         
   0  18   2       2517.01       2646.68       199.67 o                         
   1  18   2      28165.25      27365.99      1139.42 o                         
   2  18   2         58.92         -6.65       175.44 o                         
   3  18   2      11548.99      12041.60       677.44 o                         
   4  18   2       3612.96       3572.82       438.10 o                         
   5  18   2       8016.70       7971.55       533.63 o                         
   6  18   2        804.64        859.23       316.39 o                         
   7  18   2       2252.55       2403.84       534.12 o                         
   8  18   2         27.79        161.50       496.04 o                         
  -8  19   2          0.17        -22.38       363.75 o                         
  -7  19   2        124.92        264.16       287.90 o                         
  -6  19   2        645.94        395.39       275.74 o                         
  -5  19   2       7324.56       6501.40       507.11 o                         
  -4  19   2       5215.24       5078.66       564.43 o                         
  -3  19   2       2787.69       2847.01       278.28 o                         
  -2  19   2       2916.40       3268.96       388.75 o                         
  -1  19   2        332.45        415.53       186.99 o                         
   0  19   2        344.28        504.75       125.28 o                         
   1  19   2       8517.96       8425.79       466.51 o                         
   2  19   2        464.82        351.16       206.46 o                         
   3  19   2         20.16        -22.45       138.96 o                         
   4  19   2       2456.74       2387.69       350.94 o                         
   5  19   2          6.71        115.85       208.56 o                         
   6  19   2        107.31        321.91       257.76 o                         
   7  19   2        109.32        123.94       323.30 o                         
   8  19   2        219.44       -393.54       755.42 o                         
  -8  20   2        138.34          7.54       343.53 o                         
  -7  20   2        212.72        129.84       318.80 o                         
  -6  20   2        702.43        488.37       290.50 o                         
  -5  20   2        462.35        453.93       240.41 o                         
  -4  20   2       1369.68       1288.93       261.13 o                         
  -3  20   2        691.09        758.36       170.66 o                         
  -2  20   2       1287.68       1042.44       336.86 o                         
  -1  20   2        153.30        240.83       184.65 o                         
   0  20   2       2004.82       2072.41       192.51 o                         
   1  20   2        986.04       1147.33       237.91 o                         
   2  20   2       2006.18       1741.95       314.43 o                         
   3  20   2       1679.07       1739.41       242.60 o                         
   4  20   2        624.66        808.58       234.51 o                         
   5  20   2       1618.52       1801.56       331.98 o                         
   6  20   2          4.22         98.49       250.10 o                         
   7  20   2        113.86        437.74       484.45 o                         
  -8  21   2          0.29        -46.78       436.72 o                         
  -7  21   2         18.16        -30.10       312.04 o                         
  -6  21   2         66.00        -39.69       291.74 o                         
  -5  21   2         47.40        -60.90       200.36 o                         
  -4  21   2        983.53        942.57       229.67 o                         
  -3  21   2       2404.91       1932.71       368.56 o                         
  -2  21   2        547.85        323.02       228.39 o                         
  -1  21   2         75.69       -131.19       151.24 o                         
   0  21   2        308.82        331.66       115.04 o                         
   1  21   2         62.51         -8.25       174.50 o                         
   2  21   2        611.36        535.68       231.29 o                         
   3  21   2        100.74         71.33       146.20 o                         
   4  21   2        215.53         91.40       190.69 o                         
   5  21   2       1630.28       1353.09       309.59 o                         
   6  21   2          9.94       -117.31       391.96 o                         
   7  21   2        538.28        334.81       505.62 o                         
  -8  22   2        226.70        465.91       965.76 o                         
  -7  22   2         62.46       -134.54       317.71 o                         
  -6  22   2        326.24        387.49       363.23 o                         
  -5  22   2        997.08       1010.10       379.45 o                         
  -4  22   2       2544.76       2962.30       353.55 o                         
  -3  22   2       6953.82       6639.42       613.41 o                         
  -2  22   2        460.13        567.57       250.45 o                         
  -1  22   2         73.75        -67.78       173.82 o                         
   0  22   2       3468.64       3161.80       283.17 o                         
   1  22   2        285.15        149.90       174.22 o                         
   2  22   2       2207.71       2663.88       384.27 o                         
   3  22   2       3996.94       3958.35       490.10 o                         
   4  22   2         31.94         81.90       191.20 o                         
   5  22   2       1335.95       1476.12       396.55 o                         
   6  22   2        429.48        497.86       440.84 o                         
   7  22   2         97.49        256.34       474.40 o                         
  -7  23   2          4.70        -98.96       326.34 o                         
  -6  23   2       2311.63       3230.89       581.12 o                         
  -5  23   2        335.40        226.46       307.51 o                         
  -4  23   2       2754.23       2686.49       476.31 o                         
  -3  23   2         97.76         18.85       222.75 o                         
  -2  23   2       1235.45       1165.44       307.67 o                         
  -1  23   2         48.54         16.52       174.03 o                         
   0  23   2       3566.11       3441.23       291.76 o                         
   1  23   2         23.56        -56.53       150.48 o                         
   2  23   2       1018.95        901.07       280.05 o                         
   3  23   2       1169.94       1235.93       404.37 o                         
   4  23   2        284.85        562.59       311.99 o                         
   5  23   2        163.66        -21.59       284.54 o                         
   6  23   2        112.09         70.53       399.31 o                         
   7  23   2        395.15        301.69       492.89 o                         
  -7  24   2        369.58        250.41       367.22 o                         
  -6  24   2        237.80        250.60       363.30 o                         
  -5  24   2         52.98       -128.24       274.86 o                         
  -4  24   2         40.00       -178.03       253.21 o                         
  -3  24   2       2862.60       2499.32       425.31 o                         
  -2  24   2        179.96        118.24       232.35 o                         
  -1  24   2        831.60       1199.70       267.15 o                         
   0  24   2          9.98         -5.81       274.58 o                         
   1  24   2        201.25        106.80       171.77 o                         
   2  24   2       3231.12       3006.07       414.30 o                         
   3  24   2        784.66        854.76       318.01 o                         
   4  24   2       1878.79       1766.55       411.45 o                         
   5  24   2        119.69        230.15       318.85 o                         
   6  24   2          6.77        105.80       416.80 o                         
   7  24   2         77.77        160.97       464.99 o                         
  -7  25   2        122.69         49.86       322.16 o                         
  -6  25   2          7.96       -247.76       317.76 o                         
  -5  25   2        193.30         -6.37       304.38 o                         
  -4  25   2        268.55        270.60       297.46 o                         
  -3  25   2        466.75        391.20       276.92 o                         
  -2  25   2      11697.03      11631.71       662.36 o                         
  -1  25   2       1205.62       1073.16       265.32 o                         
   0  25   2        742.68        908.50       388.67 o                         
   1  25   2        695.03        559.82       218.31 o                         
   2  25   2       1783.78       1478.29       338.06 o                         
   3  25   2         42.64         -6.29       244.69 o                         
   4  25   2        345.48        152.28       287.97 o                         
   5  25   2        116.40       -238.19       280.54 o                         
   6  25   2         68.42        -15.33       429.31 o                         
   7  25   2          5.82         -5.23       459.74 o                         
  -7  26   2          4.14        164.78       358.98 o                         
  -6  26   2        467.63        830.44       429.64 o                         
  -5  26   2        932.39        809.47       390.15 o                         
  -4  26   2       1401.46       1437.22       395.19 o                         
  -3  26   2        828.13        543.35       306.54 o                         
  -2  26   2        332.59        208.40       236.79 o                         
  -1  26   2        159.76        254.93       208.07 o                         
   0  26   2       4311.33       3339.83       780.29 o                         
   1  26   2         42.61        -94.47       156.90 o                         
   2  26   2       6999.04       7262.46       590.51 o                         
   3  26   2        212.84         38.20       255.84 o                         
   4  26   2        529.93        739.74       335.32 o                         
   5  26   2        734.96        193.49       315.22 o                         
   6  26   2         62.87        447.77       491.51 o                         
   7  26   2          1.38       -185.80       431.78 o                         
  -7  27   2        428.64        385.23       371.28 o                         
  -6  27   2         42.75        495.04       386.76 o                         
  -5  27   2         72.67         29.18       308.14 o                         
  -4  27   2        830.74        809.31       372.74 o                         
  -3  27   2        288.41        402.91       306.71 o                         
  -2  27   2        281.15        170.62       255.37 o                         
  -1  27   2       1365.33       1483.76       303.47 o                         
   0  27   2        395.86        557.10       376.57 o                         
   1  27   2        754.53        627.22       380.46 o                         
   2  27   2        930.43       1073.30       321.16 o                         
   3  27   2        333.00        277.35       284.65 o                         
   4  27   2       1469.94       1322.08       394.87 o                         
   5  27   2         17.29        108.25       324.24 o                         
   6  27   2         62.41       -232.65       422.06 o                         
  -7  28   2          2.50         96.25       371.36 o                         
  -6  28   2        117.12        135.60       362.47 o                         
  -5  28   2          8.46        163.94       316.46 o                         
  -4  28   2        172.36        104.09       321.12 o                         
  -3  28   2       1263.98       1754.52       410.24 o                         
  -2  28   2        182.21        419.95       277.35 o                         
  -1  28   2       2688.09       3303.25       398.72 o                         
   0  28   2        105.64        329.11       343.17 o                         
   1  28   2        209.77        106.89       191.60 o                         
   2  28   2          2.10        133.09       237.49 o                         
   3  28   2        649.55        600.95       320.84 o                         
   4  28   2         42.96        170.52       314.71 o                         
   5  28   2       1697.56       2719.26       850.44 o                         
   6  28   2         18.80        317.36       481.65 o                         
  -6  29   2        205.41        411.41       401.85 o                         
  -5  29   2       1223.24       1525.71       459.61 o                         
  -4  29   2        148.80        -22.01       299.23 o                         
  -3  29   2         70.14        -90.07       274.60 o                         
  -2  29   2        460.08        261.52       279.01 o                         
  -1  29   2       2169.25       2099.57       567.04 o                         
   0  29   2         75.13         -5.56       326.10 o                         
   1  29   2          1.27        -35.69       294.46 o                         
   2  29   2       3340.17       3573.51       481.23 o                         
   3  29   2        658.35        354.21       312.00 o                         
   4  29   2         16.97       -278.00       278.00 o                         
   5  29   2         73.66       -345.53       405.31 o                         
   6  29   2        528.16       1047.39       592.52 o                         
  -6  30   2        162.70         16.60       353.70 o                         
  -5  30   2          1.06       -222.65       320.26 o                         
  -4  30   2        147.85        225.64       347.95 o                         
  -3  30   2         44.06       -180.93       246.67 o                         
  -2  30   2       3982.40       3936.94       509.10 o                         
  -1  30   2         13.93        -83.68       331.05 o                         
   0  30   2        161.49        203.85       355.71 o                         
   1  30   2        967.64       1317.77       492.38 o                         
   2  30   2          9.22        312.74       284.82 o                         
   3  30   2        381.20        695.32       345.54 o                         
   4  30   2       1150.31       1730.81       712.89 o                         
   5  30   2       1321.68       1953.86       863.98 o                         
   6  30   2        376.88         25.40       494.15 o                         
  -6  31   2        212.86        540.39       416.32 o                         
  -5  31   2         47.98        380.61       386.19 o                         
  -4  31   2        218.60       -114.48       302.50 o                         
  -3  31   2       1870.99       1814.16       435.61 o                         
  -2  31   2       1146.64       1046.38       506.08 o                         
  -1  31   2       3072.47       2919.59       652.51 o                         
   0  31   2        708.50        807.90       458.19 o                         
   1  31   2         26.24        155.23       347.99 o                         
   2  31   2        242.29        -44.62       277.34 o                         
   3  31   2        121.19        201.61       301.36 o                         
   4  31   2        367.64        432.69       345.86 o                         
   5  31   2         28.46        165.09       431.80 o                         
   6  31   2        104.53        318.95       508.30 o                         
  -6  32   2          0.41       -133.98       369.52 o                         
  -5  32   2        138.78        183.82       393.08 o                         
  -4  32   2        232.53         36.19       315.91 o                         
  -3  32   2       1385.03        997.11       412.43 o                         
  -2  32   2         64.69        407.15       417.70 o                         
  -1  32   2        339.69        314.40       407.21 o                         
   0  32   2         20.82        329.82       392.80 o                         
   1  32   2        216.07        286.50       500.97 o                         
   2  32   2          7.08        170.05       414.07 o                         
   3  32   2        176.96        201.85       302.13 o                         
   4  32   2        121.72         60.21       320.62 o                         
   5  32   2        156.23        -83.54       423.77 o                         
  -5  33   2        244.66        622.56       384.59 o                         
  -4  33   2          3.86         54.94       334.67 o                         
  -3  33   2       1549.36        523.54       478.82 o                         
  -2  33   2        925.00        421.50       427.07 o                         
  -1  33   2         21.18       -115.85       411.28 o                         
   0  33   2        920.43        861.68       463.07 o                         
   1  33   2         35.85          3.03       403.72 o                         
   2  33   2        449.86        470.82       452.52 o                         
   3  33   2        169.85        -62.38       417.22 o                         
   4  33   2         85.31        -56.20       316.72 o                         
   5  33   2          2.69       -193.53       423.66 o                         
  -5  34   2        119.75         65.12       373.71 o                         
  -4  34   2         75.63         96.20       464.99 o                         
  -3  34   2        227.38         33.52       426.60 o                         
  -2  34   2         17.41        130.28       415.98 o                         
  -1  34   2         73.71         92.58       391.53 o                         
   0  34   2         62.91        -16.92       368.51 o                         
   1  34   2        480.42        309.96       447.96 o                         
   2  34   2        126.68        104.08       385.33 o                         
   3  34   2         91.84        104.91       422.44 o                         
   4  34   2        330.01        761.66       450.54 o                         
   5  34   2         74.47       -211.73       420.97 o                         
  -5  35   2         98.85       -339.00       443.62 o                         
  -4  35   2        113.76        124.39       467.05 o                         
  -3  35   2        235.25       -320.27       393.98 o                         
  -2  35   2       2912.05       2446.85       694.17 o                         
  -1  35   2          1.44         48.19       401.16 o                         
   0  35   2       2158.48       2354.90       659.63 o                         
   1  35   2       1019.73        813.12       511.02 o                         
   2  35   2        128.96       -126.04       358.14 o                         
   3  35   2         82.68        -88.92       415.97 o                         
   4  35   2        112.30         36.24       469.51 o                         
   5  35   2        532.04        672.20       606.47 o                         
  -5  36   2         38.20       -311.83       451.75 o                         
  -4  36   2        247.36        369.22       536.22 o                         
  -3  36   2         34.62         50.27       439.72 o                         
  -2  36   2         71.80         77.97       437.33 o                         
  -1  36   2         56.85        -63.06       399.67 o                         
   0  36   2         36.00       -352.13       352.13 o                         
   1  36   2        102.18         52.89       437.14 o                         
   2  36   2        521.28        353.27       486.18 o                         
   3  36   2        204.22       -197.47       429.75 o                         
   4  36   2       1624.72       1723.43       958.97 o                         
  -4  37   2         21.33       -173.01       482.48 o                         
  -3  37   2         27.52       -256.27       490.79 o                         
  -2  37   2         87.44        529.22       535.41 o                         
  -1  37   2        477.03        411.63       513.37 o                         
   0  37   2        129.81        321.95       450.51 o                         
   1  37   2        264.33         -2.48       433.41 o                         
   2  37   2          5.41        326.39       463.52 o                         
   3  37   2         86.86        235.29       474.78 o                         
   4  37   2         40.18        339.26       739.58 o                         
  -4  38   2         77.01        232.93       528.08 o                         
  -3  38   2        149.97        332.73       505.37 o                         
  -2  38   2        381.70        822.25       586.65 o                         
  -1  38   2        955.26        612.89       513.53 o                         
   0  38   2        442.36        341.22       489.43 o                         
   1  38   2        275.61         45.31       447.13 o                         
   2  38   2        127.11         65.39       430.20 o                         
   3  38   2          2.80         25.89       494.54 o                         
   4  38   2         48.93        391.28       836.84 o                         
  -3  39   2         29.19        216.01       480.16 o                         
  -2  39   2         93.18        284.19       491.48 o                         
  -1  39   2         17.37        -55.27       441.81 o                         
   0  39   2         35.03        -36.53       425.48 o                         
   1  39   2         20.46       -224.30       529.24 o                         
   2  39   2          9.92        -76.58       439.01 o                         
   3  39   2        175.32        208.01       520.47 o                         
  -3  40   2        138.28         -2.36       484.55 o                         
  -2  40   2        203.09       -104.88       484.45 o                         
  -1  40   2        765.21        323.06       562.78 o                         
   0  40   2        333.95        766.99       564.00 o                         
   1  40   2       1070.56        847.01       596.74 o                         
   2  40   2         22.06        -10.33       512.99 o                         
   3  40   2        146.21       -246.76       454.03 o                         
  -2  41   2         10.08       -305.97       459.05 o                         
  -1  41   2        897.97        786.05       599.27 o                         
   0  41   2          0.43        -21.36       505.49 o                         
   1  41   2         82.41       -165.91       495.55 o                         
   2  41   2        329.89        803.92       609.44 o                         
  -1  42   2          0.18       -439.44       439.44 o                         
   0  42   2         59.59         83.33       517.28 o                         
   1  42   2         49.17       -195.10       485.91 o                         
  -9   1   3        218.07        389.23       385.39 o                         
  -8   1   3        956.70       1106.94       303.46 o                         
  -7   1   3         49.05         21.11       197.92 o                         
  -6   1   3        698.34        840.30       222.01 o                         
  -5   1   3       1461.50       1673.02       232.95 o                         
  -4   1   3      13111.02      13722.59       426.08 o                         
  -3   1   3        765.03        689.77       143.48 o                         
  -2   1   3      54342.95      55054.23       605.96 o                         
  -1   1   3        915.09       1097.86       128.29 o                         
   0   1   3      11465.46      11521.15       198.74 o                         
   1   1   3      17525.53      18479.44       401.78 o                         
   2   1   3       1613.64       1792.94       146.45 o                         
   3   1   3       4103.74       4097.91       283.36 o                         
   4   1   3       1283.76       1279.02       218.11 o                         
   5   1   3        621.00        751.19       217.47 o                         
   6   1   3        137.18         11.01       154.03 o                         
   7   1   3        325.06        402.10       234.81 o                         
   8   1   3        527.96         45.09       525.64 o                         
  -9   2   3          0.24        247.43       367.18 o                         
  -8   2   3        285.60        266.48       248.72 o                         
  -7   2   3         27.52       -110.69       192.99 o                         
  -6   2   3       1251.94       1215.22       245.03 o                         
  -5   2   3        876.56        947.56       202.36 o                         
  -4   2   3       2596.53       2685.02       244.75 o                         
  -3   2   3       4933.14       4896.77       274.99 o                         
  -2   2   3        765.40        812.30       132.51 o                         
  -1   2   3       1060.47       1378.37       151.18 o                         
   0   2   3      10283.10      10415.24       194.45 o                         
   1   2   3       3087.78       3465.69       289.02 o                         
   2   2   3      35942.36      37063.43       929.85 o                         
   3   2   3       2711.00       2928.74       249.69 o                         
   4   2   3      13635.93      14160.11       574.23 o                         
   5   2   3         13.91         48.42       144.09 o                         
   6   2   3       2958.39       3695.53       362.80 o                         
   7   2   3        253.57        405.68       231.79 o                         
   8   2   3       2907.24       2418.28       683.84 o                         
  -9   3   3         26.20        -37.00       310.56 o                         
  -8   3   3        663.90        948.75       288.19 o                         
  -7   3   3        251.38        423.62       230.84 o                         
  -6   3   3       1957.55       2423.08       307.43 o                         
  -5   3   3      19644.42      20048.10       564.04 o                         
  -4   3   3       1777.80       1575.77       203.60 o                         
  -3   3   3      20669.74      20685.26       453.46 o                         
  -2   3   3       1307.28       1323.33       169.92 o                         
  -1   3   3       2945.37       3537.35       195.27 o                         
   0   3   3       8377.79       9298.87       226.40 o                         
   1   3   3      60634.14      61900.45      2437.98 o                         
   2   3   3        806.48        800.13       106.03 o                         
   3   3   3      15124.97      14684.76       452.79 o                         
   4   3   3         28.54        128.73       141.55 o                         
   5   3   3       1735.76       1788.73       238.63 o                         
   6   3   3         90.73        253.17       189.19 o                         
   7   3   3          4.95         16.94       211.71 o                         
   8   3   3         12.39        -12.42       359.93 o                         
  -9   4   3          4.94       -103.08       282.15 o                         
  -8   4   3        736.36        751.76       297.38 o                         
  -7   4   3        393.30        561.12       244.18 o                         
  -6   4   3       3196.72       3115.68       328.35 o                         
  -5   4   3        277.83        124.80       152.81 o                         
  -4   4   3       2505.55       2817.47       246.29 o                         
  -3   4   3       4260.88       3829.49       253.68 o                         
  -2   4   3       1541.22       1371.07       191.51 o                         
  -1   4   3       1876.64       2103.05       162.91 o                         
   0   4   3        874.64        886.87        95.87 o                         
   1   4   3      10315.38      10153.04       399.78 o                         
   2   4   3       1426.08       1393.70       121.76 o                         
   3   4   3      22984.69      22873.92       576.51 o                         
   4   4   3       3082.94       3321.61       253.27 o                         
   5   4   3       5996.85       6585.87       411.58 o                         
   6   4   3         19.41          1.84       161.58 o                         
   7   4   3         50.56        -21.69       207.17 o                         
   8   4   3        169.55        385.37       403.34 o                         
  -9   5   3          8.07        221.70       313.72 o                         
  -8   5   3         68.54        120.19       269.86 o                         
  -7   5   3        418.63        408.87       231.02 o                         
  -6   5   3       2248.72       2324.80       300.22 o                         
  -5   5   3        600.65        546.25       179.00 o                         
  -4   5   3       4207.63       4489.61       307.23 o                         
  -3   5   3       1429.39       1758.55       235.75 o                         
  -2   5   3         63.48         15.34       115.84 o                         
  -1   5   3        814.10        899.35       129.75 o                         
   0   5   3       6737.92       7138.50       190.38 o                         
   1   5   3       2320.66       2916.05       243.93 o                         
   2   5   3       7738.35       7303.11       205.52 o                         
   3   5   3        156.15        272.60       128.63 o                         
   4   5   3        746.35        729.33       149.32 o                         
   5   5   3         67.82        -76.49       133.59 o                         
   6   5   3        490.87        543.47       255.35 o                         
   7   5   3        628.15        594.43       262.54 o                         
   8   5   3         59.40        182.89       370.07 o                         
  -9   6   3        508.62        787.17       358.91 o                         
  -8   6   3        182.35        407.92       302.89 o                         
  -7   6   3         13.48         61.67       234.98 o                         
  -6   6   3         18.09        -12.42       190.30 o                         
  -5   6   3       1204.84        947.01       228.39 o                         
  -4   6   3       1487.94       1402.50       230.19 o                         
  -3   6   3        897.34       1044.99       185.74 o                         
  -2   6   3      34954.07      34438.75       861.21 o                         
  -1   6   3       9928.99       9388.03       278.04 o                         
   0   6   3      11490.00      10649.62       229.71 o                         
   1   6   3       6984.28       6861.45       180.56 o                         
   2   6   3      14029.43      14530.81       304.58 o                         
   3   6   3       8572.07       8535.17       344.90 o                         
   4   6   3       3632.93       3819.93       333.90 o                         
   5   6   3      11392.37      11266.52       432.13 o                         
   6   6   3        241.56        356.81       242.43 o                         
   7   6   3       1389.83       1921.88       340.34 o                         
   8   6   3        480.13        655.62       405.35 o                         
  -9   7   3       1174.13       1355.15       403.70 o                         
  -8   7   3        119.67        291.19       278.78 o                         
  -7   7   3       1395.74       1986.35       375.72 o                         
  -6   7   3        149.05        213.84       217.49 o                         
  -5   7   3       2574.45       2684.10       326.87 o                         
  -4   7   3       3287.24       3007.92       333.74 o                         
  -3   7   3      53598.08      55715.27      1783.60 o                         
  -2   7   3          0.46         52.53       112.48 o                         
  -1   7   3      30964.43      30382.28       745.29 o                         
   0   7   3        974.39       1096.56       127.79 o                         
   1   7   3       1755.76       1819.27       115.20 o                         
   2   7   3         57.40         91.34        85.05 o                         
   3   7   3       9253.18       9564.97       366.49 o                         
   4   7   3        971.72       1054.16       212.54 o                         
   5   7   3        211.75        303.06       194.35 o                         
   6   7   3        192.73         96.35       256.21 o                         
   7   7   3        194.21        369.01       294.78 o                         
   8   7   3        115.05        201.23       304.56 o                         
  -9   8   3        614.51        793.28       365.16 o                         
  -8   8   3        708.96        670.27       315.78 o                         
  -7   8   3        812.96        537.17       292.45 o                         
  -6   8   3        211.38         96.47       213.53 o                         
  -5   8   3       1160.13       1026.14       252.70 o                         
  -4   8   3         41.81        -87.69       142.40 o                         
  -3   8   3       3643.99       3853.30       294.43 o                         
  -2   8   3          6.36        -88.36       110.14 o                         
  -1   8   3       4632.29       4632.57       232.45 o                         
   0   8   3       3167.37       3299.01       190.48 o                         
   1   8   3      10045.59       9506.33       211.90 o                         
   2   8   3       7624.37       7232.97       235.12 o                         
   3   8   3          2.17         -4.01       115.29 o                         
   4   8   3       1454.01       1598.53       241.01 o                         
   5   8   3        261.43        130.79       191.78 o                         
   6   8   3        418.67        335.00       243.81 o                         
   7   8   3       2057.57       2405.06       521.86 o                         
   8   8   3        599.56        774.03       368.45 o                         
  -9   9   3         39.91        116.09       315.26 o                         
  -8   9   3        384.65        635.44       317.10 o                         
  -7   9   3        278.14        377.64       262.27 o                         
  -6   9   3        127.00        164.06       220.58 o                         
  -5   9   3       2710.59       2977.74       342.70 o                         
  -4   9   3       4633.77       5312.98       379.20 o                         
  -3   9   3      14625.42      13866.76       451.67 o                         
  -2   9   3       6257.85       6025.28       318.51 o                         
  -1   9   3       8907.03       9164.12       317.31 o                         
   0   9   3       1414.13       1252.37       137.57 o                         
   1   9   3      27354.80      27628.65       535.49 o                         
   2   9   3      22347.27      23153.39       500.96 o                         
   3   9   3       8461.53       8302.85       361.67 o                         
   4   9   3        375.81        367.75       175.03 o                         
   5   9   3         52.20        -60.70       174.75 o                         
   6   9   3        159.27        -28.71       215.37 o                         
   7   9   3        127.53         60.43       313.59 o                         
   8   9   3         76.29        340.17       324.22 o                         
  -9  10   3         27.70        152.58       309.70 o                         
  -8  10   3        252.57        305.34       309.39 o                         
  -7  10   3        231.96         81.67       242.88 o                         
  -6  10   3        355.71        244.74       223.85 o                         
  -5  10   3        239.62        115.96       213.86 o                         
  -4  10   3        306.09        215.42       169.31 o                         
  -3  10   3          3.40        -76.74       132.76 o                         
  -2  10   3        304.80        217.40       140.42 o                         
  -1  10   3       2538.16       2483.81       208.87 o                         
   0  10   3        268.63        223.35       110.42 o                         
   1  10   3       5967.70       5879.37       218.76 o                         
   2  10   3       8287.27       8458.32       323.16 o                         
   3  10   3       2559.88       2345.26       243.38 o                         
   4  10   3          7.73         98.32       150.27 o                         
   5  10   3        513.30        491.54       217.27 o                         
   6  10   3         17.34        -78.07       227.21 o                         
   7  10   3        346.20        389.72       361.08 o                         
   8  10   3        999.56       1287.22       413.17 o                         
  -9  11   3        462.62        390.26       337.18 o                         
  -8  11   3         14.39       -138.70       278.99 o                         
  -7  11   3        631.49        616.19       287.34 o                         
  -6  11   3        672.15        645.61       264.02 o                         
  -5  11   3        897.34        818.06       241.44 o                         
  -4  11   3       4463.49       4136.71       347.99 o                         
  -3  11   3         73.36          5.84       139.86 o                         
  -2  11   3       6699.96       6102.34       321.20 o                         
  -1  11   3       6953.65       6497.49       284.39 o                         
   0  11   3      30930.28      29994.83       530.16 o                         
   1  11   3        235.53        278.83        97.47 o                         
   2  11   3      19449.12      19789.01       472.32 o                         
   3  11   3       4184.42       3952.86       298.19 o                         
   4  11   3         59.47        -38.44       147.78 o                         
   5  11   3        627.19        783.07       236.40 o                         
   6  11   3        398.89        274.82       247.02 o                         
   7  11   3       1776.55       1687.23       809.70 o                         
   8  11   3        314.59       -118.04       279.45 o                         
  -8  12   3        240.79        180.44       292.87 o                         
  -7  12   3        517.70        475.59       280.66 o                         
  -6  12   3       2147.26       2541.37       378.80 o                         
  -5  12   3        163.82        480.00       212.67 o                         
  -4  12   3       3373.60       2830.14       331.83 o                         
  -3  12   3         74.30          0.15       140.65 o                         
  -2  12   3         48.27         37.54       122.32 o                         
  -1  12   3       1082.78        914.39       156.05 o                         
   0  12   3        344.38        291.98       118.44 o                         
   1  12   3        215.78        313.50       118.16 o                         
   2  12   3       4196.56       4021.44       269.90 o                         
   3  12   3         12.92        -69.90       118.32 o                         
   4  12   3      10795.01      10779.08       474.54 o                         
   5  12   3        843.62        758.30       234.79 o                         
   6  12   3        890.71       1016.31       290.71 o                         
   7  12   3         53.84        231.45       424.49 o                         
   8  12   3         42.63         16.14       313.86 o                         
  -8  13   3         20.35       -146.22       279.50 o                         
  -7  13   3       1444.43       1537.21       354.33 o                         
  -6  13   3        236.59         93.39       246.58 o                         
  -5  13   3        108.59         48.71       187.28 o                         
  -4  13   3       3112.96       3000.17       344.42 o                         
  -3  13   3       4452.92       4113.70       344.59 o                         
  -2  13   3        987.95       1549.71       208.68 o                         
  -1  13   3       1217.65       1267.59       169.72 o                         
   0  13   3       4968.30       4586.55       254.99 o                         
   1  13   3       2571.67       3017.51       227.82 o                         
   2  13   3       6405.48       6700.97       317.26 o                         
   3  13   3       2291.16       2442.66       292.17 o                         
   4  13   3         89.85        203.66       167.87 o                         
   5  13   3          1.01        -28.03       184.45 o                         
   6  13   3        504.38        634.09       266.37 o                         
   7  13   3        185.16        233.54       343.35 o                         
   8  13   3         27.45        -24.03       320.01 o                         
  -8  14   3         96.94       -132.47       277.71 o                         
  -7  14   3          6.98        148.81       263.64 o                         
  -6  14   3        227.62        171.67       228.77 o                         
  -5  14   3       2122.78       2009.99       308.29 o                         
  -4  14   3        955.82        817.75       228.10 o                         
  -3  14   3      10358.11      10160.94       450.05 o                         
  -2  14   3       2454.62       2643.16       248.88 o                         
  -1  14   3         21.47         22.14       109.08 o                         
   0  14   3       7773.17       7444.86       300.09 o                         
   1  14   3        931.90       1051.65       157.89 o                         
   2  14   3       8827.78       8205.68       346.69 o                         
   3  14   3         31.05         47.81       135.71 o                         
   4  14   3       3370.79       3766.98       355.71 o                         
   5  14   3        227.94        259.21       211.07 o                         
   6  14   3        760.46       1207.70       319.08 o                         
   7  14   3        225.81        185.02       351.72 o                         
   8  14   3        506.93        252.05       403.86 o                         
  -8  15   3        962.33       1067.49       373.08 o                         
  -7  15   3         55.42        255.23       280.37 o                         
  -6  15   3       1855.25       1735.69       331.79 o                         
  -5  15   3       5008.04       5170.87       445.45 o                         
  -4  15   3       4707.24       4524.35       440.38 o                         
  -3  15   3         51.46        248.77       151.16 o                         
  -2  15   3       9647.77       8881.66       371.43 o                         
  -1  15   3       3696.23       3517.84       240.80 o                         
   0  15   3      13781.18      13723.65       387.75 o                         
   1  15   3        633.41        656.51       140.40 o                         
   2  15   3       4168.42       4252.60       292.30 o                         
   3  15   3         16.73        114.10       140.43 o                         
   4  15   3       1930.25       2536.82       309.77 o                         
   5  15   3        431.08        704.99       244.31 o                         
   6  15   3         87.76       -103.16       230.79 o                         
   7  15   3          0.18        -11.71       321.81 o                         
   8  15   3        418.22        221.17       401.28 o                         
  -8  16   3         26.94        247.89       317.48 o                         
  -7  16   3       2445.11       2173.41       391.08 o                         
  -6  16   3        982.37       1084.10       299.08 o                         
  -5  16   3        152.17       -143.82       188.23 o                         
  -4  16   3       4814.54       4230.63       468.46 o                         
  -3  16   3       4708.37       4676.81       353.73 o                         
  -2  16   3       4863.38       4730.05       296.65 o                         
  -1  16   3        808.11        895.78       153.07 o                         
   0  16   3       3152.77       3261.36       242.96 o                         
   1  16   3         67.38         78.65       106.01 o                         
   2  16   3        289.98        292.87       138.66 o                         
   3  16   3      10373.93       9893.88       488.69 o                         
   4  16   3        273.51        469.33       189.29 o                         
   5  16   3       2091.91       1803.59       320.67 o                         
   6  16   3        463.46        652.51       329.18 o                         
   7  16   3        515.96        329.83       359.78 o                         
   8  16   3         14.76        338.23       434.23 o                         
  -8  17   3        346.97        368.35       314.60 o                         
  -7  17   3          7.34       -134.33       240.21 o                         
  -6  17   3        915.10        957.94       286.49 o                         
  -5  17   3        763.59        831.68       279.60 o                         
  -4  17   3       1180.66       1378.43       272.96 o                         
  -3  17   3       6801.65       6869.22       724.72 o                         
  -2  17   3        236.21        267.23       137.94 o                         
  -1  17   3       2204.78       2206.40       211.39 o                         
   0  17   3       3532.53       3519.56       241.69 o                         
   1  17   3       6364.91       5821.20       308.82 o                         
   2  17   3       5400.35       5277.44       313.57 o                         
   3  17   3       1042.18        998.07       207.16 o                         
   4  17   3       5019.55       5385.41       434.57 o                         
   5  17   3       1061.13        912.92       272.14 o                         
   6  17   3        910.08       1074.32       387.98 o                         
   7  17   3        253.84        467.92       396.04 o                         
   8  17   3        206.91        -64.09       469.48 o                         
  -8  18   3         75.63         62.50       292.17 o                         
  -7  18   3         28.89        164.52       290.82 o                         
  -6  18   3        134.86       -103.83       219.97 o                         
  -5  18   3          0.60        132.93       212.05 o                         
  -4  18   3        434.92        375.04       200.78 o                         
  -3  18   3         59.23        -28.69       140.27 o                         
  -2  18   3       7548.39       7573.48       334.41 o                         
  -1  18   3          2.83        -39.56        99.33 o                         
   0  18   3        111.95        195.19       120.53 o                         
   1  18   3        845.19        922.72       156.55 o                         
   2  18   3        541.40        618.18       165.52 o                         
   3  18   3        857.20        767.34       198.18 o                         
   4  18   3        106.02        135.63       180.58 o                         
   5  18   3        690.71        802.30       253.88 o                         
   6  18   3         95.24         53.34       285.17 o                         
   7  18   3         76.70        -75.67       314.15 o                         
   8  18   3         39.73       -410.54       538.53 o                         
  -8  19   3        386.58        324.22       385.97 o                         
  -7  19   3         95.58        344.81       320.55 o                         
  -6  19   3        582.25        411.53       248.76 o                         
  -5  19   3       3251.48       3171.44       418.48 o                         
  -4  19   3         71.07         -4.82       175.69 o                         
  -3  19   3       7808.75       7120.02       404.73 o                         
  -2  19   3         95.44        -52.78       180.35 o                         
  -1  19   3      13031.46      12435.93       552.94 o                         
   0  19   3        138.27        130.44       114.57 o                         
   1  19   3       7959.11       8062.79       319.08 o                         
   2  19   3       1881.08       2369.43       245.12 o                         
   3  19   3       1841.37       1954.15       262.63 o                         
   4  19   3        690.08        940.46       240.55 o                         
   5  19   3          7.86        -92.11       199.00 o                         
   6  19   3          0.80         94.34       283.85 o                         
   7  19   3         28.27        250.04       348.32 o                         
  -8  20   3         24.46          6.96       351.74 o                         
  -7  20   3         16.57       -141.13       280.93 o                         
  -6  20   3        230.17        275.95       256.55 o                         
  -5  20   3         13.81        131.53       212.68 o                         
  -4  20   3       1577.03       1446.18       274.42 o                         
  -3  20   3       1083.53        846.19       199.69 o                         
  -2  20   3         67.51       -147.24       185.65 o                         
  -1  20   3       4140.24       4101.57       400.41 o                         
   0  20   3       2399.18       2372.42       227.80 o                         
   1  20   3       7177.94       7704.22       478.28 o                         
   2  20   3       2822.26       2880.47       251.77 o                         
   3  20   3       1690.83       1781.46       256.21 o                         
   4  20   3        124.13         32.17       176.89 o                         
   5  20   3       1064.54       1153.00       404.47 o                         
   6  20   3         74.58         17.22       271.83 o                         
   7  20   3        953.45        872.73       543.79 o                         
  -8  21   3         35.45         -9.45       384.32 o                         
  -7  21   3        651.56        517.82       365.44 o                         
  -6  21   3        126.06        160.83       256.35 o                         
  -5  21   3          5.22       -115.61       201.64 o                         
  -4  21   3       1374.47       1342.36       264.05 o                         
  -3  21   3        261.05        321.28       159.99 o                         
  -2  21   3       3806.22       3450.66       416.24 o                         
  -1  21   3         15.08         60.91       176.04 o                         
   0  21   3       1097.98       1081.03       167.78 o                         
   1  21   3        726.16        913.48       229.66 o                         
   2  21   3       1984.87       2098.97       353.94 o                         
   3  21   3          1.61         35.84       148.47 o                         
   4  21   3         44.29       -128.63       181.05 o                         
   5  21   3         18.03        -26.36       205.52 o                         
   6  21   3        135.39        268.54       426.18 o                         
   7  21   3        200.51       -258.92       414.84 o                         
  -8  22   3         12.85       -325.18       451.20 o                         
  -7  22   3          3.29         31.27       325.31 o                         
  -6  22   3        245.90        496.49       327.76 o                         
  -5  22   3       1087.24       1082.42       387.35 o                         
  -4  22   3        184.71        260.53       191.50 o                         
  -3  22   3       2604.37       2717.74       437.83 o                         
  -2  22   3         85.22        -17.52       196.57 o                         
  -1  22   3         16.81        -75.63       167.96 o                         
   0  22   3         17.00        163.16       116.80 o                         
   1  22   3       3529.78       3445.06       399.93 o                         
   2  22   3         29.99        -13.38       193.48 o                         
   3  22   3       3025.63       2954.97       302.58 o                         
   4  22   3       1000.23       1247.93       269.63 o                         
   5  22   3        176.44         62.74       282.86 o                         
   6  22   3       1812.89       1596.60       606.33 o                         
   7  22   3        914.89       1232.58       608.33 o                         
  -7  23   3       1840.65       2110.07       491.85 o                         
  -6  23   3       1462.88       1948.95       449.79 o                         
  -5  23   3        232.75         93.44       314.11 o                         
  -4  23   3        561.71        350.58       303.71 o                         
  -3  23   3        333.88        270.58       255.64 o                         
  -2  23   3       1535.61       1574.48       407.89 o                         
  -1  23   3       9444.79       9562.15       531.01 o                         
   0  23   3       3135.85       3313.14       253.50 o                         
   1  23   3       1205.22       1159.13       265.35 o                         
   2  23   3       1408.79       1282.59       450.95 o                         
   3  23   3        786.77        681.59       287.35 o                         
   4  23   3         13.45        -25.74       252.06 o                         
   5  23   3       2106.15       1974.38       448.83 o                         
   6  23   3        166.62        467.09       472.34 o                         
   7  23   3         62.98        366.05       504.28 o                         
  -7  24   3        170.85         91.31       347.95 o                         
  -6  24   3       1705.63       1618.01       437.39 o                         
  -5  24   3         27.94          5.62       307.42 o                         
  -4  24   3        628.97        572.17       336.10 o                         
  -3  24   3       1093.05       1213.67       340.83 o                         
  -2  24   3         55.24        -75.24       212.17 o                         
  -1  24   3       5606.65       6151.31       478.97 o                         
   0  24   3        453.66        511.93       179.72 o                         
   1  24   3        408.07        392.35       217.64 o                         
   2  24   3       6095.77       6661.28       704.34 o                         
   3  24   3        102.09         16.31       238.98 o                         
   4  24   3       6500.82       6767.90       658.14 o                         
   5  24   3         21.86        219.13       366.33 o                         
   6  24   3       1035.20        836.59       856.06 o                         
   7  24   3         30.16        249.97       500.64 o                         
  -7  25   3         20.50        -96.15       351.58 o                         
  -6  25   3        156.46       -161.55       341.01 o                         
  -5  25   3        323.89         92.23       322.13 o                         
  -4  25   3       8532.94       8930.36       772.20 o                         
  -3  25   3        732.05        626.41       299.39 o                         
  -2  25   3       4649.34       4537.84       505.66 o                         
  -1  25   3         14.54         56.65       199.07 o                         
   0  25   3       1797.07       2213.10       299.84 o                         
   1  25   3         90.56         26.75       169.49 o                         
   2  25   3       9191.25       8990.32       625.41 o                         
   3  25   3       1649.29       1629.47       389.52 o                         
   4  25   3        388.28        253.82       295.58 o                         
   5  25   3         29.27        -16.10       391.24 o                         
   6  25   3          1.04        136.34       437.77 o                         
   7  25   3        439.28        665.73       697.74 o                         
  -7  26   3        185.63        477.71       381.67 o                         
  -6  26   3        140.64        405.39       389.05 o                         
  -5  26   3         61.52        -20.94       316.03 o                         
  -4  26   3        149.68        546.44       328.86 o                         
  -3  26   3        174.49        424.90       300.54 o                         
  -2  26   3        355.38        365.95       257.89 o                         
  -1  26   3          1.48         67.86       203.62 o                         
   0  26   3         74.07        223.95       166.07 o                         
   1  26   3       2061.59       2142.79       343.38 o                         
   2  26   3        571.32        728.87       269.49 o                         
   3  26   3         16.86       -168.90       232.52 o                         
   4  26   3        775.43        841.73       359.41 o                         
   5  26   3         25.31         11.31       419.01 o                         
   6  26   3         49.02       -226.09       417.18 o                         
   7  26   3        391.39        -79.97       458.69 o                         
  -7  27   3        147.86        264.87       354.70 o                         
  -6  27   3        861.36        856.93       447.09 o                         
  -5  27   3       1276.32       1000.54       428.54 o                         
  -4  27   3       1551.93       1721.97       448.47 o                         
  -3  27   3       1347.77       1429.69       392.24 o                         
  -2  27   3       3477.94       3926.73       482.61 o                         
  -1  27   3       2528.98       2676.34       378.69 o                         
   0  27   3       2143.97       2358.44       538.01 o                         
   1  27   3       1140.70       1184.58       281.18 o                         
   2  27   3         16.30         -6.22       203.49 o                         
   3  27   3        277.51        294.80       302.63 o                         
   4  27   3       1365.34       1790.41       435.71 o                         
   5  27   3         65.87        237.08       529.24 o                         
   6  27   3          0.23       -124.81       441.31 o                         
  -7  28   3         23.82       -232.50       331.92 o                         
  -6  28   3         22.01        333.67       379.47 o                         
  -5  28   3         25.48        -77.34       302.56 o                         
  -4  28   3        504.26        -27.28       302.39 o                         
  -3  28   3        601.96        762.90       339.44 o                         
  -2  28   3        681.65        694.80       293.59 o                         
  -1  28   3       1136.49       1530.37       314.56 o                         
   0  28   3        936.48        623.37       399.18 o                         
   1  28   3       2199.63       2525.77       374.90 o                         
   2  28   3       3176.36       3201.66       633.63 o                         
   3  28   3       1128.62       1423.07       378.21 o                         
   4  28   3       1560.20       1813.72       453.66 o                         
   5  28   3         72.41        187.69       397.59 o                         
   6  28   3        388.55        278.25       643.46 o                         
  -6  29   3       1200.68       1538.35       497.76 o                         
  -5  29   3       2936.99       2457.19       551.08 o                         
  -4  29   3         12.54       -228.81       282.83 o                         
  -3  29   3        210.11        290.14       313.34 o                         
  -2  29   3        170.18        123.35       260.03 o                         
  -1  29   3       1210.84       1547.25       514.26 o                         
   0  29   3        231.04        577.03       429.03 o                         
   1  29   3       4677.05       4907.20       468.25 o                         
   2  29   3         15.67         56.83       212.40 o                         
   3  29   3        120.71         89.60       285.61 o                         
   4  29   3        103.36         90.12       314.02 o                         
   5  29   3        209.74       -129.62       396.34 o                         
   6  29   3         16.50        136.08       474.95 o                         
  -6  30   3          1.46        660.82       417.80 o                         
  -5  30   3        103.22        216.41       362.44 o                         
  -4  30   3       1278.51        921.51       399.73 o                         
  -3  30   3        185.73        462.88       317.41 o                         
  -2  30   3        383.87        324.25       287.34 o                         
  -1  30   3        575.36        809.64       446.64 o                         
   0  30   3         84.16        382.12       383.47 o                         
   1  30   3       2557.71       2193.57       572.22 o                         
   2  30   3        740.51        653.45       274.00 o                         
   3  30   3       1147.68       1365.57       405.09 o                         
   4  30   3         12.88       -274.79       274.79 o                         
   5  30   3        715.23        483.09       494.66 o                         
   6  30   3        292.42        -18.15       445.60 o                         
  -6  31   3         24.68        -87.29       372.31 o                         
  -5  31   3         31.18       -253.45       331.75 o                         
  -4  31   3        515.11        677.06       389.72 o                         
  -3  31   3        365.87        595.56       352.88 o                         
  -2  31   3        410.69        437.50       432.46 o                         
  -1  31   3        325.40         54.38       374.14 o                         
   0  31   3          0.31        125.70       357.31 o                         
   1  31   3         64.05       -169.25       337.33 o                         
   2  31   3       2882.52       2396.12       430.65 o                         
   3  31   3        252.34        355.46       284.68 o                         
   4  31   3          4.55       -178.03       310.43 o                         
   5  31   3        139.11         30.70       409.37 o                         
   6  31   3        340.23        386.93       544.65 o                         
  -6  32   3        937.76       1246.19       531.02 o                         
  -5  32   3         13.46        -63.23       342.70 o                         
  -4  32   3         81.07        438.39       365.86 o                         
  -3  32   3          0.03        114.19       370.50 o                         
  -2  32   3         14.81        152.89       424.50 o                         
  -1  32   3        283.98        109.69       384.01 o                         
   0  32   3        136.11        323.43       401.83 o                         
   1  32   3        813.45        671.79       440.25 o                         
   2  32   3          7.33         14.45       379.29 o                         
   3  32   3       2229.73       1916.95       425.22 o                         
   4  32   3        126.71         43.29       372.99 o                         
   5  32   3        377.61         47.27       443.90 o                         
  -5  33   3        405.86        751.78       438.63 o                         
  -4  33   3        132.79        -15.18       347.63 o                         
  -3  33   3        451.34        417.28       474.78 o                         
  -2  33   3          8.64        169.54       428.03 o                         
  -1  33   3       3017.67       2757.41       659.69 o                         
   0  33   3        138.59        121.00       382.23 o                         
   1  33   3        384.31        368.26       417.98 o                         
   2  33   3        312.24        682.51       486.84 o                         
   3  33   3         21.13        291.74       423.48 o                         
   4  33   3          7.71       -124.50       431.96 o                         
   5  33   3        576.48        759.26      1048.31 o                         
  -5  34   3        132.87         13.97       382.31 o                         
  -4  34   3         18.69          0.06       447.58 o                         
  -3  34   3        657.37        692.89       511.04 o                         
  -2  34   3        315.31        363.36       474.98 o                         
  -1  34   3         31.73        319.68       435.97 o                         
   0  34   3       3275.44       2583.36       679.01 o                         
   1  34   3         59.32        457.19       440.62 o                         
   2  34   3       1942.57       2585.68       666.73 o                         
   3  34   3        776.96        136.79       425.66 o                         
   4  34   3        220.38        389.02       737.32 o                         
   5  34   3         13.84         51.89       468.21 o                         
  -5  35   3         13.40        108.06       493.33 o                         
  -4  35   3         46.10        -22.50       430.22 o                         
  -3  35   3          5.70        209.84       480.38 o                         
  -2  35   3        236.81        375.68       466.99 o                         
  -1  35   3        700.47        827.40       526.16 o                         
   0  35   3       1127.25        617.80       498.76 o                         
   1  35   3        253.57        782.05       505.31 o                         
   2  35   3        330.64        395.63       476.61 o                         
   3  35   3        371.40       -206.36       402.78 o                         
   4  35   3          7.12       -149.27       671.73 o                         
  -5  36   3         24.46        175.29       526.96 o                         
  -4  36   3          9.93        409.47       509.16 o                         
  -3  36   3         13.21       -265.29       457.18 o                         
  -2  36   3         15.22         99.52       465.10 o                         
  -1  36   3        361.26        360.52       464.62 o                         
   0  36   3        195.30        196.53       425.09 o                         
   1  36   3        112.08         55.41       444.71 o                         
   2  36   3          7.56          8.27       437.98 o                         
   3  36   3         17.18        -34.64       457.20 o                         
   4  36   3        146.73        -18.09       782.56 o                         
  -4  37   3        159.94        266.27       512.18 o                         
  -3  37   3         20.34        -78.57       433.04 o                         
  -2  37   3        306.86        206.45       481.88 o                         
  -1  37   3        115.03       -102.97       434.44 o                         
   0  37   3        173.30        -15.76       447.73 o                         
   1  37   3        524.81        399.13       487.12 o                         
   2  37   3        110.81        397.27       481.73 o                         
   3  37   3          2.57        113.92       485.79 o                         
   4  37   3         31.40        375.45       816.48 o                         
  -4  38   3          4.93        103.55       522.96 o                         
  -3  38   3        223.38       -414.95       418.44 o                         
  -2  38   3        120.64        232.10       498.17 o                         
  -1  38   3          4.48        139.67       419.52 o                         
   0  38   3        310.30        229.35       473.98 o                         
   1  38   3         41.10       -211.34       437.58 o                         
   2  38   3        253.24        315.93       512.99 o                         
   3  38   3        239.48        154.93       492.58 o                         
  -3  39   3         61.31        191.37       500.87 o                         
  -2  39   3          0.03       -177.33       451.54 o                         
  -1  39   3         11.97         99.16       455.58 o                         
   0  39   3          5.65         91.54       486.45 o                         
   1  39   3        180.52       -202.73       412.65 o                         
   2  39   3         99.89        -67.83       478.65 o                         
   3  39   3         88.71        208.08       775.77 o                         
  -3  40   3        136.57       -131.76       472.92 o                         
  -2  40   3        132.92       -299.37       473.17 o                         
  -1  40   3         97.33         17.18       483.68 o                         
   0  40   3        118.03       -211.29       428.75 o                         
   1  40   3        101.90        110.79       489.35 o                         
   2  40   3        182.06        -43.74       468.58 o                         
  -2  41   3        416.42        482.94       564.48 o                         
  -1  41   3         46.71       -122.13       452.47 o                         
   0  41   3       1082.14        722.20       557.28 o                         
   1  41   3         71.16         91.91       492.20 o                         
   2  41   3        281.65        658.75       557.39 o                         
  -1  42   3         35.83        -94.61       467.79 o                         
   0  42   3         27.34       -128.18       494.40 o                         
   1  42   3        340.81       -433.52       433.52 o                         
  -9   0   4          5.95        -88.74       444.45 o                         
  -8   0   4       3025.48       2944.34       578.31 o                         
  -7   0   4        245.42        632.59       337.97 o                         
  -6   0   4       4779.38       5860.59       614.98 o                         
  -5   0   4        399.36        745.09       277.62 o                         
  -4   0   4       2757.42       3387.63       398.06 o                         
  -3   0   4      12634.69      11977.74       532.77 o                         
  -2   0   4      15787.08      16544.87       530.03 o                         
  -1   0   4       8437.65       8133.53       426.19 o                         
   0   0   4        631.85        496.98       125.13 o                         
   1   0   4      23247.33      23475.32       679.65 o                         
   2   0   4        706.24        525.62       141.48 o                         
   3   0   4        307.96        464.14       194.18 o                         
   4   0   4       7695.80       7564.63       565.45 o                         
   5   0   4       4992.26       5526.73       625.88 o                         
   6   0   4       2280.88       2360.68       397.02 o                         
   7   0   4          0.85       -138.69       339.99 o                         
   8   0   4        147.25        -20.36       750.89 o                         
  -9   1   4         50.96        -80.03       317.15 o                         
  -8   1   4        164.23        252.42       258.19 o                         
  -7   1   4         55.28       -193.65       193.82 o                         
  -6   1   4       2516.48       2493.89       317.52 o                         
  -5   1   4        227.25        169.10       162.74 o                         
  -4   1   4       1888.49       1950.01       228.59 o                         
  -3   1   4      11487.97      11209.84       377.17 o                         
  -2   1   4       7485.97       8202.98       285.91 o                         
  -1   1   4        331.76        345.30       113.61 o                         
   0   1   4      29603.25      29792.80       513.49 o                         
   1   1   4       8839.00       8667.94       179.05 o                         
   2   1   4      24645.88      24157.64       359.73 o                         
   3   1   4       5553.85       5614.04       296.17 o                         
   4   1   4        487.67        701.16       225.52 o                         
   5   1   4       1152.82       1084.40       239.92 o                         
   6   1   4          2.88         57.72       171.77 o                         
   7   1   4        562.64        628.80       311.25 o                         
   8   1   4          0.80         75.13       504.90 o                         
  -9   2   4        313.07         94.97       382.01 o                         
  -8   2   4        121.90        190.39       252.17 o                         
  -7   2   4        439.81        437.16       234.73 o                         
  -6   2   4       5087.04       5043.10       406.10 o                         
  -5   2   4       9042.67       9101.03       431.06 o                         
  -4   2   4       1509.88       1445.68       206.91 o                         
  -3   2   4      21934.77      23029.75       573.20 o                         
  -2   2   4         68.22        -14.43       107.37 o                         
  -1   2   4       7211.81       7133.18       264.46 o                         
   0   2   4      12817.36      13296.77       307.83 o                         
   1   2   4       6393.80       6170.48       257.40 o                         
   2   2   4       3387.13       3345.95       236.75 o                         
   3   2   4       5289.01       5645.00       346.69 o                         
   4   2   4       2744.16       2666.56       280.57 o                         
   5   2   4        520.82        378.50       199.49 o                         
   6   2   4        982.06       1074.10       245.73 o                         
   7   2   4       1424.23       1484.85       320.60 o                         
   8   2   4          0.96        -61.42       489.74 o                         
  -9   3   4        550.51        481.69       342.89 o                         
  -8   3   4          0.80         77.42       239.50 o                         
  -7   3   4       1749.07       1714.23       312.31 o                         
  -6   3   4        355.52        460.42       203.84 o                         
  -5   3   4       5054.12       5206.41       368.78 o                         
  -4   3   4       1801.59       1444.50       203.52 o                         
  -3   3   4       1352.25       1093.57       169.98 o                         
  -2   3   4      18767.07      18759.52       439.82 o                         
  -1   3   4      10712.63      10521.44       303.43 o                         
   0   3   4        725.44        909.78       132.72 o                         
   1   3   4       4584.74       4960.15       300.45 o                         
   2   3   4       3658.64       3100.06       353.62 o                         
   3   3   4        728.35        702.30       155.53 o                         
   4   3   4       6204.72       6253.38       368.85 o                         
   5   3   4       2984.85       3516.11       302.37 o                         
   6   3   4          5.58        -48.59       174.47 o                         
   7   3   4        161.32        270.07       259.81 o                         
   8   3   4        437.48        634.69       551.90 o                         
  -9   4   4        224.88        692.79       356.37 o                         
  -8   4   4          6.08        116.53       265.72 o                         
  -7   4   4        552.81        459.70       234.30 o                         
  -6   4   4         97.22         91.34       187.58 o                         
  -5   4   4         69.84          4.14       147.41 o                         
  -4   4   4        226.91        206.07       142.10 o                         
  -3   4   4       8027.47       8458.86       371.52 o                         
  -2   4   4        713.98        874.01       158.21 o                         
  -1   4   4        749.91        764.46       134.45 o                         
   0   4   4       8373.94       7909.23       209.23 o                         
   1   4   4      35523.42      35140.65       737.74 o                         
   2   4   4       9607.99       8810.55      1010.99 o                         
   3   4   4       1168.68       1125.33       172.15 o                         
   4   4   4        115.51         60.11       139.29 o                         
   5   4   4        263.28        318.99       156.83 o                         
   6   4   4         76.42        -47.38       212.00 o                         
   7   4   4        850.86       1013.56       324.25 o                         
   8   4   4        425.22        309.57       525.81 o                         
  -9   5   4        149.82        184.81       297.53 o                         
  -8   5   4       1312.99       1344.08       363.31 o                         
  -7   5   4        132.36         81.16       240.07 o                         
  -6   5   4         15.98        -74.46       169.90 o                         
  -5   5   4        242.17        288.45       165.22 o                         
  -4   5   4         71.80        112.57       160.99 o                         
  -3   5   4       8156.86       7107.81       347.28 o                         
  -2   5   4       2008.43       2402.59       215.29 o                         
  -1   5   4      54786.56      54531.60       746.16 o                         
   0   5   4       3082.51       3276.54       187.33 o                         
   1   5   4      42836.19      43641.93       792.77 o                         
   2   5   4         16.70        -59.20       124.00 o                         
   3   5   4      10452.82      10270.11       303.84 o                         
   4   5   4        619.96        879.01       200.30 o                         
   5   5   4       2717.44       2755.69       261.62 o                         
   6   5   4         98.93        146.36       223.82 o                         
   7   5   4        174.13        437.38       350.49 o                         
   8   5   4          1.07        114.82       505.18 o                         
  -9   6   4        301.15        249.27       322.02 o                         
  -8   6   4          7.17       -156.38       254.68 o                         
  -7   6   4        173.41        250.48       252.50 o                         
  -6   6   4          2.56        250.17       209.66 o                         
  -5   6   4       2073.96       2059.04       301.19 o                         
  -4   6   4       1763.41       1695.52       247.47 o                         
  -3   6   4       6629.88       7361.25       355.69 o                         
  -2   6   4       4212.18       5046.40       286.87 o                         
  -1   6   4        503.44        642.93       130.99 o                         
   0   6   4        597.54        624.36       103.98 o                         
   1   6   4        899.74        919.77       181.21 o                         
   2   6   4         80.21          4.14       131.44 o                         
   3   6   4        357.51        447.80       109.36 o                         
   4   6   4        931.21       1063.57       211.84 o                         
   5   6   4        892.45        877.60       230.90 o                         
   6   6   4        147.84        139.14       225.88 o                         
   7   6   4         19.11       -254.26       290.61 o                         
   8   6   4          0.07       -270.68       400.26 o                         
  -9   7   4         90.61        127.36       311.53 o                         
  -8   7   4       1746.95       1815.51       399.11 o                         
  -7   7   4        648.03        501.95       275.79 o                         
  -6   7   4        766.93        897.32       270.94 o                         
  -5   7   4        163.04        229.40       195.28 o                         
  -4   7   4          4.43         48.42       155.44 o                         
  -3   7   4       6536.24       6638.78       354.84 o                         
  -2   7   4       3810.81       3261.75       244.25 o                         
  -1   7   4      24446.52      23892.58       447.25 o                         
   0   7   4       2562.40       2618.59       182.60 o                         
   1   7   4       3615.26       3319.14       153.46 o                         
   2   7   4        110.08         58.06       137.50 o                         
   3   7   4         26.97         41.74        87.39 o                         
   4   7   4         10.08          2.87       139.41 o                         
   5   7   4        935.59        905.46       234.45 o                         
   6   7   4         84.12        119.29       262.09 o                         
   7   7   4       1591.66       1708.80       461.41 o                         
   8   7   4         25.46        186.15       372.99 o                         
  -9   8   4        132.85        506.21       344.72 o                         
  -8   8   4        798.21        977.88       342.98 o                         
  -7   8   4       3792.08       3865.52       460.91 o                         
  -6   8   4        482.94        504.59       240.94 o                         
  -5   8   4       1628.01       1662.78       287.66 o                         
  -4   8   4       6110.37       6187.39       411.47 o                         
  -3   8   4        225.10        182.19       148.82 o                         
  -2   8   4      12293.72      13275.46       401.71 o                         
  -1   8   4         32.87         68.18       107.57 o                         
   0   8   4       5185.79       4703.01       222.53 o                         
   1   8   4      11432.52      11579.73       277.19 o                         
   2   8   4       2537.62       2879.99       311.23 o                         
   3   8   4       8130.05       7821.05       274.59 o                         
   4   8   4        274.34        339.34       166.56 o                         
   5   8   4       1984.99       2054.57       297.21 o                         
   6   8   4        196.73        181.01       229.71 o                         
   7   8   4       1487.12       1753.70       481.98 o                         
   8   8   4          0.78        -59.93       340.69 o                         
  -9   9   4        161.91        124.22       317.40 o                         
  -8   9   4       1279.28       1107.22       347.06 o                         
  -7   9   4       3336.77       2888.40       419.76 o                         
  -6   9   4       3258.02       3605.22       414.39 o                         
  -5   9   4       6364.90       6810.23       488.91 o                         
  -4   9   4       7484.24       7264.95       428.85 o                         
  -3   9   4       1052.36        992.77       194.36 o                         
  -2   9   4       8832.64       8965.31       344.59 o                         
  -1   9   4       2541.02       2983.27       221.46 o                         
   0   9   4        100.17         42.43        95.90 o                         
   1   9   4       5428.13       4914.06       181.87 o                         
   2   9   4       3192.33       3226.05       172.09 o                         
   3   9   4       3302.41       3314.64       306.86 o                         
   4   9   4       3487.77       3851.44       368.49 o                         
   5   9   4         59.17         -3.56       175.63 o                         
   6   9   4          6.95         97.55       217.84 o                         
   7   9   4         55.74        176.71       336.95 o                         
   8   9   4        412.11        396.81       341.27 o                         
  -9  10   4         16.84        113.99       320.13 o                         
  -8  10   4        256.57        402.01       314.85 o                         
  -7  10   4          6.32       -139.52       234.81 o                         
  -6  10   4        758.17       1040.55       290.63 o                         
  -5  10   4       6342.27       6522.35       480.65 o                         
  -4  10   4      10260.05      10195.52       465.45 o                         
  -3  10   4      12237.30      12175.74       509.66 o                         
  -2  10   4       2770.71       3199.59       255.20 o                         
  -1  10   4       1245.87        948.54       153.48 o                         
   0  10   4       2656.05       2627.99       195.53 o                         
   1  10   4       2636.60       2988.64       192.11 o                         
   2  10   4        382.33        470.88       103.16 o                         
   3  10   4       5086.28       5244.72       372.09 o                         
   4  10   4       3289.56       3125.99       305.06 o                         
   5  10   4       2148.97       1995.44       302.50 o                         
   6  10   4       2308.07       2842.25       410.35 o                         
   7  10   4        389.42        212.14       355.02 o                         
   8  10   4         61.08        326.22       327.03 o                         
  -9  11   4         26.59        -69.54       507.96 o                         
  -8  11   4        100.23         10.28       274.17 o                         
  -7  11   4        281.69        156.26       279.80 o                         
  -6  11   4         11.73       -168.89       212.70 o                         
  -5  11   4         89.30         72.40       210.26 o                         
  -4  11   4         25.10         51.40       157.21 o                         
  -3  11   4        797.56        571.89       176.17 o                         
  -2  11   4        812.75        524.50       147.75 o                         
  -1  11   4        997.76       1089.00       159.58 o                         
   0  11   4       4352.26       4574.09       236.25 o                         
   1  11   4        238.44        173.22        98.64 o                         
   2  11   4         71.07        190.24       114.00 o                         
   3  11   4       1300.11       1181.27       189.09 o                         
   4  11   4       2153.51       2063.35       255.94 o                         
   5  11   4        154.70         65.39       187.89 o                         
   6  11   4        101.35        335.57       308.24 o                         
   7  11   4         37.73        306.09       469.46 o                         
   8  11   4          0.27       -206.85       273.61 o                         
  -8  12   4        139.53        391.57       316.48 o                         
  -7  12   4         91.16        198.62       258.77 o                         
  -6  12   4       2026.92       1779.64       337.01 o                         
  -5  12   4         35.65        -30.66       180.30 o                         
  -4  12   4        491.69        515.14       199.60 o                         
  -3  12   4       2311.92       2214.50       254.42 o                         
  -2  12   4         86.53        -51.02       120.15 o                         
  -1  12   4        163.53        241.48       119.83 o                         
   0  12   4         12.14         30.21       100.82 o                         
   1  12   4       5304.55       5422.35       239.11 o                         
   2  12   4       4481.95       4682.53       277.59 o                         
   3  12   4        247.69        148.97       128.47 o                         
   4  12   4       4189.31       4176.26       347.27 o                         
   5  12   4       3200.79       3250.76       370.64 o                         
   6  12   4       1926.03       1671.20       425.03 o                         
   7  12   4          0.61        -98.32       315.31 o                         
   8  12   4        271.95        336.89       406.04 o                         
  -8  13   4        473.75        607.81       332.81 o                         
  -7  13   4       1246.96       1354.93       351.54 o                         
  -6  13   4       2183.41       2065.71       355.92 o                         
  -5  13   4          8.99       -181.39       181.39 o                         
  -4  13   4       5425.88       5613.09       419.70 o                         
  -3  13   4       3803.04       4262.30       343.00 o                         
  -2  13   4      37669.59      36121.27       711.15 o                         
  -1  13   4         20.19        -28.90       113.44 o                         
   0  13   4      22625.53      21428.81       605.14 o                         
   1  13   4        660.07        626.60       127.40 o                         
   2  13   4       8832.48       8179.58       617.32 o                         
   3  13   4        668.55        524.18       167.72 o                         
   4  13   4       1809.09       1723.69       256.85 o                         
   5  13   4        288.54         -9.84       186.83 o                         
   6  13   4        275.23       -102.68       277.04 o                         
   7  13   4        118.96        263.75       350.45 o                         
   8  13   4        438.15        673.09       449.22 o                         
  -8  14   4         65.20         72.72       284.62 o                         
  -7  14   4        161.64        104.18       265.75 o                         
  -6  14   4        146.93        153.78       242.35 o                         
  -5  14   4         54.83         60.65       199.55 o                         
  -4  14   4        327.04        223.64       176.79 o                         
  -3  14   4        840.87       1266.64       236.64 o                         
  -2  14   4         23.92        -63.38       128.33 o                         
  -1  14   4       6788.06       6868.38       325.39 o                         
   0  14   4       4589.90       4482.04       281.99 o                         
   1  14   4       7891.36       8012.93       290.64 o                         
   2  14   4       2970.74       3276.74       274.70 o                         
   3  14   4       1219.46       1287.36       208.97 o                         
   4  14   4        127.82         85.71       155.87 o                         
   5  14   4        985.59        783.60       249.33 o                         
   6  14   4        378.64        461.62       324.78 o                         
   7  14   4        630.13        413.53       357.86 o                         
   8  14   4        293.62         53.93       388.00 o                         
  -8  15   4        234.08        131.87       298.22 o                         
  -7  15   4        763.93        784.08       318.27 o                         
  -6  15   4         55.77         77.19       249.32 o                         
  -5  15   4        102.02        271.69       210.15 o                         
  -4  15   4        387.77        193.72       174.12 o                         
  -3  15   4       2867.55       2771.48       308.57 o                         
  -2  15   4         51.44         -7.82       122.33 o                         
  -1  15   4      11957.81      11656.30       402.88 o                         
   0  15   4       1815.10       1783.98       206.70 o                         
   1  15   4        116.64        169.40       107.71 o                         
   2  15   4       4910.44       4868.47       312.75 o                         
   3  15   4       2358.44       2470.21       273.11 o                         
   4  15   4       1683.20       1440.34       255.81 o                         
   5  15   4       2940.06       2789.68       356.63 o                         
   6  15   4         33.61       -133.13       319.78 o                         
   7  15   4        145.17       -134.26       322.58 o                         
   8  15   4         92.68       -202.64       374.90 o                         
  -8  16   4        178.47        416.40       320.29 o                         
  -7  16   4       1394.69       1690.80       384.65 o                         
  -6  16   4       1405.48       1165.68       308.73 o                         
  -5  16   4        172.67        266.48       217.20 o                         
  -4  16   4        536.47        538.09       203.65 o                         
  -3  16   4        341.33        286.89       178.80 o                         
  -2  16   4       4425.28       4186.01       378.03 o                         
  -1  16   4       2341.74       2348.81       237.31 o                         
   0  16   4        138.47        193.92       128.93 o                         
   1  16   4       1601.54       1733.85       182.91 o                         
   2  16   4       2595.98       2862.11       209.22 o                         
   3  16   4       1503.30       1413.44       227.51 o                         
   4  16   4       1255.96       1175.06       247.36 o                         
   5  16   4         57.32        145.12       202.76 o                         
   6  16   4        962.51        719.33       350.37 o                         
   7  16   4        487.53       1200.10       431.25 o                         
   8  16   4         32.25       -406.58       427.95 o                         
  -8  17   4        337.60        456.83       327.30 o                         
  -7  17   4         30.62        -35.56       248.99 o                         
  -6  17   4         40.12         93.46       238.47 o                         
  -5  17   4         38.40          2.10       204.43 o                         
  -4  17   4         75.15        -32.27       169.61 o                         
  -3  17   4      10127.66       9591.80       461.40 o                         
  -2  17   4       1381.66       1263.90       204.79 o                         
  -1  17   4      10869.11      10949.32       398.55 o                         
   0  17   4       1088.89        996.31       175.30 o                         
   1  17   4       2243.84       2417.25       245.53 o                         
   2  17   4        408.87        288.62       118.16 o                         
   3  17   4       1310.59       1192.28       221.87 o                         
   4  17   4          2.65       -123.91       154.87 o                         
   5  17   4        606.48        661.83       243.23 o                         
   6  17   4        437.04        469.08       336.84 o                         
   7  17   4         11.47         -5.12       284.92 o                         
   8  17   4        328.44        640.07       676.25 o                         
  -8  18   4         75.89       -120.68       288.93 o                         
  -7  18   4        447.70        637.79       296.60 o                         
  -6  18   4         15.36         30.27       225.12 o                         
  -5  18   4       5058.48       4649.47       437.06 o                         
  -4  18   4       2848.57       2357.80       332.24 o                         
  -3  18   4        348.05        426.01       184.98 o                         
  -2  18   4       4106.57       3842.53       298.38 o                         
  -1  18   4        251.88        270.97       136.05 o                         
   0  18   4       2729.28       3113.39       265.99 o                         
   1  18   4         30.42        114.96       120.31 o                         
   2  18   4        861.28        946.26       154.52 o                         
   3  18   4       2072.39       1726.99       252.72 o                         
   4  18   4       5021.52       4990.55       420.38 o                         
   5  18   4       4351.16       5440.98       501.65 o                         
   6  18   4          0.11       -201.16       258.40 o                         
   7  18   4        461.27        577.69       391.27 o                         
  -8  19   4        228.70       -215.96       340.46 o                         
  -7  19   4        179.49       -204.75       263.98 o                         
  -6  19   4        713.17        852.17       281.63 o                         
  -5  19   4         45.41        -12.86       198.61 o                         
  -4  19   4        559.87        358.89       207.63 o                         
  -3  19   4       1768.76       2006.70       273.52 o                         
  -2  19   4       1310.21       1508.86       220.58 o                         
  -1  19   4       1374.74       1423.55       202.64 o                         
   0  19   4       1714.01       1984.31       241.80 o                         
   1  19   4         96.22         15.73       120.07 o                         
   2  19   4        326.86        399.67       128.76 o                         
   3  19   4       2961.88       3620.45       337.11 o                         
   4  19   4        669.34        864.82       236.51 o                         
   5  19   4         32.28         70.05       229.54 o                         
   6  19   4        836.09        951.95       361.68 o                         
   7  19   4        155.56         82.91       328.35 o                         
  -8  20   4          1.89       -126.81       342.25 o                         
  -7  20   4        837.49        621.96       357.92 o                         
  -6  20   4        136.78         94.92       228.99 o                         
  -5  20   4         76.13        160.27       202.84 o                         
  -4  20   4        210.37        278.01       197.71 o                         
  -3  20   4         46.24         99.08       154.31 o                         
  -2  20   4         34.29         91.77       128.28 o                         
  -1  20   4         13.21          3.94       114.56 o                         
   0  20   4        362.54        382.07       147.97 o                         
   1  20   4       2142.32       2311.96       241.68 o                         
   2  20   4       1515.49       1578.69       190.82 o                         
   3  20   4       1331.11       1869.79       268.67 o                         
   4  20   4        813.95       1327.74       263.71 o                         
   5  20   4        454.55        314.04       282.87 o                         
   6  20   4         20.76         87.32       292.68 o                         
   7  20   4        204.87         36.69       462.52 o                         
  -8  21   4         36.74       -283.59       351.52 o                         
  -7  21   4        648.99        564.67       428.69 o                         
  -6  21   4        837.36        487.97       269.26 o                         
  -5  21   4       4929.88       4948.82       450.33 o                         
  -4  21   4       2735.11       2529.54       341.45 o                         
  -3  21   4       2142.88       2070.60       277.00 o                         
  -2  21   4        337.73        287.50       147.48 o                         
  -1  21   4       3065.83       3125.89       277.78 o                         
   0  21   4        672.33        363.96       151.17 o                         
   1  21   4      14138.28      14595.06       585.65 o                         
   2  21   4        817.00        948.11       166.39 o                         
   3  21   4        755.16        692.21       210.90 o                         
   4  21   4        175.39        115.06       194.13 o                         
   5  21   4        201.19        -78.79       239.80 o                         
   6  21   4          3.15       -103.47       387.41 o                         
   7  21   4        616.29        226.05       852.67 o                         
  -8  22   4         29.74         31.66       692.09 o                         
  -7  22   4        513.25        808.91       398.28 o                         
  -6  22   4        159.92        389.47       323.86 o                         
  -5  22   4         21.87        100.65       236.80 o                         
  -4  22   4        844.75        925.86       246.43 o                         
  -3  22   4        359.94        405.98       173.44 o                         
  -2  22   4        894.51        855.19       288.23 o                         
  -1  22   4        866.14        882.36       179.27 o                         
   0  22   4       2872.91       3089.20       279.49 o                         
   1  22   4       1357.74       1463.13       206.37 o                         
   2  22   4        452.98        549.36       169.25 o                         
   3  22   4       3457.38       4030.78       360.91 o                         
   4  22   4        546.62        736.71       242.58 o                         
   5  22   4        402.59         75.96       372.37 o                         
   6  22   4       1417.13       1801.30       613.60 o                         
   7  22   4         51.50         -8.52       482.95 o                         
  -7  23   4        283.38        178.13       351.49 o                         
  -6  23   4        720.07        644.73       348.09 o                         
  -5  23   4        129.57         73.10       310.20 o                         
  -4  23   4       3237.35       3492.42       527.14 o                         
  -3  23   4        389.58        415.75       204.60 o                         
  -2  23   4       9339.93       8955.23       638.08 o                         
  -1  23   4        504.50        481.58       151.93 o                         
   0  23   4       8415.55       8924.21       422.60 o                         
   1  23   4       1181.26       1312.21       274.93 o                         
   2  23   4       1012.39        871.89       266.76 o                         
   3  23   4        505.89        534.46       203.60 o                         
   4  23   4        603.76        571.39       298.55 o                         
   5  23   4        200.01        118.01       407.73 o                         
   6  23   4        247.06        193.39       459.32 o                         
   7  23   4        174.22        335.37       502.04 o                         
  -7  24   4        277.91        317.00       364.73 o                         
  -6  24   4        634.46        487.28       345.80 o                         
  -5  24   4        169.71       -277.76       277.76 o                         
  -4  24   4        601.39        419.27       321.22 o                         
  -3  24   4        324.99        254.65       275.41 o                         
  -2  24   4        896.64        609.59       287.54 o                         
  -1  24   4        446.51        543.12       229.37 o                         
   0  24   4         14.98        -42.74       121.88 o                         
   1  24   4         66.92        279.02       201.32 o                         
   2  24   4         10.73         83.47       206.11 o                         
   3  24   4        681.01        411.29       279.18 o                         
   4  24   4        215.11        386.82       298.93 o                         
   5  24   4          3.21        -98.04       375.48 o                         
   6  24   4         18.50       -144.45       391.80 o                         
   7  24   4        166.13        190.82       503.74 o                         
  -7  25   4        101.62        236.42       366.64 o                         
  -6  25   4         23.95       -143.33       298.28 o                         
  -5  25   4        342.33         88.60       320.54 o                         
  -4  25   4       1444.61        940.02       372.49 o                         
  -3  25   4       2074.02       1926.52       418.96 o                         
  -2  25   4       3759.40       3634.53       476.55 o                         
  -1  25   4        116.10         79.87       205.42 o                         
   0  25   4       2603.77       3106.17       334.53 o                         
   1  25   4         15.01        146.12       187.07 o                         
   2  25   4       1210.90        974.12       297.60 o                         
   3  25   4        439.21        525.40       286.63 o                         
   4  25   4         46.46         -9.34       258.08 o                         
   5  25   4          7.34       -192.40       368.71 o                         
   6  25   4         83.03         43.86       423.04 o                         
   7  25   4         76.85        338.60       545.76 o                         
  -7  26   4        662.11        927.84       437.17 o                         
  -6  26   4         18.39       -166.39       293.61 o                         
  -5  26   4        734.43        369.85       350.77 o                         
  -4  26   4       1054.13       1333.11       407.27 o                         
  -3  26   4         21.08       -230.95       230.95 o                         
  -2  26   4          0.60        140.40       237.18 o                         
  -1  26   4        556.61        368.72       244.92 o                         
   0  26   4       1628.71       2038.00       242.28 o                         
   1  26   4        831.26       1097.80       278.81 o                         
   2  26   4        448.59        240.44       235.47 o                         
   3  26   4         99.17       -106.59       242.96 o                         
   4  26   4       1029.01        590.90       333.26 o                         
   5  26   4        282.02        110.11       425.40 o                         
   6  26   4        436.62        749.40       509.70 o                         
  -7  27   4        534.76        454.78       403.21 o                         
  -6  27   4        315.39        420.25       352.65 o                         
  -5  27   4       1789.58       1617.20       473.65 o                         
  -4  27   4        198.13        312.63       326.61 o                         
  -3  27   4         23.66         47.94       273.05 o                         
  -2  27   4        661.97        573.70       288.15 o                         
  -1  27   4         53.15        -19.59       210.04 o                         
   0  27   4        773.64        716.44       233.32 o                         
   1  27   4       1632.34       1500.74       329.41 o                         
   2  27   4        283.05        442.68       262.24 o                         
   3  27   4         77.96        -70.97       257.58 o                         
   4  27   4        443.28        370.84       324.85 o                         
   5  27   4         75.95        -27.42       392.07 o                         
   6  27   4          7.71       -323.94       404.30 o                         
  -7  28   4        100.80        145.75       372.49 o                         
  -6  28   4        487.07        474.59       377.22 o                         
  -5  28   4        328.02        416.34       342.77 o                         
  -4  28   4         27.21        195.54       331.93 o                         
  -3  28   4          7.45         46.49       258.88 o                         
  -2  28   4         34.92        128.28       251.12 o                         
  -1  28   4         92.36         50.86       218.20 o                         
   0  28   4         10.42       -130.45       312.29 o                         
   1  28   4        145.62         39.22       209.33 o                         
   2  28   4         66.61        154.71       216.74 o                         
   3  28   4       2137.19       2139.75       417.64 o                         
   4  28   4         63.23       -257.39       380.10 o                         
   5  28   4        242.90         70.56       432.23 o                         
   6  28   4         45.73        -43.04       457.91 o                         
  -6  29   4        101.28        -71.70       329.93 o                         
  -5  29   4        268.55        157.77       333.34 o                         
  -4  29   4        923.96       1050.96       407.17 o                         
  -3  29   4         81.84        201.61       292.84 o                         
  -2  29   4         68.39        113.73       257.95 o                         
  -1  29   4         36.45        314.85       370.91 o                         
   0  29   4       1830.85       1936.78       541.14 o                         
   1  29   4          2.57         54.65       202.73 o                         
   2  29   4       1740.45       1817.53       384.51 o                         
   3  29   4         28.08         31.84       248.67 o                         
   4  29   4         12.24        110.61       398.06 o                         
   5  29   4         76.23        133.46       440.60 o                         
   6  29   4        103.09       -271.20       422.41 o                         
  -6  30   4         48.64        206.03       352.71 o                         
  -5  30   4        121.57        147.65       343.16 o                         
  -4  30   4        258.92        140.77       325.08 o                         
  -3  30   4        100.56       -244.40       284.55 o                         
  -2  30   4        475.47        383.76       300.69 o                         
  -1  30   4         43.96       -168.71       321.41 o                         
   0  30   4         75.96        -35.39       332.09 o                         
   1  30   4        370.30        389.89       370.92 o                         
   2  30   4          2.62        -77.33       202.89 o                         
   3  30   4        451.46        431.74       305.03 o                         
   4  30   4        236.69       -137.49       386.41 o                         
   5  30   4        541.85        476.44       489.43 o                         
   6  30   4          0.67       -269.61       466.92 o                         
  -6  31   4          4.99         75.57       352.14 o                         
  -5  31   4        802.82       1096.27       460.72 o                         
  -4  31   4       1461.44       1496.45       453.86 o                         
  -3  31   4       4473.98       4936.49       626.80 o                         
  -2  31   4         15.50         78.65       394.95 o                         
  -1  31   4       1311.02        921.31       567.69 o                         
   0  31   4         61.93        322.41       400.62 o                         
   1  31   4       2490.29       3240.85       712.44 o                         
   2  31   4        492.09        386.20       279.75 o                         
   3  31   4       1464.55       2104.32       442.29 o                         
   4  31   4          0.29        -34.37       360.66 o                         
   5  31   4         23.06        -58.29       429.14 o                         
  -6  32   4        222.00        133.26       362.74 o                         
  -5  32   4         14.69       -146.94       349.56 o                         
  -4  32   4         66.35        299.23       352.92 o                         
  -3  32   4          0.27       -261.95       261.95 o                         
  -2  32   4        107.26          0.04       395.80 o                         
  -1  32   4        208.78        330.97       429.30 o                         
   0  32   4        147.44         95.47       371.56 o                         
   1  32   4        160.62        212.82       392.77 o                         
   2  32   4          5.82        116.79       405.75 o                         
   3  32   4         54.87        -53.99       249.87 o                         
   4  32   4        161.67        -71.38       364.68 o                         
   5  32   4         18.55       -360.58       360.58 o                         
  -5  33   4        100.65        -94.51       368.87 o                         
  -4  33   4        164.22         61.68       349.77 o                         
  -3  33   4        214.31        297.82       471.78 o                         
  -2  33   4         15.67         28.92       399.95 o                         
  -1  33   4        157.45         14.25       375.60 o                         
   0  33   4          7.05        440.07       433.26 o                         
   1  33   4        601.62        750.11       475.60 o                         
   2  33   4         40.36       -146.53       379.62 o                         
   3  33   4          3.38         58.26       387.82 o                         
   4  33   4          9.23       -114.29       372.38 o                         
   5  33   4         36.89       -161.95       472.57 o                         
  -5  34   4         52.54         99.40       364.20 o                         
  -4  34   4        422.92        643.61       534.16 o                         
  -3  34   4         95.94        -18.69       714.70 o                         
  -2  34   4         10.41       -351.05       370.53 o                         
  -1  34   4          4.87       -159.39       394.54 o                         
   0  34   4         50.59          4.99       428.60 o                         
   1  34   4        627.66        307.78       423.46 o                         
   2  34   4         38.98        197.26       435.63 o                         
   3  34   4        349.22        231.76       458.02 o                         
   4  34   4          4.56        116.04       373.29 o                         
   5  34   4        352.18        339.97       462.08 o                         
  -5  35   4        363.93        -85.31       506.64 o                         
  -4  35   4       1126.27        940.94       604.29 o                         
  -3  35   4       1669.69       1933.77       689.48 o                         
  -2  35   4       1479.41       1742.12       623.42 o                         
  -1  35   4       1260.32       1574.61       570.77 o                         
   0  35   4       4043.36       3867.15       795.63 o                         
   1  35   4        503.77        452.75       440.49 o                         
   2  35   4       1111.59        814.61       530.61 o                         
   3  35   4         78.65       -160.50       404.73 o                         
   4  35   4         22.32       -348.31       606.14 o                         
  -5  36   4         18.28       -171.89       612.93 o                         
  -4  36   4          1.86        151.79       509.69 o                         
  -3  36   4         29.41       -211.85       438.77 o                         
  -2  36   4          0.60         -9.14       430.06 o                         
  -1  36   4        833.19        532.20       493.93 o                         
   0  36   4          4.16         27.42       408.53 o                         
   1  36   4         25.50         20.10       420.41 o                         
   2  36   4       1033.50        999.47       533.31 o                         
   3  36   4          0.42       -171.89       633.28 o                         
   4  36   4        860.68       1632.96       965.76 o                         
  -4  37   4       1147.81        641.33       637.81 o                         
  -3  37   4         26.80         86.07       465.29 o                         
  -2  37   4        198.78        439.29       493.34 o                         
  -1  37   4         89.32        -63.07       477.22 o                         
   0  37   4         19.04         48.01       434.64 o                         
   1  37   4        337.33        488.20       482.34 o                         
   2  37   4        825.23        833.60       565.71 o                         
   3  37   4          0.22        205.82       683.04 o                         
   4  37   4         22.32        990.63       884.33 o                         
  -4  38   4         94.98        154.78       522.59 o                         
  -3  38   4         33.47       -408.30       409.44 o                         
  -2  38   4         27.42        580.32       522.43 o                         
  -1  38   4          0.70       -289.39       410.56 o                         
   0  38   4         22.99       -343.71       409.19 o                         
   1  38   4        250.35        413.40       514.26 o                         
   2  38   4          5.36       -419.21       419.21 o                         
   3  38   4         69.35        185.46       714.70 o                         
  -3  39   4        103.48       -347.29       438.55 o                         
  -2  39   4        209.40        139.26       493.55 o                         
  -1  39   4        306.90        408.62       575.61 o                         
   0  39   4        293.68         11.46       486.83 o                         
   1  39   4        294.88        274.44       501.36 o                         
   2  39   4         10.18        139.41       459.65 o                         
   3  39   4         42.98        477.22       848.15 o                         
  -3  40   4        194.16        395.07       539.86 o                         
  -2  40   4         25.56       -400.32       447.26 o                         
  -1  40   4          8.38        192.23       506.33 o                         
   0  40   4        283.61        160.41       547.34 o                         
   1  40   4        231.30       -181.72       435.26 o                         
   2  40   4         82.46       -162.70       482.64 o                         
  -2  41   4        290.41        469.54       563.48 o                         
  -1  41   4       1053.29        352.00       538.45 o                         
   0  41   4         59.39       -227.21       457.90 o                         
   1  41   4       1164.56       1130.66       629.24 o                         
  -1  42   4          0.95       -182.11       495.58 o                         
   0  42   4         42.19       -246.22       461.34 o                         
  -9   1   5        213.52        169.72       311.57 o                         
  -8   1   5         78.52         70.14       243.52 o                         
  -7   1   5         16.23        -90.34       210.31 o                         
  -6   1   5          7.18         18.44       179.89 o                         
  -5   1   5        254.01        179.17       164.14 o                         
  -4   1   5       8719.21       8547.57       385.83 o                         
  -3   1   5        350.25        478.96       145.74 o                         
  -2   1   5      20128.11      19871.39       430.52 o                         
  -1   1   5         92.52         40.43       115.99 o                         
   0   1   5      39881.70      42568.07      1249.98 o                         
   1   1   5       4889.79       4494.92       156.08 o                         
   2   1   5       9127.06       8880.18       233.15 o                         
   3   1   5       1196.97       1500.03       246.37 o                         
   4   1   5       3745.81       3730.21       318.63 o                         
   5   1   5          6.88        -19.88       166.87 o                         
   6   1   5       1991.46       2532.32       368.68 o                         
   7   1   5        163.85         69.31       466.02 o                         
   8   1   5         19.19        150.57       487.58 o                         
  -9   2   5          8.74        197.64       313.63 o                         
  -8   2   5       1534.00       1335.90       331.55 o                         
  -7   2   5         53.31        -36.33       206.42 o                         
  -6   2   5       1453.04       1376.33       268.85 o                         
  -5   2   5        432.75        511.50       186.92 o                         
  -4   2   5       3435.85       2997.69       274.28 o                         
  -3   2   5         16.93         50.95       120.34 o                         
  -2   2   5       1680.12       1471.30       186.49 o                         
  -1   2   5       2280.82       2319.23       197.11 o                         
   0   2   5       5605.00       6015.45       262.42 o                         
   1   2   5       5123.07       4708.78       161.74 o                         
   2   2   5        980.14        998.69       192.07 o                         
   3   2   5        176.99        117.55       115.56 o                         
   4   2   5      10750.01      11076.43       438.55 o                         
   5   2   5         24.30        -87.49       169.47 o                         
   6   2   5       3937.37       4814.45       470.44 o                         
   7   2   5        848.98       1223.71       451.99 o                         
   8   2   5         14.43         21.16       517.12 o                         
  -9   3   5         15.08        -66.43       299.42 o                         
  -8   3   5        136.18         41.46       270.56 o                         
  -7   3   5       3428.13       3817.30       421.84 o                         
  -6   3   5       2564.41       2431.29       318.57 o                         
  -5   3   5       5768.00       5471.27       395.44 o                         
  -4   3   5       4309.32       4283.17       316.35 o                         
  -3   3   5        659.28        682.84       175.20 o                         
  -2   3   5       1215.50       1224.92       181.63 o                         
  -1   3   5      19962.33      21172.40       461.80 o                         
   0   3   5       5432.60       5844.48       234.52 o                         
   1   3   5      27346.45      25908.43       594.87 o                         
   2   3   5        375.48        199.46       143.97 o                         
   3   3   5        487.09        453.64       108.79 o                         
   4   3   5        542.07        474.30       165.42 o                         
   5   3   5        832.99        832.19       276.28 o                         
   6   3   5        255.55        151.32       226.00 o                         
   7   3   5        996.36       1144.82       409.04 o                         
   8   3   5        231.67        138.83       543.73 o                         
  -9   4   5        657.78        637.19       344.60 o                         
  -8   4   5        239.00        214.50       291.13 o                         
  -7   4   5       3528.24       3860.19       472.83 o                         
  -6   4   5       1321.72       1288.10       263.81 o                         
  -5   4   5         45.40         29.01       159.13 o                         
  -4   4   5       6684.39       5779.39       398.13 o                         
  -3   4   5        161.49        180.37       145.45 o                         
  -2   4   5       7544.49       7467.74       324.61 o                         
  -1   4   5       5370.89       4872.28       253.78 o                         
   0   4   5       3149.73       3486.18       197.56 o                         
   1   4   5         23.67         22.51       131.32 o                         
   2   4   5        738.17        650.08       181.08 o                         
   3   4   5       3131.32       3245.32       355.35 o                         
   4   4   5        320.18        331.55       160.00 o                         
   5   4   5        731.09       1008.01       240.99 o                         
   6   4   5         35.02       -113.61       206.92 o                         
   7   4   5        289.27        -15.75       311.56 o                         
   8   4   5         46.85        313.72       504.28 o                         
  -9   5   5        638.91        707.08       358.94 o                         
  -8   5   5         50.26       -164.85       266.44 o                         
  -7   5   5        226.01        142.89       262.05 o                         
  -6   5   5       1299.96       1330.53       306.51 o                         
  -5   5   5         67.40        104.88       184.87 o                         
  -4   5   5       1224.71       1388.05       233.98 o                         
  -3   5   5        147.78        186.37       144.53 o                         
  -2   5   5       1547.59       1729.05       202.05 o                         
  -1   5   5       2027.19       2064.33       192.58 o                         
   0   5   5      23947.23      24400.64       752.58 o                         
   1   5   5         36.78         97.76       136.18 o                         
   2   5   5         27.14         63.47       138.74 o                         
   3   5   5       7976.79       8154.43       759.34 o                         
   4   5   5        666.32        638.48       176.32 o                         
   5   5   5         64.70       -124.72       124.72 o                         
   6   5   5       2010.37       2059.06       346.82 o                         
   7   5   5        799.95       1197.51       410.70 o                         
   8   5   5          6.86       -372.05       495.32 o                         
  -9   6   5        133.03        181.39       321.49 o                         
  -8   6   5       1044.96       1097.80       355.79 o                         
  -7   6   5       1053.01        924.30       313.50 o                         
  -6   6   5       1915.93       1794.80       324.27 o                         
  -5   6   5       3499.67       3355.48       377.84 o                         
  -4   6   5         54.34         75.19       157.54 o                         
  -3   6   5       1393.45       1381.86       210.22 o                         
  -2   6   5        221.14         46.75       121.70 o                         
  -1   6   5       2930.89       2711.99       215.46 o                         
   0   6   5         50.76         67.23        98.81 o                         
   1   6   5         30.52         78.09       140.72 o                         
   2   6   5        420.80        798.68       200.33 o                         
   3   6   5      13038.42      12402.91       575.30 o                         
   4   6   5       1069.40       1325.15       206.34 o                         
   5   6   5       3234.89       3816.83       367.46 o                         
   6   6   5         89.11         69.52       377.09 o                         
   7   6   5        241.78        151.76       341.22 o                         
   8   6   5          6.81       -122.08       510.35 o                         
  -9   7   5         68.94        281.56       322.76 o                         
  -8   7   5         81.50         50.09       273.19 o                         
  -7   7   5          7.53        339.91       260.57 o                         
  -6   7   5        203.37        278.38       229.05 o                         
  -5   7   5       3630.73       3578.60       370.32 o                         
  -4   7   5        326.10        194.46       167.30 o                         
  -3   7   5      14150.76      13862.04       474.16 o                         
  -2   7   5         30.98         77.11       132.83 o                         
  -1   7   5      18197.02      17918.92       421.76 o                         
   0   7   5       3895.18       3688.45       221.98 o                         
   1   7   5      16596.83      15445.34       518.08 o                         
   2   7   5       2167.86       2388.82       425.51 o                         
   3   7   5      11385.87      10281.37       549.72 o                         
   4   7   5        552.67        681.24       175.06 o                         
   5   7   5       1555.60       2054.28       295.64 o                         
   6   7   5        430.61        186.05       280.30 o                         
   7   7   5        110.38        165.59       307.79 o                         
   8   7   5         69.91        380.62       533.24 o                         
  -9   8   5          0.65        211.49       323.98 o                         
  -8   8   5         17.21        -20.41       272.75 o                         
  -7   8   5         24.72       -190.07       229.26 o                         
  -6   8   5        260.27        225.32       241.28 o                         
  -5   8   5        165.03        161.38       197.87 o                         
  -4   8   5       3408.16       3345.22       327.86 o                         
  -3   8   5        881.81       1020.69       220.92 o                         
  -2   8   5       2443.75       2608.27       242.47 o                         
  -1   8   5       5181.63       5059.52       267.17 o                         
   0   8   5       1443.31       1344.69       158.76 o                         
   1   8   5        674.89        706.86       101.65 o                         
   2   8   5       2255.23       2422.56       290.64 o                         
   3   8   5        509.68        659.90       225.64 o                         
   4   8   5         10.24         -4.87       116.34 o                         
   5   8   5       2185.26       2613.73       316.88 o                         
   6   8   5       1475.17       1970.12       442.95 o                         
   7   8   5        116.98        170.71       331.72 o                         
   8   8   5          9.51       -137.36       463.66 o                         
  -9   9   5        113.38        238.27       322.74 o                         
  -8   9   5         88.44        -24.06       280.89 o                         
  -7   9   5       1115.30       1117.52       334.03 o                         
  -6   9   5        136.98        157.03       231.06 o                         
  -5   9   5       2362.37       2431.15       329.51 o                         
  -4   9   5        317.55        426.89       194.56 o                         
  -3   9   5       2546.09       2492.20       264.29 o                         
  -2   9   5       7723.48       7470.89       337.14 o                         
  -1   9   5      10977.93      11077.69       355.46 o                         
   0   9   5        541.17        553.28       125.62 o                         
   1   9   5       9706.37       9451.99       266.28 o                         
   2   9   5       2849.84       2672.42       310.11 o                         
   3   9   5      10432.61      10601.74       548.58 o                         
   4   9   5       1449.54       1617.50       221.56 o                         
   5   9   5        880.28        963.65       234.63 o                         
   6   9   5        148.02        -12.67       259.88 o                         
   7   9   5        165.24       -143.59       306.25 o                         
   8   9   5          0.65        469.78       667.21 o                         
  -9  10   5         58.06       -143.60       299.17 o                         
  -8  10   5         92.02         39.53       288.92 o                         
  -7  10   5        250.34         82.22       257.39 o                         
  -6  10   5        648.52        775.07       266.25 o                         
  -5  10   5       3270.06       3713.02       386.95 o                         
  -4  10   5       2905.15       2730.83       344.50 o                         
  -3  10   5        482.59        570.20       172.16 o                         
  -2  10   5         52.36         68.89       129.20 o                         
  -1  10   5        842.95        831.55       155.43 o                         
   0  10   5       1611.87       1621.85       173.58 o                         
   1  10   5         95.83        133.95        81.97 o                         
   2  10   5        181.91        228.96       163.82 o                         
   3  10   5        152.43        260.11       183.42 o                         
   4  10   5       1528.80       1532.84       223.08 o                         
   5  10   5        808.53        904.75       233.81 o                         
   6  10   5        334.00        185.91       295.13 o                         
   7  10   5       1121.09       1316.04       439.45 o                         
   8  10   5        151.09        273.31       514.36 o                         
  -8  11   5         51.74         28.37       280.79 o                         
  -7  11   5         23.19         83.74       260.36 o                         
  -6  11   5        152.46        173.17       231.77 o                         
  -5  11   5       2415.98       2553.89       341.52 o                         
  -4  11   5       3056.77       3073.78       332.46 o                         
  -3  11   5       7018.63       6676.71       382.92 o                         
  -2  11   5       4313.40       3672.28       282.33 o                         
  -1  11   5       4485.45       4474.45       308.57 o                         
   0  11   5      21269.74      20939.09       443.77 o                         
   1  11   5         14.04         33.49        93.66 o                         
   2  11   5      12055.10      11490.96       707.08 o                         
   3  11   5        979.60       1086.60       266.00 o                         
   4  11   5       4783.05       5301.41       532.70 o                         
   5  11   5       1035.44       1200.29       243.70 o                         
   6  11   5        350.90        543.92       344.75 o                         
   7  11   5        132.68        251.79       494.00 o                         
   8  11   5         68.82       -156.01       484.84 o                         
  -8  12   5       1047.08       1115.21       362.44 o                         
  -7  12   5        175.36        218.70       272.36 o                         
  -6  12   5        165.44        -59.39       225.04 o                         
  -5  12   5        760.96        948.28       251.54 o                         
  -4  12   5        349.23        508.15       204.47 o                         
  -3  12   5       1807.14       1669.60       240.06 o                         
  -2  12   5       5911.43       5862.57       331.20 o                         
  -1  12   5       3614.07       3887.92       271.31 o                         
   0  12   5        222.90        361.69       124.16 o                         
   1  12   5       1605.58       1791.25       175.53 o                         
   2  12   5       6044.46       6038.28       237.36 o                         
   3  12   5        590.45        428.03       209.96 o                         
   4  12   5        464.60        628.16       180.94 o                         
   5  12   5       1009.74       1036.29       263.92 o                         
   6  12   5        274.29        102.68       258.80 o                         
   7  12   5        125.51        117.20       329.17 o                         
   8  12   5       1681.18       1869.58       583.94 o                         
  -8  13   5         17.88         15.13       277.43 o                         
  -7  13   5        686.92        559.14       309.23 o                         
  -6  13   5       2574.40       2943.77       406.11 o                         
  -5  13   5        208.11        329.31       238.13 o                         
  -4  13   5          2.57       -153.15       153.15 o                         
  -3  13   5        485.50        458.21       175.59 o                         
  -2  13   5        296.32        278.69       145.49 o                         
  -1  13   5       3322.60       3438.92       261.03 o                         
   0  13   5        141.62        236.74       119.88 o                         
   1  13   5       2635.54       2707.36       211.34 o                         
   2  13   5        197.20        150.86       122.26 o                         
   3  13   5          5.05         -2.00       117.70 o                         
   4  13   5        302.97        160.11       158.33 o                         
   5  13   5        313.30        187.27       265.43 o                         
   6  13   5         13.14        -50.49       256.73 o                         
   7  13   5          8.12        101.76       315.92 o                         
   8  13   5         95.39        239.94       367.62 o                         
  -8  14   5        129.51        144.67       293.60 o                         
  -7  14   5          2.61       -107.19       246.94 o                         
  -6  14   5        509.41        809.01       281.00 o                         
  -5  14   5        444.01        210.47       222.10 o                         
  -4  14   5       5238.73       5154.96       410.71 o                         
  -3  14   5        294.53        171.95       148.34 o                         
  -2  14   5       1106.32       1094.39       193.95 o                         
  -1  14   5        278.32        208.46       125.69 o                         
   0  14   5        442.41        504.35       136.57 o                         
   1  14   5       5322.56       5270.97       264.26 o                         
   2  14   5        318.45        529.07       150.02 o                         
   3  14   5         53.18         75.39       128.34 o                         
   4  14   5       2695.98       2717.21       293.35 o                         
   5  14   5       4294.76       4726.50       581.58 o                         
   6  14   5         78.04         14.42       270.03 o                         
   7  14   5        152.40         -6.40       305.63 o                         
   8  14   5        216.24        104.58       370.90 o                         
  -8  15   5         33.67        212.18       308.68 o                         
  -7  15   5       1530.93       1963.90       397.16 o                         
  -6  15   5       4650.25       4775.27       479.15 o                         
  -5  15   5        239.21        334.29       213.94 o                         
  -4  15   5       9937.33       9299.41       497.97 o                         
  -3  15   5        612.97        579.04       188.74 o                         
  -2  15   5       7351.85       7348.49       368.13 o                         
  -1  15   5       8398.65       8396.06       347.13 o                         
   0  15   5      23315.47      24393.85       609.65 o                         
   1  15   5       2494.47       2508.09       213.92 o                         
   2  15   5      11985.92      11925.89       482.17 o                         
   3  15   5          4.07        -78.35       119.29 o                         
   4  15   5       4205.15       4753.50       362.49 o                         
   5  15   5        312.77        -58.29       246.93 o                         
   6  15   5        290.19        255.52       307.12 o                         
   7  15   5        132.20         -7.62       333.41 o                         
   8  15   5         23.35       -142.63       337.86 o                         
  -8  16   5         30.13         92.02       297.46 o                         
  -7  16   5       1646.68       2041.88       404.34 o                         
  -6  16   5         41.50        165.24       266.54 o                         
  -5  16   5        510.34        195.50       217.44 o                         
  -4  16   5          5.04         45.83       165.39 o                         
  -3  16   5       2719.57       2704.90       288.73 o                         
  -2  16   5       1337.12       1421.57       213.58 o                         
  -1  16   5        950.04        742.22       167.16 o                         
   0  16   5       2094.29       2122.43       212.47 o                         
   1  16   5         88.21         85.72       110.12 o                         
   2  16   5        182.01         43.08       129.95 o                         
   3  16   5       1689.56       1379.36       292.83 o                         
   4  16   5        238.57        340.17       189.12 o                         
   5  16   5        847.02        821.06       323.69 o                         
   6  16   5        200.86        368.47       295.29 o                         
   7  16   5        585.11        341.91       346.54 o                         
  -8  17   5         27.41        234.40       315.09 o                         
  -7  17   5        123.14       -117.62       255.77 o                         
  -6  17   5         18.50       -220.61       220.61 o                         
  -5  17   5        506.09        725.53       251.89 o                         
  -4  17   5         33.29         28.80       174.86 o                         
  -3  17   5       2212.31       2212.81       270.87 o                         
  -2  17   5        307.62        368.39       152.77 o                         
  -1  17   5       6796.95       6099.28       329.51 o                         
   0  17   5        755.30        704.89       155.39 o                         
   1  17   5       4422.52       4303.90       270.73 o                         
   2  17   5         10.54        -48.62       126.98 o                         
   3  17   5        604.46        585.90       187.63 o                         
   4  17   5        773.10       1032.27       235.76 o                         
   5  17   5        991.01        779.61       324.55 o                         
   6  17   5        557.01        566.61       338.95 o                         
   7  17   5         29.10        279.30       388.37 o                         
  -8  18   5        355.66        753.43       355.01 o                         
  -7  18   5         25.69         70.18       271.33 o                         
  -6  18   5         16.80         17.92       228.92 o                         
  -5  18   5        161.19         22.67       211.90 o                         
  -4  18   5        192.61        196.62       176.40 o                         
  -3  18   5        789.27        866.35       206.20 o                         
  -2  18   5        488.41        427.62       162.63 o                         
  -1  18   5        846.15        796.31       168.77 o                         
   0  18   5         18.55          8.09       114.06 o                         
   1  18   5       2058.76       2423.53       224.22 o                         
   2  18   5          4.12        177.81       107.28 o                         
   3  18   5       3113.87       3321.70       322.13 o                         
   4  18   5        660.48        560.64       211.40 o                         
   5  18   5       1190.05       1136.59       448.05 o                         
   6  18   5         60.41        -91.87       255.18 o                         
   7  18   5        141.62        230.25       317.56 o                         
  -8  19   5        611.02        758.01       410.00 o                         
  -7  19   5        227.50        263.23       285.10 o                         
  -6  19   5       1021.24        920.93       302.48 o                         
  -5  19   5         10.51       -178.94       178.94 o                         
  -4  19   5       2795.74       2444.92       319.37 o                         
  -3  19   5       3072.79       3354.55       322.40 o                         
  -2  19   5       2424.55       2306.53       274.06 o                         
  -1  19   5      11258.98      10679.95       433.89 o                         
   0  19   5         69.90         87.31       121.64 o                         
   1  19   5       4466.79       4813.87       300.76 o                         
   2  19   5         10.95         20.27       109.83 o                         
   3  19   5       3186.19       3414.13       337.37 o                         
   4  19   5        384.64        433.30       233.36 o                         
   5  19   5        589.48        321.59       287.44 o                         
   6  19   5         96.29         12.76       293.26 o                         
   7  19   5          8.13        223.12       348.60 o                         
  -8  20   5          3.74       -116.67       356.76 o                         
  -7  20   5         27.42        -78.30       268.83 o                         
  -6  20   5          9.29        -27.55       225.10 o                         
  -5  20   5         61.00         76.28       215.08 o                         
  -4  20   5        269.61        251.29       188.48 o                         
  -3  20   5       2150.76       1836.36       263.12 o                         
  -2  20   5        396.63        226.50       160.42 o                         
  -1  20   5       1822.18       1880.20       245.64 o                         
   0  20   5       1719.92       1924.08       223.02 o                         
   1  20   5       1246.70       1256.35       193.27 o                         
   2  20   5         26.74        -24.37       109.63 o                         
   3  20   5        138.52        133.32       172.14 o                         
   4  20   5          8.08        -37.69       170.53 o                         
   5  20   5        874.69       1019.22       355.11 o                         
   6  20   5        247.07        342.73       314.67 o                         
   7  20   5        522.30        849.70       793.86 o                         
  -8  21   5          2.00       -186.21       363.98 o                         
  -7  21   5        938.45        609.72       396.69 o                         
  -6  21   5          2.50       -130.09       224.86 o                         
  -5  21   5       2385.41       2284.86       353.86 o                         
  -4  21   5         13.46        -25.42       178.74 o                         
  -3  21   5        133.21        171.98       170.04 o                         
  -2  21   5       5677.87       5452.16       482.25 o                         
  -1  21   5       3725.75       3891.09       325.77 o                         
   0  21   5        695.29        601.64       177.92 o                         
   1  21   5       1812.07       1755.33       210.91 o                         
   2  21   5       1709.76       1839.39       208.90 o                         
   3  21   5        249.43        140.74       180.26 o                         
   4  21   5       3890.87       3855.79       392.00 o                         
   5  21   5        527.75        184.57       289.45 o                         
   6  21   5         59.68        206.42       458.19 o                         
   7  21   5         28.66         28.99       436.28 o                         
  -7  22   5         21.58        206.22       408.67 o                         
  -6  22   5       1285.00       1469.04       419.04 o                         
  -5  22   5       2227.82       1697.75       315.63 o                         
  -4  22   5        496.38        523.02       220.10 o                         
  -3  22   5        362.69        320.70       183.59 o                         
  -2  22   5       1157.36        963.19       205.62 o                         
  -1  22   5       1043.56        752.20       189.83 o                         
   0  22   5        726.61       1123.07       212.01 o                         
   1  22   5        392.87        528.62       157.08 o                         
   2  22   5        108.02        197.27       134.69 o                         
   3  22   5        216.83        120.18       185.58 o                         
   4  22   5        338.70        616.18       288.63 o                         
   5  22   5        196.12        402.19       437.49 o                         
   6  22   5        237.55       -209.96       429.98 o                         
   7  22   5        286.78        431.05       530.32 o                         
  -7  23   5         13.49         -3.49       402.52 o                         
  -6  23   5          1.05         -6.55       307.36 o                         
  -5  23   5        505.20        182.56       298.42 o                         
  -4  23   5          4.51        -44.70       255.84 o                         
  -3  23   5       5966.57       5821.25       408.52 o                         
  -2  23   5         31.76         96.60       144.74 o                         
  -1  23   5       2788.31       2603.78       280.89 o                         
   0  23   5       1235.44       1167.06       218.27 o                         
   1  23   5         59.85         36.22       128.34 o                         
   2  23   5        648.43        792.08       174.03 o                         
   3  23   5       2579.56       3120.12       337.16 o                         
   4  23   5         53.00       -125.49       325.09 o                         
   5  23   5       2479.48       2313.63       630.74 o                         
   6  23   5        391.32        452.76       484.19 o                         
   7  23   5         35.09       -359.04       401.97 o                         
  -7  24   5        137.70        124.46       344.85 o                         
  -6  24   5        507.64        317.97       346.48 o                         
  -5  24   5         62.41         11.22       274.17 o                         
  -4  24   5        131.90         44.90       250.99 o                         
  -3  24   5       5249.79       5096.19       592.60 o                         
  -2  24   5        328.07        436.12       231.78 o                         
  -1  24   5       2535.05       2797.31       291.41 o                         
   0  24   5        384.49        417.89       180.86 o                         
   1  24   5        152.82        129.60       136.17 o                         
   2  24   5        912.93        990.46       206.96 o                         
   3  24   5       2546.54       2363.73       425.89 o                         
   4  24   5       2038.93       1791.64       546.84 o                         
   5  24   5       1016.29        676.61       507.56 o                         
   6  24   5        508.08        436.37       505.25 o                         
  -7  25   5         53.66          1.42       352.76 o                         
  -6  25   5        493.26        563.78       370.87 o                         
  -5  25   5        663.36        254.79       319.83 o                         
  -4  25   5        176.57        203.62       271.07 o                         
  -3  25   5       1848.82       1895.11       424.17 o                         
  -2  25   5       2897.52       3057.88       462.72 o                         
  -1  25   5        307.81        178.51       157.06 o                         
   0  25   5       2223.66       2483.53       282.71 o                         
   1  25   5       1120.99        932.76       184.59 o                         
   2  25   5       1837.01       1853.95       283.86 o                         
   3  25   5        616.15        817.92       302.33 o                         
   4  25   5        381.79        296.70       419.79 o                         
   5  25   5        189.43        262.52       437.30 o                         
   6  25   5         67.55        476.69       521.68 o                         
  -7  26   5        144.65        629.08       405.97 o                         
  -6  26   5        320.21        462.54       367.59 o                         
  -5  26   5          4.44         64.34       305.65 o                         
  -4  26   5        820.63        468.60       302.55 o                         
  -3  26   5        259.86        132.29       277.49 o                         
  -2  26   5         11.10         15.70       231.38 o                         
  -1  26   5          2.16       -202.06       202.06 o                         
   0  26   5        987.74       1105.29       225.90 o                         
   1  26   5        195.77        199.64       185.33 o                         
   2  26   5        601.14       1050.23       243.95 o                         
   3  26   5        154.44       -159.26       237.82 o                         
   4  26   5          2.82        205.69       404.85 o                         
   5  26   5       1120.41        986.19       542.09 o                         
   6  26   5        445.52        279.95       485.79 o                         
  -7  27   5         70.05        -15.11       374.32 o                         
  -6  27   5         76.15          7.64       322.79 o                         
  -5  27   5        394.47        241.34       312.50 o                         
  -4  27   5        120.00        116.83       321.20 o                         
  -3  27   5        197.10        294.71       310.10 o                         
  -2  27   5        526.98        615.59       294.54 o                         
  -1  27   5          3.13         34.68       233.13 o                         
   0  27   5        989.62        977.53       280.26 o                         
   1  27   5        473.22        312.29       244.26 o                         
   2  27   5       2433.75       2994.87       350.41 o                         
   3  27   5         67.92        144.09       255.44 o                         
   4  27   5        793.85       1101.23       411.95 o                         
   5  27   5          7.37       -352.16       352.16 o                         
   6  27   5         99.16        -92.20       463.49 o                         
  -7  28   5        137.21        520.20       789.34 o                         
  -6  28   5        192.86        449.87       355.54 o                         
  -5  28   5        399.80        256.27       313.87 o                         
  -4  28   5        279.88        361.10       340.07 o                         
  -3  28   5       4098.60       3797.16       552.28 o                         
  -2  28   5       2252.99       1806.91       405.99 o                         
  -1  28   5        695.37       1094.20       314.53 o                         
   0  28   5          0.06       -121.58       317.47 o                         
   1  28   5        159.29         59.74       193.07 o                         
   2  28   5       1323.66       1153.48       336.09 o                         
   3  28   5        284.42        456.86       303.95 o                         
   4  28   5          3.68        -49.96       352.56 o                         
   5  28   5         57.13        205.82       441.40 o                         
   6  28   5        234.40       -106.15       457.63 o                         
  -6  29   5        252.16        205.31       343.45 o                         
  -5  29   5          7.21       -149.05       286.78 o                         
  -4  29   5        271.95        255.21       336.10 o                         
  -3  29   5       1760.60       1729.74       441.31 o                         
  -2  29   5       4802.67       4383.27       542.53 o                         
  -1  29   5       1091.05       1192.71       502.14 o                         
   0  29   5        347.24        560.91       392.45 o                         
   1  29   5       1156.80       1403.73       434.66 o                         
   2  29   5          4.49       -158.06       213.92 o                         
   3  29   5       1311.96       1298.95       386.03 o                         
   4  29   5        160.75        283.57       416.67 o                         
   5  29   5        645.40        984.72       542.29 o                         
   6  29   5         89.02        217.39       510.30 o                         
  -6  30   5        301.68         60.57       371.23 o                         
  -5  30   5        505.50        813.96       379.73 o                         
  -4  30   5        349.59        323.18       439.74 o                         
  -3  30   5        225.74        207.79       311.35 o                         
  -2  30   5        244.32        357.72       305.06 o                         
  -1  30   5        455.20        220.11       390.47 o                         
   0  30   5         93.70        166.41       356.61 o                         
   1  30   5          0.10       -177.28       314.58 o                         
   2  30   5        439.96        440.50       336.25 o                         
   3  30   5        137.78        102.23       279.12 o                         
   4  30   5        178.96        -51.43       380.93 o                         
   5  30   5        915.59        825.09       538.73 o                         
  -6  31   5        468.94        395.19       392.83 o                         
  -5  31   5          9.83         17.00       317.76 o                         
  -4  31   5        586.81        395.31       371.08 o                         
  -3  31   5         15.06        157.75       304.69 o                         
  -2  31   5        689.92        510.60       434.97 o                         
  -1  31   5         30.72         57.44       368.77 o                         
   0  31   5        842.48        591.50       425.08 o                         
   1  31   5          2.19       -179.03       367.53 o                         
   2  31   5          6.42         82.38       243.36 o                         
   3  31   5          3.42        -28.18       262.53 o                         
   4  31   5          3.70       -222.15       346.36 o                         
   5  31   5          8.02        107.13       431.73 o                         
  -6  32   5        272.97         25.63       345.56 o                         
  -5  32   5        406.65        763.88       394.05 o                         
  -4  32   5          5.57        177.48       369.31 o                         
  -3  32   5       1172.43       1191.80       441.33 o                         
  -2  32   5        835.88        975.63       521.64 o                         
  -1  32   5        245.12        212.51       406.07 o                         
   0  32   5        638.14        631.18       448.24 o                         
   1  32   5         77.13        117.86       372.47 o                         
   2  32   5         19.42         75.87       655.90 o                         
   3  32   5         43.25         -3.11       317.61 o                         
   4  32   5         13.27         21.03       397.90 o                         
   5  32   5         71.96         62.29       460.52 o                         
  -5  33   5        229.57         -1.44       339.66 o                         
  -4  33   5        280.74        389.38       401.08 o                         
  -3  33   5        105.18        265.57       472.02 o                         
  -2  33   5        683.09        521.11       481.89 o                         
  -1  33   5        890.01       1179.76       547.46 o                         
   0  33   5          5.89        552.95       447.32 o                         
   1  33   5        616.12        834.62       477.96 o                         
   2  33   5       1565.15       1412.68       766.72 o                         
   3  33   5        460.80        208.09       384.90 o                         
   4  33   5       1198.34       1096.91       525.42 o                         
   5  33   5        720.83        538.55       540.49 o                         
  -5  34   5        742.12        857.93       417.14 o                         
  -4  34   5        146.98        292.27       502.51 o                         
  -3  34   5         58.45        182.02       464.03 o                         
  -2  34   5        231.05        433.58       479.78 o                         
  -1  34   5         41.73        -19.35       408.97 o                         
   0  34   5          0.15       -107.33       379.32 o                         
   1  34   5       1305.32       1285.22       402.53 o                         
   2  34   5         76.82        149.69       418.27 o                         
   3  34   5         25.33        174.15       694.35 o                         
   4  34   5        106.01         25.78       391.43 o                         
  -5  35   5          0.05        -94.07       426.03 o                         
  -4  35   5          4.35       -189.13       381.04 o                         
  -3  35   5         26.56        680.78       514.97 o                         
  -2  35   5        243.38         72.07       436.44 o                         
  -1  35   5         62.66        200.02       426.62 o                         
   0  35   5         54.79        -49.56       416.97 o                         
   1  35   5         37.87        -32.85       281.07 o                         
   2  35   5         88.88         78.77       460.57 o                         
   3  35   5         78.11       -196.77       640.07 o                         
   4  35   5        237.75        723.75       787.08 o                         
  -4  36   5         14.93        -38.23       399.65 o                         
  -3  36   5         41.87       -115.57       437.23 o                         
  -2  36   5         48.99        299.88       452.59 o                         
  -1  36   5        177.38        376.21       473.58 o                         
   0  36   5        166.12        286.90       441.81 o                         
   1  36   5        126.29        -61.66       416.96 o                         
   2  36   5        655.61        541.29       502.60 o                         
   3  36   5        125.74        171.89       701.13 o                         
   4  36   5          1.05       -108.56       655.90 o                         
  -4  37   5        110.09        -69.78       403.68 o                         
  -3  37   5        154.29        309.48       510.53 o                         
  -2  37   5        415.12        293.94       556.38 o                         
  -1  37   5        185.64         59.68       452.38 o                         
   0  37   5         24.95         46.13       427.80 o                         
   1  37   5        507.16         74.70       426.65 o                         
   2  37   5        914.02        530.76       495.61 o                         
   3  37   5         82.56         56.54       705.66 o                         
  -4  38   5        323.99        295.75       453.24 o                         
  -3  38   5        263.66          0.38       501.33 o                         
  -2  38   5        402.16        606.78       521.19 o                         
  -1  38   5         51.66        107.97       457.92 o                         
   0  38   5         20.52       -197.75       427.34 o                         
   1  38   5        221.02        673.01       534.15 o                         
   2  38   5         22.05        423.63       551.72 o                         
   3  38   5         48.59       -382.23       662.68 o                         
  -3  39   5        300.21        333.92       495.59 o                         
  -2  39   5          0.99        584.93       510.01 o                         
  -1  39   5          3.48        323.68       527.13 o                         
   0  39   5        244.30        615.45       529.39 o                         
   1  39   5         22.10          4.54       478.18 o                         
   2  39   5         82.75        676.25       877.55 o                         
  -2  40   5        365.37        707.36       550.92 o                         
  -1  40   5          3.54        -45.04       485.14 o                         
   0  40   5        374.70         76.45       485.98 o                         
   1  40   5          5.32        485.50       549.86 o                         
   2  40   5         52.23        318.90       716.97 o                         
  -2  41   5        275.19       -196.77       723.75 o                         
  -1  41   5         50.08        625.35       550.34 o                         
   0  41   5         44.12         70.84       354.83 o                         
   1  41   5        139.82        246.27       542.92 o                         
  -9   0   6         47.56        314.43       405.50 o                         
  -8   0   6         46.83       -181.32       337.44 o                         
  -7   0   6       2053.58       1911.32       464.33 o                         
  -6   0   6       2617.57       2912.53       485.09 o                         
  -5   0   6        576.98        641.41       293.43 o                         
  -4   0   6       2727.71       2074.93       347.02 o                         
  -3   0   6       5169.15       4734.03       436.16 o                         
  -2   0   6      35293.38      32259.99      1907.76 o                         
  -1   0   6        588.86        422.63       211.90 o                         
   0   0   6       1683.35       1680.46       264.33 o                         
   1   0   6       1419.49       1426.28       181.64 o                         
   2   0   6       2260.38       2286.94       215.45 o                         
   3   0   6      10081.83       9539.90       768.99 o                         
   4   0   6       1366.37       1414.11       319.19 o                         
   5   0   6        103.54        -52.43       221.65 o                         
   6   0   6       6170.39       6191.67       741.03 o                         
   7   0   6       1656.53       2284.34      1010.99 o                         
   8   0   6       2554.64       1678.20      1044.92 o                         
  -9   1   6          4.23       -136.01       299.19 o                         
  -8   1   6       1893.18       1905.46       369.92 o                         
  -7   1   6          6.80        -55.09       208.46 o                         
  -6   1   6        946.51        712.66       236.43 o                         
  -5   1   6        982.49        786.08       218.10 o                         
  -4   1   6        377.12        419.13       164.40 o                         
  -3   1   6       1870.34       1926.59       216.27 o                         
  -2   1   6       9866.00       9847.22       373.87 o                         
  -1   1   6        323.58        420.18       148.55 o                         
   0   1   6       6611.39       6479.91       288.60 o                         
   1   1   6        457.02        235.08        88.91 o                         
   2   1   6      19413.80      19627.25       680.32 o                         
   3   1   6       1714.69       1792.50       199.39 o                         
   4   1   6       1778.50       1940.99       244.17 o                         
   5   1   6         30.78        166.27       173.23 o                         
   6   1   6         31.75       -213.14       213.14 o                         
   7   1   6         48.59        262.04       485.14 o                         
   8   1   6        228.13       -121.55       509.35 o                         
  -9   2   6       1000.26        845.80       373.50 o                         
  -8   2   6        297.29        197.29       262.54 o                         
  -7   2   6         83.39         58.27       222.69 o                         
  -6   2   6       4898.63       4866.75       430.10 o                         
  -5   2   6       2615.23       2391.48       295.49 o                         
  -4   2   6       1003.17       1122.97       209.81 o                         
  -3   2   6        265.47        181.34       149.78 o                         
  -2   2   6        624.21        515.50       154.52 o                         
  -1   2   6       1494.50       1689.92       209.23 o                         
   0   2   6      14413.98      14021.39       388.65 o                         
   1   2   6       1172.40        995.50       114.37 o                         
   2   2   6        602.49        753.43       179.69 o                         
   3   2   6         20.76        -49.73        83.07 o                         
   4   2   6        358.78        308.23       153.12 o                         
   5   2   6        648.89        546.71       208.76 o                         
   6   2   6         14.14        223.82       276.14 o                         
   7   2   6        667.84        439.48       508.70 o                         
   8   2   6        354.32       -140.23       455.79 o                         
  -9   3   6         24.11        -61.18       308.09 o                         
  -8   3   6        154.44        429.46       307.71 o                         
  -7   3   6       2189.94       2197.20       351.83 o                         
  -6   3   6         26.26        133.11       195.96 o                         
  -5   3   6       4105.49       3950.94       354.56 o                         
  -4   3   6        207.21          3.38       160.29 o                         
  -3   3   6        314.87        362.76       157.74 o                         
  -2   3   6      10831.06      11503.05       398.73 o                         
  -1   3   6       1177.54       1130.23       166.39 o                         
   0   3   6       3710.99       3696.50       249.53 o                         
   1   3   6         43.14        -29.65        82.08 o                         
   2   3   6      16276.40      16246.35       937.08 o                         
   3   3   6       4335.44       4648.42       385.61 o                         
   4   3   6       4553.90       4438.38       324.30 o                         
   5   3   6         36.67        174.06       230.86 o                         
   6   3   6       1345.92       1497.25       388.25 o                         
   7   3   6         24.93        198.59       461.22 o                         
   8   3   6       1409.17       1707.85       700.79 o                         
  -9   4   6       1060.46        841.78       368.19 o                         
  -8   4   6         26.23         74.24       283.78 o                         
  -7   4   6         24.55        -71.00       241.58 o                         
  -6   4   6       4151.92       4660.08       466.30 o                         
  -5   4   6        449.34        528.19       223.88 o                         
  -4   4   6        605.28        774.96       212.27 o                         
  -3   4   6       5721.05       6009.45       392.19 o                         
  -2   4   6         94.71         65.85       125.64 o                         
  -1   4   6        506.11        676.65       149.77 o                         
   0   4   6       1002.45        923.73       159.73 o                         
   1   4   6          7.96        -25.19       126.56 o                         
   2   4   6       5008.06       5092.58       378.27 o                         
   3   4   6        200.48        136.27       164.38 o                         
   4   4   6        550.41        544.92       165.01 o                         
   5   4   6       1452.68       1632.54       275.63 o                         
   6   4   6       2074.47       2245.30       446.00 o                         
   7   4   6        498.07        604.44       544.82 o                         
   8   4   6        386.90        -38.85       500.10 o                         
  -9   5   6          2.63        199.78       321.25 o                         
  -8   5   6        721.61        680.86       334.07 o                         
  -7   5   6        231.84        169.94       267.26 o                         
  -6   5   6         34.98          4.53       207.27 o                         
  -5   5   6       1451.81       1161.07       258.84 o                         
  -4   5   6       4214.33       4487.09       400.34 o                         
  -3   5   6       8452.30       8192.77       391.83 o                         
  -2   5   6      23944.33      24965.77       757.81 o                         
  -1   5   6       9483.28      10186.03       344.85 o                         
   0   5   6       5738.24       6024.27       290.04 o                         
   1   5   6      33073.21      32136.52      1001.08 o                         
   2   5   6       1413.48       1652.02       258.26 o                         
   3   5   6      30948.06      29414.98      1053.62 o                         
   4   5   6        212.93        177.25       190.81 o                         
   5   5   6       5666.70       6304.24       415.76 o                         
   6   5   6        817.86       1045.84       359.39 o                         
   7   5   6        165.83        383.57       483.34 o                         
   8   5   6         91.12        394.85       527.27 o                         
  -9   6   6        257.29        250.86       326.42 o                         
  -8   6   6         14.86       -104.32       268.47 o                         
  -7   6   6        260.12         47.78       248.14 o                         
  -6   6   6        893.99        980.35       281.30 o                         
  -5   6   6       2386.91       2641.49       342.72 o                         
  -4   6   6        279.38        417.15       186.70 o                         
  -3   6   6         42.72        290.22       153.62 o                         
  -2   6   6       2681.42       3241.63       267.05 o                         
  -1   6   6       1489.82       1275.38       177.39 o                         
   0   6   6       1349.55       1370.03       161.90 o                         
   1   6   6       3169.31       3215.96       319.15 o                         
   2   6   6       1489.42       1234.12       234.75 o                         
   3   6   6        283.63        108.31       157.24 o                         
   4   6   6         49.40         36.68       182.26 o                         
   5   6   6        429.97        426.49       186.42 o                         
   6   6   6         48.44       -275.58       360.76 o                         
   7   6   6       1214.12       1280.95       621.23 o                         
   8   6   6         73.45        102.77       524.88 o                         
  -9   7   6         61.19          3.02       318.42 o                         
  -8   7   6         25.80        -34.74       272.25 o                         
  -7   7   6       2454.92       2682.97       426.64 o                         
  -6   7   6        157.45        234.03       234.61 o                         
  -5   7   6        389.92        352.27       208.86 o                         
  -4   7   6       2053.90       1975.03       275.86 o                         
  -3   7   6       3120.16       3150.91       293.65 o                         
  -2   7   6        210.51         96.40       132.04 o                         
  -1   7   6       8754.45       8606.23       332.74 o                         
   0   7   6       4481.45       4309.86       247.54 o                         
   1   7   6        300.07        244.39       163.87 o                         
   2   7   6        921.14        879.73       212.68 o                         
   3   7   6       1345.92       1080.54       229.41 o                         
   4   7   6        450.62        737.88       251.19 o                         
   5   7   6       8653.57       8809.84       535.30 o                         
   6   7   6        722.69        567.60       314.30 o                         
   7   7   6         47.23        310.64       340.48 o                         
   8   7   6         35.35         73.29       428.89 o                         
  -9   8   6        314.55        462.85       346.54 o                         
  -8   8   6         33.55       -198.61       276.42 o                         
  -7   8   6        115.06        134.71       258.38 o                         
  -6   8   6       2289.73       2195.40       359.37 o                         
  -5   8   6       2304.39       2327.10       332.00 o                         
  -4   8   6       3692.51       3384.15       339.64 o                         
  -3   8   6       8612.95       7838.17       396.80 o                         
  -2   8   6       5040.46       4700.49       315.23 o                         
  -1   8   6       1240.36       1195.25       175.07 o                         
   0   8   6        320.23        337.83       123.23 o                         
   1   8   6        155.56        159.31       156.42 o                         
   2   8   6       1029.21        993.06       221.17 o                         
   3   8   6         12.38         29.41       151.31 o                         
   4   8   6         13.08          7.24       201.16 o                         
   5   8   6       1333.79       1317.45       353.23 o                         
   6   8   6         95.01       -105.31       255.03 o                         
   7   8   6       1024.65        674.29       354.53 o                         
   8   8   6        723.69        916.85       592.27 o                         
  -9   9   6         96.59        279.49       348.49 o                         
  -8   9   6         80.46        -67.74       279.62 o                         
  -7   9   6       3921.68       3689.20       478.29 o                         
  -6   9   6       2121.50       1718.74       337.73 o                         
  -5   9   6       1116.48        900.55       254.04 o                         
  -4   9   6       2946.43       2833.99       321.78 o                         
  -3   9   6       2373.89       2527.43       275.56 o                         
  -2   9   6       7582.88       8091.48       408.65 o                         
  -1   9   6      29851.57      29436.09       585.85 o                         
   0   9   6       2370.07       2028.59       195.56 o                         
   1   9   6       2569.20       2413.79       161.69 o                         
   2   9   6       7531.61       6516.08       428.46 o                         
   3   9   6         35.21        -49.83       145.36 o                         
   4   9   6        204.18         10.70       205.01 o                         
   5   9   6       1945.57       1946.28       391.61 o                         
   6   9   6         36.33        100.63       293.72 o                         
   7   9   6        807.00        535.41       374.31 o                         
   8   9   6        578.29        518.01       559.64 o                         
  -8  10   6        942.25       1040.50       359.54 o                         
  -7  10   6        166.51        292.31       279.80 o                         
  -6  10   6       2129.59       1996.50       354.09 o                         
  -5  10   6       1448.91       1667.17       300.89 o                         
  -4  10   6       1629.58       1264.74       247.49 o                         
  -3  10   6        374.22        434.48       189.37 o                         
  -2  10   6      12688.68      12533.41       434.17 o                         
  -1  10   6       1118.53       1154.51       177.88 o                         
   0  10   6      10013.65       9549.50       332.26 o                         
   1  10   6      22277.44      20865.85       546.67 o                         
   2  10   6        484.00        718.93       207.51 o                         
   3  10   6        562.18        504.04       195.47 o                         
   4  10   6       1593.82       2078.58       365.23 o                         
   5  10   6        512.18        931.56       321.76 o                         
   6  10   6        237.57        267.99       290.73 o                         
   7  10   6         72.63        248.26       459.70 o                         
   8  10   6        241.08       -167.00       451.15 o                         
  -8  11   6        393.60        598.29       321.80 o                         
  -7  11   6        402.53        516.11       300.07 o                         
  -6  11   6        388.22        145.86       236.97 o                         
  -5  11   6       1223.56       1255.18       281.53 o                         
  -4  11   6       1728.63       1801.49       280.63 o                         
  -3  11   6       1943.35       2099.03       264.83 o                         
  -2  11   6       1345.68       1237.73       200.89 o                         
  -1  11   6        216.78        293.15       136.71 o                         
   0  11   6        227.27        184.91       118.75 o                         
   1  11   6       4116.07       3821.10       235.27 o                         
   2  11   6       2419.88       2526.80       321.04 o                         
   3  11   6       1208.47       1359.02       258.56 o                         
   4  11   6       1272.75       1385.28       324.51 o                         
   5  11   6       2023.40       1508.04       379.10 o                         
   6  11   6        324.07        102.90       291.29 o                         
   7  11   6         34.89        223.03       472.51 o                         
   8  11   6          0.76        -94.77       508.90 o                         
  -8  12   6        933.05        787.65       356.10 o                         
  -7  12   6         16.78        128.92       262.75 o                         
  -6  12   6        961.59        622.82       266.01 o                         
  -5  12   6        160.11         95.11       204.02 o                         
  -4  12   6        641.35        668.42       242.80 o                         
  -3  12   6         32.52        -75.13       137.62 o                         
  -2  12   6      22318.67      22738.72       748.57 o                         
  -1  12   6          4.91         -4.21       121.47 o                         
   0  12   6       1398.76       1461.74       182.10 o                         
   1  12   6          5.55         27.49       100.12 o                         
   2  12   6       5127.57       4744.36       408.24 o                         
   3  12   6       3682.48       3371.57       362.76 o                         
   4  12   6        483.32        242.44       230.08 o                         
   5  12   6         68.69        122.93       247.39 o                         
   6  12   6        409.31        283.55       307.02 o                         
   7  12   6       1000.44       1232.14       450.16 o                         
   8  12   6        325.44        331.58       513.25 o                         
  -8  13   6         99.53         35.85       285.59 o                         
  -7  13   6        533.79        337.98       284.89 o                         
  -6  13   6         23.77         -1.93       216.23 o                         
  -5  13   6       3532.64       3527.71       397.63 o                         
  -4  13   6        816.27        819.25       233.51 o                         
  -3  13   6       1389.64       1168.04       222.74 o                         
  -2  13   6      11341.99      11196.93       431.71 o                         
  -1  13   6         40.84        173.41       125.20 o                         
   0  13   6       6970.02       6308.24       301.45 o                         
   1  13   6        132.13        126.32       109.13 o                         
   2  13   6      14758.86      14135.47       792.24 o                         
   3  13   6          7.09       -144.26       144.26 o                         
   4  13   6       9089.89       9116.01       637.23 o                         
   5  13   6          0.12         -4.75       244.94 o                         
   6  13   6       1872.10       1794.76       455.42 o                         
   7  13   6          0.48         12.55       314.51 o                         
  -8  14   6          7.98        -12.60       284.87 o                         
  -7  14   6        114.93        158.30       263.19 o                         
  -6  14   6        115.14        -38.79       223.39 o                         
  -5  14   6       1315.01       1285.90       290.32 o                         
  -4  14   6        213.29        316.05       198.70 o                         
  -3  14   6        182.03        193.36       160.86 o                         
  -2  14   6        300.49        355.80       161.80 o                         
  -1  14   6       3092.96       3040.37       264.98 o                         
   0  14   6        995.15       1075.73       174.68 o                         
   1  14   6        286.05        274.53       121.65 o                         
   2  14   6        236.01        175.75       128.04 o                         
   3  14   6          6.12       -132.12       157.60 o                         
   4  14   6       1200.80        934.74       322.37 o                         
   5  14   6       2965.88       2882.31       469.86 o                         
   6  14   6        730.42        952.46       371.56 o                         
   7  14   6        301.81        -77.88       331.00 o                         
  -8  15   6         11.98        149.58       305.37 o                         
  -7  15   6          7.67          2.55       258.16 o                         
  -6  15   6       1655.21       1598.83       346.55 o                         
  -5  15   6        364.41        304.03       244.49 o                         
  -4  15   6       2845.88       3011.68       347.45 o                         
  -3  15   6        882.31        826.12       203.83 o                         
  -2  15   6         31.23         28.91       136.59 o                         
  -1  15   6       2580.37       2622.82       251.20 o                         
   0  15   6        375.93        300.52       133.23 o                         
   1  15   6       1430.12       1382.70       177.79 o                         
   2  15   6       2788.36       2853.26       270.33 o                         
   3  15   6       3429.01       3174.43       403.38 o                         
   4  15   6        673.16        705.57       293.56 o                         
   5  15   6        516.06        665.45       315.10 o                         
   6  15   6        403.01        656.42       357.46 o                         
   7  15   6         22.36          1.69       301.24 o                         
  -8  16   6        208.98        136.33       306.46 o                         
  -7  16   6          1.24         28.90       272.49 o                         
  -6  16   6       2000.75       1924.36       363.21 o                         
  -5  16   6        567.03        317.63       221.26 o                         
  -4  16   6       1422.84       1443.42       269.10 o                         
  -3  16   6         12.13         79.19       158.49 o                         
  -2  16   6       4741.93       4620.27       349.45 o                         
  -1  16   6       2629.96       2530.84       255.01 o                         
   0  16   6       1866.89       2062.31       224.33 o                         
   1  16   6        287.53        356.11       134.49 o                         
   2  16   6        282.02        432.69       159.71 o                         
   3  16   6          7.47        -23.05       125.31 o                         
   4  16   6        174.31         88.35       224.03 o                         
   5  16   6        194.44        149.10       259.77 o                         
   6  16   6       2472.24       2307.57       481.53 o                         
   7  16   6        122.51        -23.44       295.45 o                         
  -8  17   6         85.60        340.00       317.62 o                         
  -7  17   6        206.15        530.84       302.66 o                         
  -6  17   6         51.63         27.09       221.60 o                         
  -5  17   6       3378.05       3210.00       383.21 o                         
  -4  17   6       1569.27       1504.54       280.97 o                         
  -3  17   6       2710.37       2447.91       298.50 o                         
  -2  17   6       5083.73       4980.62       347.42 o                         
  -1  17   6       3271.92       3115.84       277.66 o                         
   0  17   6        136.84         40.07       123.35 o                         
   1  17   6      11751.91      11549.07       391.23 o                         
   2  17   6       1408.03       1550.39       184.77 o                         
   3  17   6       7226.97       7617.04       401.60 o                         
   4  17   6       5261.76       4994.58       562.58 o                         
   5  17   6       1088.42       1375.38       378.06 o                         
   6  17   6       1129.85       1292.68       414.35 o                         
   7  17   6         31.09         70.48       330.85 o                         
  -8  18   6        319.95        315.10       308.08 o                         
  -7  18   6       3147.77       3705.22       505.26 o                         
  -6  18   6        158.13        188.10       254.47 o                         
  -5  18   6       5351.28       5222.08       482.83 o                         
  -4  18   6        151.03        146.06       190.63 o                         
  -3  18   6       3989.94       4387.05       372.43 o                         
  -2  18   6        231.86        395.33       165.49 o                         
  -1  18   6      11900.85      12203.96       438.94 o                         
   0  18   6       2898.77       2841.29       258.14 o                         
   1  18   6        975.55        928.90       176.76 o                         
   2  18   6       2782.62       2939.84       240.11 o                         
   3  18   6         14.89         47.28       154.74 o                         
   4  18   6        438.89        435.10       268.66 o                         
   5  18   6         28.50        117.37       267.62 o                         
   6  18   6        184.22        -21.24       276.58 o                         
   7  18   6        443.96        347.26       374.24 o                         
  -8  19   6         99.19        -12.89       373.92 o                         
  -7  19   6        159.27        252.83       290.08 o                         
  -6  19   6        808.93        651.13       319.10 o                         
  -5  19   6       1295.57       1323.72       295.28 o                         
  -4  19   6        423.85        415.50       212.12 o                         
  -3  19   6        789.02        721.09       215.39 o                         
  -2  19   6        182.76        236.19       154.47 o                         
  -1  19   6         44.72          1.08       129.77 o                         
   0  19   6       3060.55       2851.80       262.99 o                         
   1  19   6       3310.78       3252.17       322.54 o                         
   2  19   6        161.85        152.64       125.83 o                         
   3  19   6       2924.21       3495.67       340.27 o                         
   4  19   6        586.77        153.69       244.82 o                         
   5  19   6          6.73       -130.06       253.84 o                         
   6  19   6       1105.96       1092.91       405.70 o                         
   7  19   6        439.61        312.90       374.87 o                         
  -8  20   6         18.16       -216.21       358.03 o                         
  -7  20   6         72.87         -9.27       275.66 o                         
  -6  20   6        244.49        449.95       277.10 o                         
  -5  20   6        745.20        504.18       259.07 o                         
  -4  20   6       2238.38       2273.71       326.66 o                         
  -3  20   6       2337.46       2235.57       293.63 o                         
  -2  20   6        561.95        695.44       186.52 o                         
  -1  20   6        739.88        801.85       189.65 o                         
   0  20   6        292.22        402.07       155.32 o                         
   1  20   6       1648.93       1834.32       223.46 o                         
   2  20   6         20.73        -51.33       114.42 o                         
   3  20   6        663.84        623.50       211.42 o                         
   4  20   6       1615.28       1397.46       349.78 o                         
   5  20   6          5.97          8.23       266.28 o                         
   6  20   6        797.75        949.01       401.66 o                         
   7  20   6        301.92        550.26       516.82 o                         
  -8  21   6         38.59       -268.77       445.61 o                         
  -7  21   6        541.10        973.21       408.31 o                         
  -6  21   6        124.87        -14.42       232.98 o                         
  -5  21   6        451.86        433.97       247.14 o                         
  -4  21   6        755.90        628.89       232.28 o                         
  -3  21   6        186.08        242.27       192.45 o                         
  -2  21   6       1762.95       1667.64       248.56 o                         
  -1  21   6      11166.24      10759.89       432.70 o                         
   0  21   6        119.73        266.86       153.98 o                         
   1  21   6       7375.94       7951.52       367.64 o                         
   2  21   6          7.48        134.64       132.50 o                         
   3  21   6        810.16        660.63       218.88 o                         
   4  21   6        127.73        200.62       259.23 o                         
   5  21   6       1515.95       1568.29       408.18 o                         
   6  21   6          2.52       -110.82       391.26 o                         
   7  21   6        497.71        883.06       578.97 o                         
  -7  22   6        189.62        354.99       366.63 o                         
  -6  22   6        193.27        -69.38       300.51 o                         
  -5  22   6         13.05        -42.86       205.74 o                         
  -4  22   6       2964.51       3264.44       374.12 o                         
  -3  22   6        859.67        778.82       223.21 o                         
  -2  22   6       5980.43       5715.40       379.82 o                         
  -1  22   6       1782.12       1546.57       228.91 o                         
   0  22   6        304.55        407.65       168.14 o                         
   1  22   6        746.97        935.77       187.02 o                         
   2  22   6        226.38        345.36       153.79 o                         
   3  22   6         35.96       -107.12       179.57 o                         
   4  22   6        128.75        -14.90       229.59 o                         
   5  22   6        198.68        -11.69       377.73 o                         
   6  22   6          8.09          0.49       408.35 o                         
   7  22   6        116.69        343.12       489.91 o                         
  -7  23   6        164.95        135.41       347.87 o                         
  -6  23   6         18.64         95.33       312.57 o                         
  -5  23   6         49.45         79.00       291.09 o                         
  -4  23   6       1766.58       1690.09       299.51 o                         
  -3  23   6        691.96       1079.10       240.09 o                         
  -2  23   6        192.21        215.62       165.86 o                         
  -1  23   6         14.32       -130.96       130.96 o                         
   0  23   6       6798.73       7143.46       383.46 o                         
   1  23   6        377.15        357.73       156.84 o                         
   2  23   6       4517.60       4858.20       320.43 o                         
   3  23   6        558.47        307.09       252.17 o                         
   4  23   6       2667.46       2480.08       612.22 o                         
   5  23   6        124.59        207.91       426.15 o                         
   6  23   6       1079.10       1126.34       588.94 o                         
  -7  24   6         86.30         62.14       351.31 o                         
  -6  24   6         43.01        205.97       335.92 o                         
  -5  24   6        231.46        -45.56       275.59 o                         
  -4  24   6       3117.94       2923.22       459.17 o                         
  -3  24   6        445.28        526.92       272.84 o                         
  -2  24   6        195.10        175.59       165.22 o                         
  -1  24   6          5.10         50.10       144.27 o                         
   0  24   6          9.79         33.03       149.85 o                         
   1  24   6        722.26        548.12       178.71 o                         
   2  24   6       1046.55       1362.25       213.83 o                         
   3  24   6        643.49        501.10       271.96 o                         
   4  24   6          8.61       -283.80       319.34 o                         
   5  24   6          0.85         44.70       438.77 o                         
   6  24   6         52.26        181.12       440.56 o                         
  -7  25   6        186.67         14.86       419.56 o                         
  -6  25   6         37.83       -106.68       320.56 o                         
  -5  25   6         31.41        -16.86       296.02 o                         
  -4  25   6         73.08       -101.76       260.68 o                         
  -3  25   6         32.76        260.41       257.86 o                         
  -2  25   6        714.68        758.29       238.84 o                         
  -1  25   6        246.56        180.24       162.08 o                         
   0  25   6       1059.16       1180.03       216.84 o                         
   1  25   6          6.74        -20.63       142.05 o                         
   2  25   6       3032.99       3153.17       345.44 o                         
   3  25   6        276.87        137.70       253.90 o                         
   4  25   6       1011.23       1188.78       516.56 o                         
   5  25   6        101.56       -163.06       320.43 o                         
   6  25   6          5.63        -42.47       412.73 o                         
  -7  26   6         99.60        345.57       456.08 o                         
  -6  26   6       1542.06       1863.83       475.44 o                         
  -5  26   6        394.62        196.06       328.72 o                         
  -4  26   6        845.81       1041.03       347.17 o                         
  -3  26   6        910.24        637.32       299.30 o                         
  -2  26   6        560.28        483.10       261.41 o                         
  -1  26   6       3135.43       3454.81       320.99 o                         
   0  26   6       1813.34       2149.75       264.87 o                         
   1  26   6        263.40        243.36       182.74 o                         
   2  26   6        682.75        445.67       277.80 o                         
   3  26   6        968.36        922.40       351.34 o                         
   4  26   6        303.71        190.10       413.34 o                         
   5  26   6        112.17        232.83       414.09 o                         
   6  26   6        372.09         -7.46       470.46 o                         
  -7  27   6        140.44       -205.20       394.70 o                         
  -6  27   6        803.31        802.81       400.53 o                         
  -5  27   6         20.43        118.22       311.41 o                         
  -4  27   6        584.91        531.03       320.48 o                         
  -3  27   6       3256.48       3412.23       460.30 o                         
  -2  27   6        374.16        437.40       257.25 o                         
  -1  27   6       5620.47       5931.82       486.47 o                         
   0  27   6       2447.77       2833.83       299.28 o                         
   1  27   6         82.94        218.72       192.52 o                         
   2  27   6         71.56         80.51       236.96 o                         
   3  27   6        571.14        304.12       365.49 o                         
   4  27   6        430.81        169.61       427.53 o                         
   5  27   6       1041.50       1193.05       595.15 o                         
   6  27   6         33.27         58.81       450.32 o                         
  -6  28   6        125.48        402.66       365.74 o                         
  -5  28   6         35.08         56.38       316.72 o                         
  -4  28   6        303.74        453.05       314.89 o                         
  -3  28   6       3868.10       4886.66       554.04 o                         
  -2  28   6         31.59       -145.34       226.16 o                         
  -1  28   6       2595.40       2757.32       381.95 o                         
   0  28   6          8.24        -38.54       188.16 o                         
   1  28   6       1218.87       1440.59       309.44 o                         
   2  28   6         20.23        -91.65       217.94 o                         
   3  28   6         28.02        -43.22       314.34 o                         
   4  28   6          6.86       -215.35       367.68 o                         
   5  28   6        154.55        487.93       482.07 o                         
   6  28   6        418.48        436.27       539.87 o                         
  -6  29   6         25.52        -35.80       338.41 o                         
  -5  29   6          5.11         95.74       310.74 o                         
  -4  29   6         55.86       -271.44       271.44 o                         
  -3  29   6          3.89        131.77       279.85 o                         
  -2  29   6       1026.79       1373.77       343.99 o                         
  -1  29   6         20.45        448.81       309.45 o                         
   0  29   6        451.55        400.98       298.30 o                         
   1  29   6         53.63        -19.14       185.57 o                         
   2  29   6        191.41         73.75       242.86 o                         
   3  29   6         18.83        240.39       365.42 o                         
   4  29   6        160.02         45.64       409.18 o                         
   5  29   6        538.86        484.27       513.89 o                         
  -6  30   6        157.49         76.44       355.04 o                         
  -5  30   6        177.28        265.03       340.95 o                         
  -4  30   6        142.77        149.89       310.63 o                         
  -3  30   6         83.28         71.73       272.18 o                         
  -2  30   6        235.29        215.58       262.66 o                         
  -1  30   6       1557.17       1796.02       441.70 o                         
   0  30   6        183.16        189.98       289.16 o                         
   1  30   6        130.93          3.22       226.58 o                         
   2  30   6         61.43         80.62       255.35 o                         
   3  30   6        312.21        334.31       445.56 o                         
   4  30   6          0.93        221.54       412.37 o                         
   5  30   6         12.68        -70.75       456.49 o                         
  -6  31   6        284.66        -83.72       349.19 o                         
  -5  31   6        234.37        361.99       352.65 o                         
  -4  31   6          7.23       -206.48       293.16 o                         
  -3  31   6        336.59        511.45       326.44 o                         
  -2  31   6         18.14         93.71       328.69 o                         
  -1  31   6       1245.33       1237.51       421.62 o                         
   0  31   6       2377.15       2456.76       481.00 o                         
   1  31   6       5666.16       6279.01       689.93 o                         
   2  31   6         18.08        126.38       262.42 o                         
   3  31   6       2351.35       2689.91       615.20 o                         
   4  31   6        366.57        261.55       435.81 o                         
   5  31   6         37.13        -15.58       429.19 o                         
  -5  32   6         55.34        167.78       344.32 o                         
  -4  32   6        154.37        -60.52       306.75 o                         
  -3  32   6          1.46       -257.88       257.88 o                         
  -2  32   6       1176.67        952.53       425.48 o                         
  -1  32   6        349.92        468.42       352.40 o                         
   0  32   6        965.55       1481.70       420.72 o                         
   1  32   6          5.33        -43.58       265.35 o                         
   2  32   6         68.91       -277.96       352.03 o                         
   3  32   6         55.71         93.04       346.88 o                         
   4  32   6        671.52        473.59       475.00 o                         
   5  32   6         33.50       -295.17       417.55 o                         
  -5  33   6         36.89        -74.74       353.39 o                         
  -4  33   6         42.23        391.45       349.87 o                         
  -3  33   6        209.80        273.90       410.49 o                         
  -2  33   6        215.27        -12.75       349.17 o                         
  -1  33   6        446.90        452.65       351.21 o                         
   0  33   6        472.72        226.11       363.58 o                         
   1  33   6       1683.48       1093.86       362.30 o                         
   2  33   6        123.84        -37.23       383.73 o                         
   3  33   6         59.98         36.22       384.18 o                         
   4  33   6        251.57        -85.95       384.72 o                         
  -5  34   6        410.09        540.59       383.68 o                         
  -4  34   6         66.15       -139.08       391.05 o                         
  -3  34   6        106.30        130.42       386.70 o                         
  -2  34   6        220.02        223.03       371.95 o                         
  -1  34   6         49.10       -213.39       319.50 o                         
   0  34   6         14.83        -95.82       290.14 o                         
   1  34   6         44.60        -18.69       377.42 o                         
   2  34   6        240.25        548.71       481.97 o                         
   3  34   6         34.61       -529.24       533.77 o                         
   4  34   6         61.92        153.68       415.47 o                         
  -5  35   6         30.06        417.91       463.48 o                         
  -4  35   6          7.92        191.64       418.59 o                         
  -3  35   6        113.19        -71.28       390.72 o                         
  -2  35   6        286.35       -103.88       359.57 o                         
  -1  35   6        112.06        190.32       337.91 o                         
   0  35   6       2704.57       2635.44       532.84 o                         
   1  35   6         11.30        103.43       402.82 o                         
   2  35   6        304.98       1119.55       798.39 o                         
   3  35   6         63.06         65.59       637.81 o                         
   4  35   6         91.39       -359.61       606.14 o                         
  -4  36   6        342.23        474.75       462.34 o                         
  -3  36   6        158.69         -6.75       440.86 o                         
  -2  36   6          7.39        -67.33       373.03 o                         
  -1  36   6         96.30        -54.70       340.34 o                         
   0  36   6         11.54        -65.35       321.94 o                         
   1  36   6          2.22       -133.75       388.27 o                         
   2  36   6         51.56         40.71       631.02 o                         
   3  36   6          4.81        273.67       714.70 o                         
  -4  37   6         26.87       -187.40       427.82 o                         
  -3  37   6        290.51        574.40       472.19 o                         
  -2  37   6         90.80       -119.53       368.27 o                         
  -1  37   6         26.07          2.56       348.71 o                         
   0  37   6        917.30       1285.14       453.63 o                         
   1  37   6        413.57        578.90       500.94 o                         
   2  37   6         95.60         -2.26       628.76 o                         
   3  37   6        162.79        312.12       698.87 o                         
  -3  38   6         24.74       -128.42       395.15 o                         
  -2  38   6         11.14        -25.29       376.63 o                         
  -1  38   6         53.38        -73.49       372.93 o                         
   0  38   6        164.08        369.59       380.12 o                         
   1  38   6          0.45        494.12       517.84 o                         
   2  38   6        100.13       -210.34       633.28 o                         
  -3  39   6        445.37        242.51       458.41 o                         
  -2  39   6        258.15       -166.84       376.18 o                         
  -1  39   6        242.49         12.51       385.68 o                         
   0  39   6       2851.48       3083.46       597.01 o                         
   1  39   6         91.33        -90.70       501.68 o                         
   2  39   6        354.50        -33.93       753.15 o                         
  -2  40   6         84.52        409.85       457.56 o                         
  -1  40   6         50.69        185.94       400.76 o                         
   0  40   6         18.98       -365.98       365.98 o                         
   1  40   6          8.65        -40.56       480.04 o                         
  -1  41   6        917.14       1374.19       533.99 o                         
   0  41   6        154.53         56.65       501.69 o                         
  -9   1   7        262.00        391.49       349.04 o                         
  -8   1   7       1325.82       1356.44       341.01 o                         
  -7   1   7        599.36        588.31       254.55 o                         
  -6   1   7        429.56        169.02       214.31 o                         
  -5   1   7      10449.88      10386.90       496.63 o                         
  -4   1   7       1038.52       1086.79       214.10 o                         
  -3   1   7      10800.32      10508.02       439.56 o                         
  -2   1   7        335.82        479.77       178.32 o                         
  -1   1   7        787.53        891.58       182.61 o                         
   0   1   7      28173.05      30529.14       589.35 o                         
   1   1   7        284.77        310.37       119.99 o                         
   2   1   7      23342.30      21744.23       752.70 o                         
   3   1   7        194.47         86.22       139.06 o                         
   4   1   7       8523.24       9173.76       399.67 o                         
   5   1   7        128.91        112.90       164.77 o                         
   6   1   7        385.32        412.50       357.65 o                         
   7   1   7        288.15        472.76       528.46 o                         
   8   1   7         54.15        675.27       625.16 o                         
  -9   2   7        167.14        255.44       326.21 o                         
  -8   2   7        487.04        194.43       292.51 o                         
  -7   2   7        221.10        329.67       242.07 o                         
  -6   2   7       2023.62       2246.46       326.79 o                         
  -5   2   7       1299.48       1289.82       249.19 o                         
  -4   2   7      10916.18      10998.14       514.93 o                         
  -3   2   7         65.98         32.46       143.61 o                         
  -2   2   7       1770.56       1448.43       209.82 o                         
  -1   2   7       4606.51       4630.38       320.06 o                         
   0   2   7       4953.89       4664.68       288.93 o                         
   1   2   7        394.31        434.75       102.81 o                         
   2   2   7        216.84        192.06       149.83 o                         
   3   2   7        234.40        133.15       150.14 o                         
   4   2   7       1664.25       1911.97       234.65 o                         
   5   2   7        994.77       1268.28       249.94 o                         
   6   2   7         18.89       -206.54       388.57 o                         
   7   2   7          2.73       -221.89       369.23 o                         
   8   2   7        765.66        672.71       638.09 o                         
  -9   3   7        238.49        166.51       334.13 o                         
  -8   3   7        153.03        436.11       309.55 o                         
  -7   3   7          0.45         52.54       243.70 o                         
  -6   3   7       3341.68       2854.37       407.78 o                         
  -5   3   7       1907.00       1359.49       280.56 o                         
  -4   3   7        401.27        488.37       197.92 o                         
  -3   3   7       3307.93       3208.73       304.33 o                         
  -2   3   7        775.00        719.86       173.70 o                         
  -1   3   7      29939.90      30353.37       851.06 o                         
   0   3   7      13732.20      13474.63       412.61 o                         
   1   3   7        932.03        837.12       114.35 o                         
   2   3   7        291.81        366.18       164.60 o                         
   3   3   7       1634.00       1733.28       279.25 o                         
   4   3   7        277.34        303.47       214.96 o                         
   5   3   7       8277.48       7540.30       905.97 o                         
   6   3   7        394.28        535.06       475.95 o                         
   7   3   7        544.35        476.12       647.98 o                         
   8   3   7         12.44        234.43       556.99 o                         
  -9   4   7        151.00        424.88       342.70 o                         
  -8   4   7        106.68         20.50       283.10 o                         
  -7   4   7         27.77        338.44       267.22 o                         
  -6   4   7        419.37        245.49       248.33 o                         
  -5   4   7       7988.32       8015.99       549.09 o                         
  -4   4   7       4824.56       4959.50       397.99 o                         
  -3   4   7      22032.84      21882.38       601.58 o                         
  -2   4   7       5886.47       6636.67       347.10 o                         
  -1   4   7       1874.44       1924.69       210.43 o                         
   0   4   7      12818.90      13089.33       411.39 o                         
   1   4   7         85.29        179.95        99.39 o                         
   2   4   7      20533.66      18798.80       794.99 o                         
   3   4   7        133.43         79.76       161.51 o                         
   4   4   7         82.55        147.55       197.79 o                         
   5   4   7        117.79         82.63       223.32 o                         
   6   4   7       2053.10       2405.64       465.07 o                         
   7   4   7        300.23        189.33       476.51 o                         
   8   4   7         36.87       -184.30       483.26 o                         
  -9   5   7         68.22        -36.22       306.12 o                         
  -8   5   7         64.70         21.74       287.18 o                         
  -7   5   7        133.27        370.51       279.64 o                         
  -6   5   7        718.43        733.51       282.70 o                         
  -5   5   7         57.05         23.51       190.41 o                         
  -4   5   7         68.13        102.59       169.43 o                         
  -3   5   7        147.87        259.45       162.45 o                         
  -2   5   7       5368.89       5342.41       344.25 o                         
  -1   5   7       3329.73       3304.87       259.67 o                         
   0   5   7       9034.19       9419.72       364.76 o                         
   1   5   7       6265.16       6068.30       399.51 o                         
   2   5   7        100.20         64.52       153.41 o                         
   3   5   7         14.74       -130.29       150.68 o                         
   4   5   7       2104.31       2503.82       389.14 o                         
   5   5   7         10.25        -93.42       206.99 o                         
   6   5   7        448.26        550.95       312.92 o                         
   7   5   7       1836.84       1289.59       602.74 o                         
   8   5   7        213.84        661.11       605.72 o                         
  -9   6   7        929.81        918.02       381.67 o                         
  -8   6   7        169.99         67.31       285.13 o                         
  -7   6   7       4022.99       3383.10       462.90 o                         
  -6   6   7         28.80         99.81       232.47 o                         
  -5   6   7        173.33        227.36       206.09 o                         
  -4   6   7       2238.40       2217.91       290.48 o                         
  -3   6   7       8268.11       7737.33       496.22 o                         
  -2   6   7       3693.27       4136.70       314.53 o                         
  -1   6   7      41077.06      41065.80       679.98 o                         
   0   6   7       9297.88       8272.15       349.98 o                         
   1   6   7         58.16         66.84       150.08 o                         
   2   6   7        316.19        299.79       169.51 o                         
   3   6   7       2810.51       3051.57       372.81 o                         
   4   6   7        201.23        239.89       203.24 o                         
   5   6   7        203.81         -8.34       206.67 o                         
   6   6   7          2.17        277.47       437.64 o                         
   7   6   7        552.98        420.27       525.92 o                         
   8   6   7        728.24        371.99       583.68 o                         
  -9   7   7        212.72        207.41       334.25 o                         
  -8   7   7       1171.79        983.28       367.99 o                         
  -7   7   7         47.27        -95.16       244.19 o                         
  -6   7   7       4137.90       3759.17       445.63 o                         
  -5   7   7        771.88        641.81       244.87 o                         
  -4   7   7       3634.39       3390.02       346.29 o                         
  -3   7   7        103.39        131.30       152.30 o                         
  -2   7   7       3592.91       3450.62       295.11 o                         
  -1   7   7      12766.07      13183.07       415.17 o                         
   0   7   7       6541.57       6744.79       326.22 o                         
   1   7   7      53702.12      52183.02      1018.65 o                         
   2   7   7         12.77         70.06       152.93 o                         
   3   7   7      13508.57      12975.92      1067.35 o                         
   4   7   7       1980.63       1850.92       401.62 o                         
   5   7   7       2778.86       3007.36       476.15 o                         
   6   7   7        107.13        -56.12       260.35 o                         
   7   7   7        808.94        912.44       587.02 o                         
   8   7   7         94.08        107.91       539.65 o                         
  -9   8   7        117.77        212.60       768.99 o                         
  -8   8   7         45.44         93.68       293.16 o                         
  -7   8   7        404.41        827.53       315.88 o                         
  -6   8   7       1316.96       1241.57       311.79 o                         
  -5   8   7          3.09        173.83       203.02 o                         
  -4   8   7       3251.78       3214.94       344.85 o                         
  -3   8   7       3489.18       3101.17       304.85 o                         
  -2   8   7         57.57         18.77       127.38 o                         
  -1   8   7       4050.73       4296.89       296.66 o                         
   0   8   7       9084.05       9324.81       333.63 o                         
   1   8   7        120.63        175.32       168.25 o                         
   2   8   7       9175.47       8434.47       702.74 o                         
   3   8   7       1351.48       1601.78       309.89 o                         
   4   8   7       1526.15       1434.92       331.34 o                         
   5   8   7       1092.44       1088.42       414.09 o                         
   6   8   7       1564.92       1775.98       419.21 o                         
   7   8   7        292.06        532.65       577.87 o                         
   8   8   7        144.05       -379.21       480.13 o                         
  -8   9   7         25.69        258.65       320.96 o                         
  -7   9   7       1848.84       1648.87       369.20 o                         
  -6   9   7        444.46        396.85       251.50 o                         
  -5   9   7       3697.01       3863.50       414.29 o                         
  -4   9   7        598.41        390.87       192.62 o                         
  -3   9   7         50.75        280.74       164.41 o                         
  -2   9   7       6547.62       6939.00       360.66 o                         
  -1   9   7        897.28        619.90       157.89 o                         
   0   9   7       2349.98       2794.05       230.69 o                         
   1   9   7       4397.53       4516.63       245.17 o                         
   2   9   7        882.93        830.75       236.50 o                         
   3   9   7        521.95        461.32       220.31 o                         
   4   9   7       2954.89       3122.62       434.86 o                         
   5   9   7       1303.86       1413.83       370.56 o                         
   6   9   7        355.78         52.18       256.92 o                         
   7   9   7       2848.97       2454.61       696.09 o                         
   8   9   7         86.60        583.52       780.29 o                         
  -8  10   7        102.58        -89.11       274.99 o                         
  -7  10   7       2028.46       1991.09       398.43 o                         
  -6  10   7        320.19        553.21       268.25 o                         
  -5  10   7       2584.96       2588.52       357.07 o                         
  -4  10   7       1164.68       1477.41       265.92 o                         
  -3  10   7       2405.92       2801.31       304.87 o                         
  -2  10   7         73.83         75.19       141.14 o                         
  -1  10   7       3389.60       3690.70       319.21 o                         
   0  10   7       1180.80       1475.60       187.69 o                         
   1  10   7       9180.24       8924.27       261.56 o                         
   2  10   7       4995.95       4748.18       443.65 o                         
   3  10   7       2384.97       2371.64       362.10 o                         
   4  10   7          8.75        152.52       219.02 o                         
   5  10   7       1869.90       1986.42       413.46 o                         
   6  10   7         14.99       -187.37       239.76 o                         
   7  10   7        115.38        -96.02       403.76 o                         
  -8  11   7        364.58        611.40       329.08 o                         
  -7  11   7         14.92        114.71       267.95 o                         
  -6  11   7       1046.58       1055.65       307.82 o                         
  -5  11   7       4186.53       4510.38       446.07 o                         
  -4  11   7       1055.69       1133.62       249.82 o                         
  -3  11   7       8300.57       8341.11       438.49 o                         
  -2  11   7       8540.71       9065.77       452.31 o                         
  -1  11   7       2291.81       2185.22       234.02 o                         
   0  11   7      15541.77      16111.98       439.07 o                         
   1  11   7       3660.45       3726.29       264.81 o                         
   2  11   7      10077.76       9707.98       585.71 o                         
   3  11   7         45.88        419.59       220.60 o                         
   4  11   7      10536.98      11174.36       668.08 o                         
   5  11   7         18.69         23.13       226.10 o                         
   6  11   7       3237.78       3408.09       556.70 o                         
   7  11   7         15.71       -254.75       395.27 o                         
  -8  12   7        294.26        385.23       323.56 o                         
  -7  12   7        505.91        349.05       292.78 o                         
  -6  12   7       3040.01       2666.43       397.73 o                         
  -5  12   7          7.28         -7.99       192.46 o                         
  -4  12   7       6256.08       6291.04       471.84 o                         
  -3  12   7       1950.44       2192.75       312.12 o                         
  -2  12   7      10044.91       9280.33       412.88 o                         
  -1  12   7       1185.81       1323.11       201.49 o                         
   0  12   7       9934.11      10903.04       377.81 o                         
   1  12   7        516.07        552.12       155.18 o                         
   2  12   7        371.51        325.73       206.83 o                         
   3  12   7        935.68        866.61       267.82 o                         
   4  12   7          2.23       -116.25       199.63 o                         
   5  12   7        543.92        256.20       270.99 o                         
   6  12   7        494.68        473.15       320.20 o                         
   7  12   7          0.77         56.60       301.99 o                         
  -8  13   7        139.25        365.25       318.58 o                         
  -7  13   7        788.58       1288.09       364.24 o                         
  -6  13   7        569.47        624.47       275.54 o                         
  -5  13   7         21.10       -108.98       200.41 o                         
  -4  13   7        502.90        399.35       202.38 o                         
  -3  13   7       4533.51       4253.56       369.22 o                         
  -2  13   7       5018.37       4952.73       360.46 o                         
  -1  13   7       5974.63       5919.81       350.72 o                         
   0  13   7        296.91        181.39       132.89 o                         
   1  13   7       3631.80       3609.25       261.40 o                         
   2  13   7        563.09        560.02       226.17 o                         
   3  13   7         29.89        162.69       197.58 o                         
   4  13   7         11.04        -36.31       198.52 o                         
   5  13   7        670.80        226.03       283.01 o                         
   6  13   7        157.30         14.04       285.71 o                         
   7  13   7        564.67        252.46       322.72 o                         
  -8  14   7         93.26          6.12       291.72 o                         
  -7  14   7         20.92        326.93       280.23 o                         
  -6  14   7        500.19        387.47       268.35 o                         
  -5  14   7       1213.61       1223.72       294.55 o                         
  -4  14   7       4040.75       4248.11       447.79 o                         
  -3  14   7        302.50        350.61       183.71 o                         
  -2  14   7      13287.75      12416.47       472.05 o                         
  -1  14   7       4652.64       4394.90       321.51 o                         
   0  14   7      14449.59      14770.85       446.96 o                         
   1  14   7       7142.36       7346.02       321.44 o                         
   2  14   7        988.78        727.22       242.48 o                         
   3  14   7        295.95        282.00       225.82 o                         
   4  14   7        136.40        168.35       230.70 o                         
   5  14   7         13.84         85.66       265.70 o                         
   6  14   7        447.70        334.82       315.21 o                         
   7  14   7         44.00       -234.28       295.03 o                         
  -8  15   7         85.42         69.82       294.49 o                         
  -7  15   7          9.57        -56.73       263.66 o                         
  -6  15   7        308.38        402.49       269.58 o                         
  -5  15   7         61.81         21.65       212.96 o                         
  -4  15   7        198.87       -139.54       177.19 o                         
  -3  15   7       1746.60       1600.89       257.87 o                         
  -2  15   7       1514.98       1454.75       227.86 o                         
  -1  15   7        762.04        623.09       172.62 o                         
   0  15   7      20754.32      21041.97       528.80 o                         
   1  15   7        136.12        141.77       119.36 o                         
   2  15   7       2649.02       3011.84       382.64 o                         
   3  15   7        151.50         70.97       206.44 o                         
   4  15   7        171.59        129.51       231.58 o                         
   5  15   7        205.58        276.37       299.16 o                         
   6  15   7       2440.39       2417.32       500.81 o                         
   7  15   7         16.09       -177.83       318.82 o                         
  -8  16   7        718.19       1005.34       382.12 o                         
  -7  16   7        237.32        -16.45       277.08 o                         
  -6  16   7        171.69         17.37       239.95 o                         
  -5  16   7       3423.05       3460.08       414.21 o                         
  -4  16   7        995.79        946.96       259.69 o                         
  -3  16   7      11801.47      11888.18       514.52 o                         
  -2  16   7        208.78        159.81       159.10 o                         
  -1  16   7       3244.39       3165.60       290.90 o                         
   0  16   7        110.15         63.14       131.84 o                         
   1  16   7       2632.41       2937.18       255.52 o                         
   2  16   7       1786.70       1872.67       251.04 o                         
   3  16   7       1718.75       1969.54       353.69 o                         
   4  16   7       1075.66       1259.66       351.60 o                         
   5  16   7          3.10        156.59       276.36 o                         
   6  16   7        270.55        292.08       307.49 o                         
   7  16   7        152.71        141.95       336.00 o                         
  -8  17   7        344.89        488.66       338.70 o                         
  -7  17   7        239.63        148.01       278.92 o                         
  -6  17   7        689.59        788.98       292.77 o                         
  -5  17   7        116.69        189.88       241.48 o                         
  -4  17   7       1122.03       1513.15       288.97 o                         
  -3  17   7       1052.57        973.24       231.26 o                         
  -2  17   7        190.84         99.05       154.17 o                         
  -1  17   7       3412.99       3236.85       293.73 o                         
   0  17   7         12.61        -85.94       123.88 o                         
   1  17   7       2798.62       2615.42       251.29 o                         
   2  17   7          1.29         73.83       136.86 o                         
   3  17   7       6920.36       6927.65       577.77 o                         
   4  17   7       1709.44       1582.53       384.58 o                         
   5  17   7       3585.76       3277.10       516.15 o                         
   6  17   7        111.62        130.26       327.98 o                         
   7  17   7         10.40        108.52       352.75 o                         
  -8  18   7         13.73        -19.48       296.77 o                         
  -7  18   7         11.07        -17.96       270.37 o                         
  -6  18   7          4.25         42.37       237.56 o                         
  -5  18   7        539.23        567.91       254.49 o                         
  -4  18   7       1324.35       1057.47       268.28 o                         
  -3  18   7       1322.21       1500.23       262.18 o                         
  -2  18   7        244.24        112.94       156.05 o                         
  -1  18   7        114.09        159.31       151.09 o                         
   0  18   7        852.95        985.92       199.21 o                         
   1  18   7        490.31        629.15       167.40 o                         
   2  18   7        299.99        333.09       164.58 o                         
   3  18   7        184.66        271.05       229.53 o                         
   4  18   7         48.86        216.84       249.38 o                         
   5  18   7         14.57        -85.25       236.97 o                         
   6  18   7          1.14        107.21       304.97 o                         
   7  18   7         31.59         30.80       345.68 o                         
  -8  19   7          6.26        -40.55       363.20 o                         
  -7  19   7        261.46         67.29       278.23 o                         
  -6  19   7        971.82        785.94       307.83 o                         
  -5  19   7        482.44        271.46       235.62 o                         
  -4  19   7       4045.57       4092.96       406.61 o                         
  -3  19   7         48.65         54.02       174.91 o                         
  -2  19   7        328.49        293.49       179.74 o                         
  -1  19   7         68.37        -81.36       134.85 o                         
   0  19   7         30.33         14.58       131.50 o                         
   1  19   7      13040.56      12664.51       438.41 o                         
   2  19   7        137.57         79.20       149.73 o                         
   3  19   7       6185.56       6184.41       634.05 o                         
   4  19   7        119.79          2.23       227.41 o                         
   5  19   7       1450.36       1287.84       390.44 o                         
   6  19   7         74.87        -72.10       289.11 o                         
   7  19   7        704.67        856.37       489.63 o                         
  -8  20   7        207.07        209.61       394.22 o                         
  -7  20   7        377.41        861.25       338.63 o                         
  -6  20   7        125.63         40.29       250.75 o                         
  -5  20   7       2745.75       3239.12       414.33 o                         
  -4  20   7       1138.40       1275.42       288.43 o                         
  -3  20   7       5251.12       5388.70       432.81 o                         
  -2  20   7        128.33        114.39       160.99 o                         
  -1  20   7       1613.10       1554.54       233.50 o                         
   0  20   7         18.66        103.25       142.64 o                         
   1  20   7       1283.12       1441.27       216.28 o                         
   2  20   7         88.54         41.09       125.91 o                         
   3  20   7        284.97        309.27       235.35 o                         
   4  20   7         91.40         51.11       254.50 o                         
   5  20   7         67.69        249.87       298.69 o                         
   6  20   7         84.92       -230.74       258.75 o                         
   7  20   7        165.75        -37.27       396.30 o                         
  -7  21   7         75.96        151.34       351.09 o                         
  -6  21   7        227.56        -49.30       264.75 o                         
  -5  21   7       1783.76       1906.39       347.48 o                         
  -4  21   7         17.86        103.93       206.32 o                         
  -3  21   7       1797.95       2106.94       302.27 o                         
  -2  21   7       3292.22       3518.02       341.65 o                         
  -1  21   7       2306.75       1998.71       263.85 o                         
   0  21   7       1136.19       1611.20       236.26 o                         
   1  21   7         24.98         17.12       133.60 o                         
   2  21   7       1729.52       1912.58       229.09 o                         
   3  21   7        212.19         78.90       294.21 o                         
   4  21   7        504.53       1002.68       342.79 o                         
   5  21   7          4.37        106.86       272.86 o                         
   6  21   7         49.51        -63.66       417.24 o                         
  -7  22   7        481.22        231.91       371.76 o                         
  -6  22   7        684.83        639.57       434.88 o                         
  -5  22   7       1120.27       1191.28       312.50 o                         
  -4  22   7        157.77        133.37       194.97 o                         
  -3  22   7       2768.88       2658.16       339.56 o                         
  -2  22   7       3378.13       3874.51       353.42 o                         
  -1  22   7       4667.54       4836.90       371.23 o                         
   0  22   7       1111.13       1070.22       212.23 o                         
   1  22   7       3797.59       4240.86       336.06 o                         
   2  22   7          6.28        -36.54       133.80 o                         
   3  22   7        616.91        639.57       277.06 o                         
   4  22   7        828.68        718.22       324.93 o                         
   5  22   7         95.08        151.54       417.83 o                         
   6  22   7         13.93       -198.02       406.48 o                         
  -7  23   7        101.88         71.47       365.70 o                         
  -6  23   7        232.03        157.63       325.19 o                         
  -5  23   7       1587.68       1594.79       423.07 o                         
  -4  23   7         38.13        126.53       212.50 o                         
  -3  23   7       1227.83        853.57       249.56 o                         
  -2  23   7        208.30        306.68       179.28 o                         
  -1  23   7         20.85         61.55       160.06 o                         
   0  23   7          6.52        -22.23       144.59 o                         
   1  23   7       4432.22       4566.22       346.41 o                         
   2  23   7         11.41         33.45       146.62 o                         
   3  23   7       2268.65       2176.01       500.10 o                         
   4  23   7        415.75        485.75       423.89 o                         
   5  23   7        150.76        615.19       470.19 o                         
   6  23   7        127.98        293.98       492.52 o                         
  -7  24   7         54.14        -48.48       349.53 o                         
  -6  24   7        778.63        669.27       391.03 o                         
  -5  24   7         54.03       -137.57       286.00 o                         
  -4  24   7       3504.35       3632.42       503.73 o                         
  -3  24   7        249.76        265.83       198.80 o                         
  -2  24   7       3882.38       4190.82       370.34 o                         
  -1  24   7          2.82        -72.37       156.58 o                         
   0  24   7       2543.39       2552.21       289.65 o                         
   1  24   7       2228.19       2422.53       272.38 o                         
   2  24   7       1746.05       1754.27       288.61 o                         
   3  24   7       2097.19       2298.28       569.92 o                         
   4  24   7        186.17        118.56       364.49 o                         
   5  24   7        359.06        -15.81       443.02 o                         
   6  24   7        171.97        163.36       521.25 o                         
  -7  25   7        285.51        393.96       399.51 o                         
  -6  25   7        165.67        -14.34       346.42 o                         
  -5  25   7       1012.99        942.16       381.31 o                         
  -4  25   7        162.70        216.61       277.64 o                         
  -3  25   7         25.65         37.42       243.37 o                         
  -2  25   7        296.43        441.51       193.14 o                         
  -1  25   7        243.45        171.04       173.01 o                         
   0  25   7       2477.26       2754.81       299.08 o                         
   1  25   7        422.75        498.75       180.64 o                         
   2  25   7       6691.99       6736.26       607.53 o                         
   3  25   7        414.84        638.83       418.76 o                         
   4  25   7        766.03        226.23       400.81 o                         
   5  25   7        134.20         39.61       437.30 o                         
   6  25   7        720.67        667.96       541.45 o                         
  -7  26   7          2.51        -28.09       355.02 o                         
  -6  26   7          5.95       -133.26       320.72 o                         
  -5  26   7          8.39       -131.11       282.66 o                         
  -4  26   7          6.77        -63.01       268.92 o                         
  -3  26   7        321.47        125.95       263.67 o                         
  -2  26   7         16.70        103.78       245.92 o                         
  -1  26   7       1481.30       1740.70       267.92 o                         
   0  26   7       1391.98       1987.85       271.47 o                         
   1  26   7       1110.29       1327.17       256.73 o                         
   2  26   7        249.29       -104.20       225.63 o                         
   3  26   7        193.33        103.92       351.46 o                         
   4  26   7        207.83        269.90       367.35 o                         
   5  26   7         26.18        372.57       499.34 o                         
   6  26   7        295.49        443.38       538.01 o                         
  -6  27   7         69.27       -162.46       319.55 o                         
  -5  27   7        435.73        695.09       360.94 o                         
  -4  27   7        527.58        597.51       324.11 o                         
  -3  27   7         14.33        -31.48       258.66 o                         
  -2  27   7        332.90        166.18       242.92 o                         
  -1  27   7        436.08        223.37       235.13 o                         
   0  27   7       1734.60       2153.65       282.49 o                         
   1  27   7          0.61        152.80       192.09 o                         
   2  27   7        838.75        848.59       316.69 o                         
   3  27   7         13.82       -109.54       328.72 o                         
   4  27   7       1414.30        863.33       482.09 o                         
   5  27   7          2.64         60.00       462.08 o                         
   6  27   7       1112.39       1043.64       697.74 o                         
  -6  28   7       1030.14       1185.50       446.66 o                         
  -5  28   7          6.36        -40.66       306.71 o                         
  -4  28   7        761.08        695.11       351.80 o                         
  -3  28   7       1409.12       1178.68       351.53 o                         
  -2  28   7       2375.31       1976.96       377.18 o                         
  -1  28   7          1.41        -69.68       216.31 o                         
   0  28   7       1356.75        916.00       274.79 o                         
   1  28   7          3.93        165.00       192.64 o                         
   2  28   7          5.41       -226.48       226.48 o                         
   3  28   7         87.08       -185.33       313.18 o                         
   4  28   7         32.28       -293.68       367.52 o                         
   5  28   7        112.24        207.06       446.12 o                         
  -6  29   7        392.05        563.59       402.91 o                         
  -5  29   7          8.41        -36.27       304.16 o                         
  -4  29   7       1698.83       1932.61       444.09 o                         
  -3  29   7        101.94         42.25       289.45 o                         
  -2  29   7        739.02        538.59       288.51 o                         
  -1  29   7        357.21        307.40       260.13 o                         
   0  29   7        123.59        -22.83       274.66 o                         
   1  29   7       1025.33       1395.25       295.79 o                         
   2  29   7       1280.43       1260.62       367.99 o                         
   3  29   7       2301.77       2115.67      1021.17 o                         
   4  29   7        193.85        669.67       472.96 o                         
   5  29   7       1509.01       1885.07       655.41 o                         
  -6  30   7          1.19       -277.28       315.47 o                         
  -5  30   7       1490.48       2169.68       486.41 o                         
  -4  30   7        421.55        241.96       313.72 o                         
  -3  30   7         62.26        213.51       303.63 o                         
  -2  30   7        218.56        110.50       260.46 o                         
  -1  30   7       1112.25        943.30       378.04 o                         
   0  30   7        365.24        207.97       295.00 o                         
   1  30   7       1731.90       1722.93       318.02 o                         
   2  30   7       1102.08        857.96       338.91 o                         
   3  30   7          4.96        -75.45       332.91 o                         
   4  30   7          2.54        284.75       418.98 o                         
   5  30   7          0.49        -97.11       500.97 o                         
  -6  31   7          6.09       -326.98       326.98 o                         
  -5  31   7        268.85         -3.41       325.88 o                         
  -4  31   7        132.52        204.73       325.68 o                         
  -3  31   7         40.41        180.91       290.47 o                         
  -2  31   7        122.19        -46.49       338.94 o                         
  -1  31   7        113.51        157.10       316.57 o                         
   0  31   7        135.35        240.54       293.26 o                         
   1  31   7        844.36        678.07       311.38 o                         
   2  31   7         28.24       -164.46       272.33 o                         
   3  31   7          8.02         66.54       362.62 o                         
   4  31   7         57.42        -39.38       419.23 o                         
   5  31   7        155.53        -72.50       448.71 o                         
  -5  32   7       2060.67       2470.13       519.99 o                         
  -4  32   7         50.25         96.02       320.10 o                         
  -3  32   7       2518.07       2222.71       478.08 o                         
  -2  32   7         70.31          0.55       344.45 o                         
  -1  32   7       1178.99        629.90       380.71 o                         
   0  32   7        633.82        667.59       348.50 o                         
   1  32   7       2191.64       2429.75       619.72 o                         
   2  32   7        671.90         15.83       601.62 o                         
   3  32   7        271.33        770.07       444.46 o                         
   4  32   7          0.98         -3.07       404.48 o                         
  -5  33   7          9.41        375.18       376.41 o                         
  -4  33   7        113.02        252.51       345.38 o                         
  -3  33   7        581.63        352.61       423.84 o                         
  -2  33   7         70.84        -82.02       352.69 o                         
  -1  33   7       1823.58       1753.43       484.84 o                         
   0  33   7          9.09       -157.23       280.07 o                         
   1  33   7        176.12        502.67       439.24 o                         
   2  33   7        302.94       1169.31       827.79 o                         
   3  33   7        628.64        717.56       473.68 o                         
   4  33   7        189.13        -18.77       399.19 o                         
  -5  34   7        127.39        -83.00       346.42 o                         
  -4  34   7        531.12         96.15       474.18 o                         
  -3  34   7         12.81        297.87       389.63 o                         
  -2  34   7       1728.36       2049.51       540.89 o                         
  -1  34   7        255.67        233.55       360.58 o                         
   0  34   7          5.49        426.78       339.35 o                         
   1  34   7         46.15        251.24       390.07 o                         
   2  34   7         20.73         40.71       619.71 o                         
   3  34   7         59.30        814.22       766.72 o                         
   4  34   7        171.39        115.00       456.96 o                         
  -4  35   7         80.39        197.70       420.22 o                         
  -3  35   7         15.03       -206.06       388.72 o                         
  -2  35   7          0.78       -228.83       349.08 o                         
  -1  35   7        238.41        758.52       421.04 o                         
   0  35   7         99.17       -150.72       292.80 o                         
   1  35   7        288.33        255.66       454.11 o                         
   2  35   7        176.58        282.72       667.21 o                         
   3  35   7        116.43        151.54       683.04 o                         
  -4  36   7         15.99       -102.30       422.33 o                         
  -3  36   7         18.41       -252.70       400.23 o                         
  -2  36   7         72.26        237.11       398.37 o                         
  -1  36   7        150.81        -33.71       358.33 o                         
   0  36   7          0.89        -67.55       323.04 o                         
   1  36   7         63.62        280.08       475.54 o                         
   2  36   7         31.44        140.23       676.25 o                         
   3  36   7         75.63        929.57       832.31 o                         
  -4  37   7          3.54       -396.52       472.68 o                         
  -3  37   7        259.67         87.59       385.78 o                         
  -2  37   7         34.85        153.85       408.19 o                         
  -1  37   7        559.00        384.95       406.10 o                         
   0  37   7         13.85        103.68       338.96 o                         
   1  37   7        339.56        523.07       446.94 o                         
   2  37   7       1089.39        902.43       850.41 o                         
   3  37   7          2.34       -128.92       712.44 o                         
  -3  38   7        188.36        -39.36       432.65 o                         
  -2  38   7       1107.54       1263.78       521.67 o                         
  -1  38   7          0.93       -332.12       341.74 o                         
   0  38   7        593.79        427.50       374.87 o                         
   1  38   7          9.46       -115.35       612.93 o                         
   2  38   7          0.73        -54.28       655.90 o                         
  -2  39   7         10.98        -62.37       404.70 o                         
  -1  39   7         13.77        298.56       396.33 o                         
   0  39   7         45.29       -155.63       424.90 o                         
   1  39   7         15.63        517.93       730.54 o                         
  -1  40   7        230.07        298.53       426.50 o                         
   0  40   7          3.53       -310.15       393.77 o                         
  -9   0   8       1066.95        975.93       642.58 o                         
  -8   0   8        230.61        250.97       395.03 o                         
  -7   0   8       2143.28       1938.35       485.73 o                         
  -6   0   8       2246.76       1905.07       461.57 o                         
  -5   0   8         77.86         62.80       261.36 o                         
  -4   0   8      19843.29      19383.45       835.59 o                         
  -3   0   8       1372.46       1042.35       336.42 o                         
  -2   0   8      41854.68      43656.18      3761.24 o                         
  -1   0   8       2066.38       2700.65       399.58 o                         
   0   0   8      60680.05      64251.66      1265.39 o                         
   1   0   8       9408.04       8564.01      1048.31 o                         
   2   0   8      10225.74       9421.13       451.49 o                         
   3   0   8        886.10        778.65       210.98 o                         
   4   0   8       2141.70       2399.69       764.46 o                         
   5   0   8         73.90       -382.23       382.23 o                         
   6   0   8        710.76          9.05       531.50 o                         
   7   0   8       1981.48       1589.99       931.83 o                         
  -9   1   8          0.45       -175.04       354.22 o                         
  -8   1   8       1484.42       1224.77       377.90 o                         
  -7   1   8        731.78        713.37       270.53 o                         
  -6   1   8         45.15       -162.44       200.10 o                         
  -5   1   8         46.01         70.24       183.51 o                         
  -4   1   8       3811.95       3610.87       358.80 o                         
  -3   1   8       2166.21       2282.02       278.08 o                         
  -2   1   8        196.67        100.96       156.42 o                         
  -1   1   8      27238.20      28277.22       660.88 o                         
   0   1   8        148.98        230.17       132.50 o                         
   1   1   8      10139.33      10233.62       362.23 o                         
   2   1   8       5098.22       4614.90       201.30 o                         
   3   1   8        470.92        627.36       195.38 o                         
   4   1   8       6639.35       6295.45       453.80 o                         
   5   1   8       4557.52       4830.66       550.16 o                         
   6   1   8       3216.13       3128.23       718.63 o                         
   7   1   8       2375.63       1635.10       672.38 o                         
  -9   2   8          2.53        165.06       324.47 o                         
  -8   2   8        693.13        396.41       309.70 o                         
  -7   2   8       1476.72       1423.67       370.40 o                         
  -6   2   8        130.77        122.28       238.71 o                         
  -5   2   8        229.29        157.97       215.45 o                         
  -4   2   8       1246.47       1148.26       252.01 o                         
  -3   2   8       2473.78       2687.46       323.48 o                         
  -2   2   8       6021.04       5306.94       402.61 o                         
  -1   2   8      29314.49      29941.41       680.00 o                         
   0   2   8         60.35         48.26       124.94 o                         
   1   2   8      15568.66      15466.88       423.92 o                         
   2   2   8        537.23        646.74       187.60 o                         
   3   2   8        813.54        710.98       213.18 o                         
   4   2   8       6170.45       6119.06       471.11 o                         
   5   2   8        652.72        447.87       264.26 o                         
   6   2   8       2897.55       2509.31       836.84 o                         
   7   2   8        309.30        650.13       663.82 o                         
  -9   3   8        985.59        881.79       389.67 o                         
  -8   3   8        881.52        697.48       339.74 o                         
  -7   3   8       2362.09       2335.82       406.60 o                         
  -6   3   8       4239.18       3684.15       448.26 o                         
  -5   3   8       1452.92       1358.17       291.45 o                         
  -4   3   8       3124.58       2933.17       332.27 o                         
  -3   3   8       5885.62       5574.18       396.11 o                         
  -2   3   8        248.28        380.11       158.53 o                         
  -1   3   8      12607.11      12961.33       477.20 o                         
   0   3   8        185.36        408.02       147.42 o                         
   1   3   8       5250.99       5389.86       251.49 o                         
   2   3   8        119.90        205.52       146.37 o                         
   3   3   8        603.50        317.39       196.69 o                         
   4   3   8       1374.40       1380.43       297.58 o                         
   5   3   8        211.92         40.22       362.89 o                         
   6   3   8       1221.30       1253.14       572.22 o                         
   7   3   8         65.86       -103.28       442.88 o                         
  -9   4   8         45.24        112.36       320.38 o                         
  -8   4   8        216.54        111.50       295.83 o                         
  -7   4   8       1855.30       2175.49       406.17 o                         
  -6   4   8       1146.56       1015.01       313.13 o                         
  -5   4   8       3746.98       3579.27       405.12 o                         
  -4   4   8       2083.56       2113.39       296.92 o                         
  -3   4   8        936.57        961.66       217.06 o                         
  -2   4   8       3936.80       4095.11       323.76 o                         
  -1   4   8       4546.96       4212.23       335.19 o                         
   0   4   8       5471.66       5754.37       323.80 o                         
   1   4   8       7633.76       6994.56       297.66 o                         
   2   4   8        701.83        780.05       212.65 o                         
   3   4   8        659.31        641.67       218.82 o                         
   4   4   8        184.84        336.38       212.32 o                         
   5   4   8        735.03        987.85       310.79 o                         
   6   4   8         63.90        256.36       427.75 o                         
   7   4   8        102.12       -302.52       461.39 o                         
  -9   5   8        979.96       1180.40       454.36 o                         
  -8   5   8        198.06        206.99       304.39 o                         
  -7   5   8       2841.95       3122.21       445.33 o                         
  -6   5   8       3861.73       3650.63       440.21 o                         
  -5   5   8        122.95         80.53       200.72 o                         
  -4   5   8      10921.32      10658.37       516.63 o                         
  -3   5   8         11.70         -3.48       153.03 o                         
  -2   5   8      12467.06      13232.77       469.28 o                         
  -1   5   8       2336.68       2137.20       254.32 o                         
   0   5   8      14815.81      15570.70       472.87 o                         
   1   5   8       4574.24       4599.18       414.09 o                         
   2   5   8       1790.56       1631.66       283.21 o                         
   3   5   8       4459.27       4343.25       438.66 o                         
   4   5   8        488.19        537.11       230.46 o                         
   5   5   8       1835.40       1793.84       381.18 o                         
   6   5   8        735.67        970.32       844.75 o                         
   7   5   8       1942.26       1651.81       664.33 o                         
  -8   6   8         36.95        144.95       308.31 o                         
  -7   6   8        126.26        -47.32       261.14 o                         
  -6   6   8         16.94        -79.78       226.13 o                         
  -5   6   8        505.57        483.21       240.98 o                         
  -4   6   8         19.49         24.56       177.83 o                         
  -3   6   8      12109.79      12692.24       505.54 o                         
  -2   6   8          2.79        116.58       139.06 o                         
  -1   6   8      24035.88      24647.51       681.84 o                         
   0   6   8        321.50        278.31       144.15 o                         
   1   6   8       6524.23       6678.17       442.01 o                         
   2   6   8        716.11        548.41       205.92 o                         
   3   6   8        544.49        585.22       220.42 o                         
   4   6   8       1655.40       1297.75       308.07 o                         
   5   6   8        935.06        845.15       312.88 o                         
   6   6   8        925.16       1201.85       547.54 o                         
   7   6   8        625.30        429.45       499.70 o                         
  -8   7   8         44.18       -195.87       274.06 o                         
  -7   7   8        997.64        900.14       320.80 o                         
  -6   7   8       6423.99       6622.75       558.42 o                         
  -5   7   8       1564.59       1778.36       322.02 o                         
  -4   7   8       1462.35       1368.05       262.09 o                         
  -3   7   8        112.41         16.42       153.81 o                         
  -2   7   8        426.49        702.14       181.58 o                         
  -1   7   8       3947.76       4205.34       306.78 o                         
   0   7   8        428.12        542.98       159.61 o                         
   1   7   8        191.74        204.47       178.98 o                         
   2   7   8         27.03        133.10       169.35 o                         
   3   7   8       5820.97       5448.42       465.07 o                         
   4   7   8        355.91        364.01       232.77 o                         
   5   7   8        291.52        349.65       255.54 o                         
   6   7   8        668.93        413.65       442.90 o                         
   7   7   8        165.79       -122.07       390.18 o                         
  -8   8   8        443.40        363.47       314.28 o                         
  -7   8   8       1018.40        925.79       338.91 o                         
  -6   8   8          9.23        -72.59       217.84 o                         
  -5   8   8       8786.86       8496.76       576.20 o                         
  -4   8   8         38.11        -55.20       170.56 o                         
  -3   8   8       3608.99       3572.72       338.64 o                         
  -2   8   8         23.70         96.20       142.34 o                         
  -1   8   8      11907.49      12509.22       430.20 o                         
   0   8   8       5143.11       5624.84       349.57 o                         
   1   8   8      10197.21       9977.92       530.04 o                         
   2   8   8       5766.91       5953.31       497.50 o                         
   3   8   8       3336.75       2969.86       390.88 o                         
   4   8   8        286.44        110.84       235.90 o                         
   5   8   8       1115.84        299.92       269.77 o                         
   6   8   8       1241.19        844.31       332.72 o                         
   7   8   8         19.34       -147.71       454.62 o                         
  -8   9   8         45.48        270.82       305.72 o                         
  -7   9   8         36.54       -110.76       249.42 o                         
  -6   9   8        328.44        226.23       255.35 o                         
  -5   9   8         23.11        270.23       222.99 o                         
  -4   9   8        159.78        222.72       197.23 o                         
  -3   9   8       6421.54       5894.88       420.73 o                         
  -2   9   8       5445.91       5309.38       369.68 o                         
  -1   9   8        870.44        810.13       178.03 o                         
   0   9   8      12677.83      12141.59       442.21 o                         
   1   9   8       1320.21       1263.08       269.86 o                         
   2   9   8       4799.01       4977.53       476.47 o                         
   3   9   8       4384.13       4211.66       587.39 o                         
   4   9   8       1740.74       1804.09       365.35 o                         
   5   9   8         79.75        319.52       243.08 o                         
   6   9   8       1330.42       1552.90       408.63 o                         
   7   9   8         20.14         70.40       457.91 o                         
  -8  10   8        565.94        279.06       316.19 o                         
  -7  10   8        143.69        204.85       272.20 o                         
  -6  10   8       1093.52       1451.10       326.80 o                         
  -5  10   8        310.91        293.00       228.69 o                         
  -4  10   8       5029.01       5180.63       439.80 o                         
  -3  10   8        113.88        218.26       170.16 o                         
  -2  10   8       9888.61       9752.75       430.65 o                         
  -1  10   8       3340.43       3251.22       281.00 o                         
   0  10   8       5311.05       5494.84       311.61 o                         
   1  10   8       7170.51       7151.49       248.92 o                         
   2  10   8       4060.59       3453.44       423.86 o                         
   3  10   8       2153.22       2130.56       356.33 o                         
   4  10   8       3968.26       4117.14       511.30 o                         
   5  10   8        912.96        746.67       331.43 o                         
   6  10   8        260.69        286.98       319.92 o                         
   7  10   8         21.98         54.63       458.91 o                         
  -8  11   8        571.01        816.12       365.60 o                         
  -7  11   8         11.59        -27.96       264.61 o                         
  -6  11   8       1040.82        823.47       293.53 o                         
  -5  11   8       4576.40       4950.27       479.43 o                         
  -4  11   8        642.96        615.90       228.25 o                         
  -3  11   8       5578.45       5549.31       417.58 o                         
  -2  11   8       5148.41       5596.21       385.33 o                         
  -1  11   8         26.72          6.16       130.07 o                         
   0  11   8        144.76         32.01       118.78 o                         
   1  11   8          0.24        -82.30       111.72 o                         
   2  11   8        642.72        652.58       244.88 o                         
   3  11   8         34.03         89.53       201.86 o                         
   4  11   8       1351.57       1119.62       318.35 o                         
   5  11   8         70.42        126.79       256.09 o                         
   6  11   8       1051.14       1183.03       382.36 o                         
   7  11   8        146.51        488.29       531.65 o                         
  -8  12   8         66.93        -88.46       296.17 o                         
  -7  12   8        273.20        175.35       287.83 o                         
  -6  12   8        395.66        176.36       239.87 o                         
  -5  12   8        502.70        567.14       257.16 o                         
  -4  12   8       2820.06       2853.18       342.09 o                         
  -3  12   8        937.11        828.22       217.48 o                         
  -2  12   8       3441.12       3695.45       323.59 o                         
  -1  12   8          2.99        -76.57       127.96 o                         
   0  12   8       1826.21       1896.97       225.60 o                         
   1  12   8       4003.12       4003.81       287.32 o                         
   2  12   8         26.17        -88.18       180.20 o                         
   3  12   8        307.24        188.24       215.28 o                         
   4  12   8        653.76        485.37       271.55 o                         
   5  12   8       1297.57       1415.76       384.13 o                         
   6  12   8         25.55        269.13       317.09 o                         
   7  12   8        330.08        247.85       464.70 o                         
  -8  13   8        665.34        483.34       336.09 o                         
  -7  13   8       2558.55       2326.98       432.14 o                         
  -6  13   8       1400.10       1310.94       341.34 o                         
  -5  13   8       4031.60       4410.54       448.32 o                         
  -4  13   8        738.11        847.13       243.33 o                         
  -3  13   8       3398.56       3752.71       358.82 o                         
  -2  13   8        152.32        112.70       173.40 o                         
  -1  13   8       4637.50       3964.65       394.35 o                         
   0  13   8       1141.90       1034.58       219.15 o                         
   1  13   8       2113.39       2095.30       239.59 o                         
   2  13   8      10204.97       9730.17       582.78 o                         
   3  13   8       1990.45       1838.60       359.92 o                         
   4  13   8       2575.25       2595.32       440.27 o                         
   5  13   8       1312.28       1074.86       371.13 o                         
   6  13   8        616.71        735.57       368.22 o                         
   7  13   8        241.53        325.71       462.82 o                         
  -8  14   8       1030.63       1135.96       391.35 o                         
  -7  14   8        459.80        351.66       292.62 o                         
  -6  14   8       2553.24       2419.41       409.11 o                         
  -5  14   8        271.85        123.80       221.56 o                         
  -4  14   8       1753.71       1634.81       298.04 o                         
  -3  14   8        528.16        538.05       227.72 o                         
  -2  14   8       2289.09       2376.27       278.68 o                         
  -1  14   8        747.37        538.01       169.84 o                         
   0  14   8       3159.67       3119.30       275.75 o                         
   1  14   8        183.75        -43.64       177.03 o                         
   2  14   8       1202.42       1202.48       293.97 o                         
   3  14   8        223.61        194.29       227.74 o                         
   4  14   8        123.58        232.69       242.51 o                         
   5  14   8       1396.79       1875.21       425.88 o                         
   6  14   8          0.57        284.61       302.74 o                         
   7  14   8        638.04        584.62       539.62 o                         
  -8  15   8        501.50        258.50       329.89 o                         
  -7  15   8       1343.01       1483.71       386.95 o                         
  -6  15   8       3613.69       3511.31       449.43 o                         
  -5  15   8        289.21        382.36       246.60 o                         
  -4  15   8       3537.51       3439.46       385.65 o                         
  -3  15   8         80.43        148.92       181.64 o                         
  -2  15   8         24.03        -15.53       155.42 o                         
  -1  15   8        627.52        718.05       188.92 o                         
   0  15   8       1565.41       1495.33       215.85 o                         
   1  15   8       1057.63       1000.45       179.02 o                         
   2  15   8        793.62        804.97       266.57 o                         
   3  15   8       3736.44       3692.53       463.76 o                         
   4  15   8       1536.64       1439.64       359.12 o                         
   5  15   8       1300.99       1482.30       405.49 o                         
   6  15   8        963.98        857.84       376.93 o                         
   7  15   8          9.35        102.34       413.71 o                         
  -8  16   8          0.98         33.17       293.29 o                         
  -7  16   8          1.54          8.40       272.40 o                         
  -6  16   8       2171.16       2158.24       386.46 o                         
  -5  16   8          6.22          6.38       220.45 o                         
  -4  16   8        892.99        887.68       276.24 o                         
  -3  16   8        763.13        684.21       216.74 o                         
  -2  16   8        422.70        504.86       188.44 o                         
  -1  16   8          9.42         -4.44       139.06 o                         
   0  16   8       9225.92       9535.52       406.58 o                         
   1  16   8        737.33        654.51       163.89 o                         
   2  16   8       5722.34       6088.34       573.99 o                         
   3  16   8       1492.54       1533.76       352.97 o                         
   4  16   8         49.18         73.73       242.78 o                         
   5  16   8        356.03        367.72       316.35 o                         
   6  16   8        241.68        204.88       380.85 o                         
   7  16   8         74.62        -66.10       432.64 o                         
  -8  17   8          4.07        118.03       318.82 o                         
  -7  17   8         61.20        -18.61       262.21 o                         
  -6  17   8        175.56        140.70       249.81 o                         
  -5  17   8        594.95        442.18       251.84 o                         
  -4  17   8        359.20        328.68       238.57 o                         
  -3  17   8        145.90         29.95       174.09 o                         
  -2  17   8        241.81        237.29       178.13 o                         
  -1  17   8         52.79          1.82       140.79 o                         
   0  17   8        632.27        614.60       178.51 o                         
   1  17   8       3599.73       4330.91       316.06 o                         
   2  17   8       3931.82       4291.01       483.00 o                         
   3  17   8       7799.58       8921.18       807.95 o                         
   4  17   8         92.80        229.50       278.97 o                         
   5  17   8        211.34       -156.19       255.44 o                         
   6  17   8        207.86        229.60       323.37 o                         
   7  17   8        245.56        552.92       521.51 o                         
  -8  18   8        212.83        270.46       328.28 o                         
  -7  18   8         10.04        -69.54       270.19 o                         
  -6  18   8        504.69        268.64       267.59 o                         
  -5  18   8       1382.96        996.44       298.18 o                         
  -4  18   8        352.42        415.50       233.79 o                         
  -3  18   8      11504.20      11922.36       545.99 o                         
  -2  18   8       1653.53       1761.39       265.65 o                         
  -1  18   8      21319.40      20780.95       603.47 o                         
   0  18   8       2012.96       2033.80       256.19 o                         
   1  18   8        634.68        679.89       172.58 o                         
   2  18   8        233.92        307.71       235.18 o                         
   3  18   8        177.04        190.15       237.58 o                         
   4  18   8        148.42        511.16       296.17 o                         
   5  18   8       2449.50       2153.15       464.56 o                         
   6  18   8        443.06        361.95       355.53 o                         
   7  18   8         48.26        139.70       362.07 o                         
  -8  19   8        461.56        788.95       435.03 o                         
  -7  19   8         11.42        122.08       285.22 o                         
  -6  19   8          3.06         -8.16       256.81 o                         
  -5  19   8        255.91        196.21       246.45 o                         
  -4  19   8       2159.44       2063.34       335.87 o                         
  -3  19   8        164.83        120.99       192.84 o                         
  -2  19   8       1720.86       2082.60       280.88 o                         
  -1  19   8        920.63        974.45       217.34 o                         
   0  19   8        777.35        842.81       199.78 o                         
   1  19   8       2348.66       2410.31       262.66 o                         
   2  19   8       2248.44       2614.29       290.42 o                         
   3  19   8        373.30        155.11       232.74 o                         
   4  19   8       2235.94       2097.81       430.15 o                         
   5  19   8         31.75        341.56       290.56 o                         
   6  19   8        922.39        870.87       408.66 o                         
  -7  20   8          1.55        -94.51       270.50 o                         
  -6  20   8         72.96        166.10       267.74 o                         
  -5  20   8        647.02       1024.63       332.80 o                         
  -4  20   8          1.30         72.09       220.88 o                         
  -3  20   8         11.45        198.06       186.95 o                         
  -2  20   8        443.37        260.45       183.31 o                         
  -1  20   8       2295.88       2080.49       278.80 o                         
   0  20   8         16.31        -73.79       141.80 o                         
   1  20   8       4183.45       4646.21       345.65 o                         
   2  20   8         23.12        -28.27       156.98 o                         
   3  20   8         76.32         85.75       235.68 o                         
   4  20   8        402.07        155.91       252.85 o                         
   5  20   8         14.66        110.90       298.35 o                         
   6  20   8        112.86        -81.10       308.62 o                         
  -7  21   8        290.18        373.52       384.24 o                         
  -6  21   8        230.07        325.09       267.95 o                         
  -5  21   8       2996.51       3168.99       413.43 o                         
  -4  21   8        154.81        -60.90       204.17 o                         
  -3  21   8        641.75        867.92       249.05 o                         
  -2  21   8       5114.01       5554.97       430.28 o                         
  -1  21   8       2404.70       2554.86       295.88 o                         
   0  21   8       4190.48       4459.64       357.01 o                         
   1  21   8         88.91        222.20       157.44 o                         
   2  21   8         69.62         21.73       174.34 o                         
   3  21   8       2476.41       2661.82       435.24 o                         
   4  21   8         24.58        186.66       284.11 o                         
   5  21   8       1952.89       1638.97       452.83 o                         
   6  21   8        193.05        496.13       490.06 o                         
  -7  22   8        325.77        324.33       376.41 o                         
  -6  22   8        653.20        551.66       360.58 o                         
  -5  22   8       2283.97       2186.93       382.25 o                         
  -4  22   8       3069.94       3246.04       395.83 o                         
  -3  22   8         17.38        152.99       192.02 o                         
  -2  22   8       1379.21       1528.01       263.37 o                         
  -1  22   8        142.48        219.90       181.20 o                         
   0  22   8        176.59         68.68       163.15 o                         
   1  22   8       1362.02       1470.34       235.47 o                         
   2  22   8       1029.36        918.32       232.31 o                         
   3  22   8        129.93        120.17       247.91 o                         
   4  22   8        199.07         64.82       272.35 o                         
   5  22   8         18.06       -315.78       367.57 o                         
   6  22   8        285.02        323.31       481.64 o                         
  -7  23   8        203.17        505.93       389.60 o                         
  -6  23   8         23.37       -151.58       309.92 o                         
  -5  23   8       1950.06       2496.32       494.95 o                         
  -4  23   8        278.67        515.21       241.79 o                         
  -3  23   8        425.29        577.09       231.56 o                         
  -2  23   8       1015.40        899.11       239.74 o                         
  -1  23   8         63.79         71.23       169.33 o                         
   0  23   8        211.27         94.32       168.29 o                         
   1  23   8       2341.55       2489.75       286.26 o                         
   2  23   8       5709.89       5899.88       511.88 o                         
   3  23   8       1167.92       1066.25       335.42 o                         
   4  23   8       1699.65       2575.54       648.93 o                         
   5  23   8         55.70        -75.74       399.04 o                         
   6  23   8        679.58       1153.39       603.15 o                         
  -7  24   8         45.20        -64.39       335.19 o                         
  -6  24   8        189.62        441.99       432.04 o                         
  -5  24   8         32.72         83.46       304.11 o                         
  -4  24   8       1308.89       1006.17       356.93 o                         
  -3  24   8        889.36        762.07       247.71 o                         
  -2  24   8       1292.93       1059.79       256.66 o                         
  -1  24   8        616.66        578.75       207.78 o                         
   0  24   8        258.61        218.73       181.28 o                         
   1  24   8          6.08        -87.87       157.48 o                         
   2  24   8         56.55        137.49       212.86 o                         
   3  24   8        149.69        352.06       330.02 o                         
   4  24   8         22.74        254.64       389.49 o                         
   5  24   8        438.81        420.58       460.28 o                         
   6  24   8         19.99         29.97       450.38 o                         
  -7  25   8         29.70         67.05       372.11 o                         
  -6  25   8         16.56        271.34       409.12 o                         
  -5  25   8         40.94       -104.88       296.46 o                         
  -4  25   8        935.50        859.14       344.28 o                         
  -3  25   8        141.19         56.64       271.74 o                         
  -2  25   8        186.16         50.84       184.15 o                         
  -1  25   8        205.10        375.81       199.79 o                         
   0  25   8        718.26        588.75       207.48 o                         
   1  25   8        268.74        262.13       176.89 o                         
   2  25   8        671.04        935.00       327.29 o                         
   3  25   8         99.94        106.38       356.14 o                         
   4  25   8        616.19       1050.07       527.17 o                         
   5  25   8        222.82        232.79       445.86 o                         
   6  25   8         90.33          2.75       486.11 o                         
  -7  26   8        193.14        106.30       762.20 o                         
  -6  26   8        975.16       1488.25       524.32 o                         
  -5  26   8        677.73        557.70       364.93 o                         
  -4  26   8        931.44        702.23       349.43 o                         
  -3  26   8        274.31        666.88       317.06 o                         
  -2  26   8       2869.25       2837.95       450.18 o                         
  -1  26   8        252.94         73.10       183.89 o                         
   0  26   8       4841.00       5181.60       408.39 o                         
   1  26   8        254.58        206.81       176.04 o                         
   2  26   8        578.22        528.44       373.91 o                         
   3  26   8         44.00        236.76       379.81 o                         
   4  26   8         27.18       -343.75       356.37 o                         
   5  26   8        272.90        142.70       474.64 o                         
  -6  27   8         26.11        -14.35       347.34 o                         
  -5  27   8         75.12        301.37       344.37 o                         
  -4  27   8          5.18         72.61       296.78 o                         
  -3  27   8        819.90        745.71       328.67 o                         
  -2  27   8       1719.75       2154.96       394.91 o
[truncated: 315,820 more chars]
